# Supplementary material for: Association of early menarche with breast tumor molecular features and recurrence
Source: Breast Cancer Res. 2024 Jun 17;26:102. doi: 10.1186/s13058-024-01839-0 (PMC11181557; doi:10.1186/s13058-024-01839-0)
Supplement: Supplementary file 2 — Additional file2 [file 13058_2024_1839_MOESM2_ESM.xlsx]

## Sheet: Menarche DEGS_ER-Pos Tumors
Table S1. Differentially expressed genes associated with early menarche in ER-positive breast tumors in NHS.
	logFC	AveExpr	t	P.Value	adj.P.Val	B	org_SYMBOL	org_NAME	padj	log2FoldChange	pvalue	Gene	log2FoldChange.abs	Magnitude
8735	-0.0682328	2.54706	-4.55495	6.23284e-06	0.0650662	3.61731	MYH13	myosin heavy chain 13	0.0650662	-0.0682328	6.23284e-06	MYH13	0.0682328	log2FoldChange.abs>0.025
23312	0.144416	2.53663	4.35241	1.55829e-05	0.0650662	2.78013	DMXL2	Dmx like 2	0.0650662	0.144416	1.55829e-05	DMXL2	0.144416	log2FoldChange.abs>0.025
2615	-0.089127	3.90293	-4.33303	1.69792e-05	0.0650662	2.70189	LRRC32	leucine rich repeat containing 32	0.0650662	-0.089127	1.69792e-05	LRRC32	0.089127	log2FoldChange.abs>0.025
22853	0.0748492	3.22647	4.29567	2.00151e-05	0.0650662	2.55199	LMTK2	lemur tyrosine kinase 2	0.0650662	0.0748492	2.00151e-05	LMTK2	0.0748492	log2FoldChange.abs>0.025
10335	-0.053057	3.35161	-4.20008	3.0317e-05	0.0650662	2.17411	MRVI1	murine retrovirus integration site 1 homolog	0.0650662	-0.053057	3.0317e-05	MRVI1	0.053057	log2FoldChange.abs>0.025
4303	-0.0809306	3.40834	-4.14892	3.77383e-05	0.0650662	1.97514	FOXO4	forkhead box O4	0.0650662	-0.0809306	3.77383e-05	FOXO4	0.0809306	log2FoldChange.abs>0.025
55973	0.0919854	2.60893	4.14129	3.89832e-05	0.0650662	1.94567	BCAP29	B-cell receptor associated protein 29	0.0650662	0.0919854	3.89832e-05	BCAP29	0.0919854	log2FoldChange.abs>0.025
56944	-0.0803855	3.40442	-4.11272	4.39999e-05	0.0650662	1.83578	OLFML3	olfactomedin like 3	0.0650662	-0.0803855	4.39999e-05	OLFML3	0.0803855	log2FoldChange.abs>0.025
146378	-0.0845085	3.66447	-4.09467	4.74814e-05	0.0650662	1.76669	C16orf92	chromosome 16 open reading frame 92	0.0650662	-0.0845085	4.74814e-05	C16orf92	0.0845085	log2FoldChange.abs>0.025
3364	0.0832881	2.52865	4.08833	4.87643e-05	0.0650662	1.74251	HUS1	HUS1 checkpoint clamp component	0.0650662	0.0832881	4.87643e-05	HUS1	0.0832881	log2FoldChange.abs>0.025
27248	0.16555	3.18456	4.02527	6.3454e-05	0.0769697	1.50386	ERLEC1	endoplasmic reticulum lectin 1	0.0769697	0.16555	6.3454e-05	ERLEC1	0.16555	log2FoldChange.abs>0.025
24139	-0.0527907	3.82052	-3.98108	7.6156e-05	0.0786735	1.3387	EML2	echinoderm microtubule associated protein like 2	0.0786735	-0.0527907	7.6156e-05	EML2	0.0527907	log2FoldChange.abs>0.025
1307	-0.0706334	4.48337	-3.9795	7.66511e-05	0.0786735	1.33284	COL16A1	collagen type XVI alpha 1 chain	0.0786735	-0.0706334	7.66511e-05	COL16A1	0.0706334	log2FoldChange.abs>0.025
5289	0.128213	2.60508	3.91364	0.000100272	0.0827646	1.09001	PIK3C3	phosphatidylinositol 3-kinase catalytic subunit type 3	0.0827646	0.128213	0.000100272	PIK3C3	0.128213	log2FoldChange.abs>0.025
28977	0.129864	3.0429	3.90753	0.000102782	0.0827646	1.06769	MRPL42	mitochondrial ribosomal protein L42	0.0827646	0.129864	0.000102782	MRPL42	0.129864	log2FoldChange.abs>0.025
53632	-0.0687199	3.20208	-3.8948	0.000108205	0.0827646	1.02126	PRKAG3	protein kinase AMP-activated non-catalytic subunit gamma 3	0.0827646	-0.0687199	0.000108205	PRKAG3	0.0687199	log2FoldChange.abs>0.025
1434	0.185656	2.82776	3.88898	0.00011077	0.0827646	1.00011	CSE1L	chromosome segregation 1 like	0.0827646	0.185656	0.00011077	CSE1L	0.185656	log2FoldChange.abs>0.025
90799	0.133251	2.89488	3.88304	0.000113454	0.0827646	0.978504	CEP95	centrosomal protein 95	0.0827646	0.133251	0.000113454	CEP95	0.133251	log2FoldChange.abs>0.025
284252	0.118063	3.66072	3.85072	0.000129143	0.0827646	0.861663	KCTD1	potassium channel tetramerization domain containing 1	0.0827646	0.118063	0.000129143	KCTD1	0.118063	log2FoldChange.abs>0.025
79862	0.0610864	2.42894	3.84817	0.000130466	0.0827646	0.852471	ZNF669	zinc finger protein 669	0.0827646	0.0610864	0.000130466	ZNF669	0.0610864	log2FoldChange.abs>0.025
55197	0.0862498	2.78424	3.84645	0.000131365	0.0827646	0.846277	RPRD1A	regulation of nuclear pre-mRNA domain containing 1A	0.0827646	0.0862498	0.000131365	RPRD1A	0.0862498	log2FoldChange.abs>0.025
4920	-0.0565838	3.37997	-3.82982	0.000140361	0.0827646	0.78657	ROR2	receptor tyrosine kinase like orphan receptor 2	0.0827646	-0.0565838	0.000140361	ROR2	0.0565838	log2FoldChange.abs>0.025
646405	-0.0669616	2.89289	-3.82572	0.000142666	0.0827646	0.771893	TPTE2P1	transmembrane phosphoinositide 3-phosphatase and tensin homolog 2 pseudogene 1	0.0827646	-0.0669616	0.000142666	TPTE2P1	0.0669616	log2FoldChange.abs>0.025
2779	-0.0716864	2.95277	-3.80933	0.000152242	0.0846401	0.713362	GNAT1	G protein subunit alpha transducin 1	0.0846401	-0.0716864	0.000152242	GNAT1	0.0716864	log2FoldChange.abs>0.025
112755	-0.0717549	3.67906	-3.7966	0.000160096	0.0854465	0.668059	STX1B	syntaxin 1B	0.0854465	-0.0717549	0.000160096	STX1B	0.0717549	log2FoldChange.abs>0.025
90019	-0.0578299	4.14963	-3.77258	0.000175973	0.0903079	0.582947	SYT8	synaptotagmin 8	0.0903079	-0.0578299	0.000175973	SYT8	0.0578299	log2FoldChange.abs>0.025
149563	-0.0861168	3.67733	-3.75661	0.00018733	0.0913514	0.526684	C1orf64	chromosome 1 open reading frame 64	0.0913514	-0.0861168	0.00018733	C1orf64	0.0861168	log2FoldChange.abs>0.025
139081	-0.0682207	2.79648	-3.75071	0.000191699	0.0913514	0.505948	MAGEC3	MAGE family member C3	0.0913514	-0.0682207	0.000191699	MAGEC3	0.0682207	log2FoldChange.abs>0.025
2979	-0.0810917	3.03528	-3.69812	0.000235124	0.10684	0.322467	GUCA1B	guanylate cyclase activator 1B	0.10684	-0.0810917	0.000235124	GUCA1B	0.0810917	log2FoldChange.abs>0.025
1967	0.0906218	3.05645	3.68389	0.000248371	0.10684	0.273261	EIF2B1	eukaryotic translation initiation factor 2B subunit alpha	0.10684	0.0906218	0.000248371	EIF2B1	0.0906218	log2FoldChange.abs>0.025
51136	0.103656	2.68463	3.66744	0.000264558	0.10684	0.216608	RNFT1	ring finger protein, transmembrane 1	0.10684	0.103656	0.000264558	RNFT1	0.103656	log2FoldChange.abs>0.025
5929	0.0887933	2.93564	3.66064	0.000271538	0.10684	0.193246	RBBP5	RB binding protein 5, histone lysine methyltransferase complex subunit	0.10684	0.0887933	0.000271538	RBBP5	0.0887933	log2FoldChange.abs>0.025
51742	0.162994	3.24283	3.65122	0.000281491	0.10684	0.160963	ARID4B	AT-rich interaction domain 4B	0.10684	0.162994	0.000281491	ARID4B	0.162994	log2FoldChange.abs>0.025
84818	-0.0532441	3.6154	-3.65058	0.000282176	0.10684	0.158784	IL17RC	interleukin 17 receptor C	0.10684	-0.0532441	0.000282176	IL17RC	0.0532441	log2FoldChange.abs>0.025
2029	0.127705	4.04779	3.6447	0.000288576	0.10684	0.138677	ENSA	endosulfine alpha	0.10684	0.127705	0.000288576	ENSA	0.127705	log2FoldChange.abs>0.025
26261	-0.0645218	3.42219	-3.64434	0.000288979	0.10684	0.137426	FBXO24	F-box protein 24	0.10684	-0.0645218	0.000288979	FBXO24	0.0645218	log2FoldChange.abs>0.025
57696	0.054316	2.89359	3.6378	0.000296266	0.10684	0.115104	DDX55	DEAD-box helicase 55	0.10684	0.054316	0.000296266	DDX55	0.054316	log2FoldChange.abs>0.025
3902	-0.0729546	3.47343	-3.62137	0.000315339	0.110726	0.0591959	LAG3	lymphocyte activating 3	0.110726	-0.0729546	0.000315339	LAG3	0.0729546	log2FoldChange.abs>0.025
57403	0.122378	3.63101	3.59596	0.000347121	0.11876	-0.0267939	RAB22A	RAB22A, member RAS oncogene family	0.11876	0.122378	0.000347121	RAB22A	0.122378	log2FoldChange.abs>0.025
8532	-0.0642052	3.87995	-3.58368	0.000363543	0.119869	-0.0681626	CPZ	carboxypeptidase Z	0.119869	-0.0642052	0.000363543	CPZ	0.0642052	log2FoldChange.abs>0.025
8529	-0.067628	2.79004	-3.54068	0.000426934	0.119869	-0.211883	CYP4F2	cytochrome P450 family 4 subfamily F member 2	0.119869	-0.067628	0.000426934	CYP4F2	0.067628	log2FoldChange.abs>0.025
10552	0.167343	4.07431	3.53827	0.000430781	0.119869	-0.219898	ARPC1A	actin related protein 2/3 complex subunit 1A	0.119869	0.167343	0.000430781	ARPC1A	0.167343	log2FoldChange.abs>0.025
4759	-0.112233	3.78539	-3.53816	0.000430953	0.119869	-0.220254	NEU2	neuraminidase 2	0.119869	-0.112233	0.000430953	NEU2	0.112233	log2FoldChange.abs>0.025
51377	0.114785	2.83292	3.53535	0.000435485	0.119869	-0.229601	UCHL5	ubiquitin C-terminal hydrolase L5	0.119869	0.114785	0.000435485	UCHL5	0.114785	log2FoldChange.abs>0.025
57720	0.0568763	2.70105	3.53531	0.000435544	0.119869	-0.229723	GPR107	G protein-coupled receptor 107	0.119869	0.0568763	0.000435544	GPR107	0.0568763	log2FoldChange.abs>0.025
23029	0.117455	3.70369	3.52477	0.000452904	0.119869	-0.264633	RBM34	RNA binding motif protein 34	0.119869	0.117455	0.000452904	RBM34	0.117455	log2FoldChange.abs>0.025
345557	-0.121539	5.04039	-3.51009	0.000478177	0.119869	-0.313117	PLCXD3	phosphatidylinositol specific phospholipase C X domain containing 3	0.119869	-0.121539	0.000478177	PLCXD3	0.121539	log2FoldChange.abs>0.025
85409	-0.0675219	4.542	-3.50661	0.000484356	0.119869	-0.324577	NKD2	naked cuticle homolog 2	0.119869	-0.0675219	0.000484356	NKD2	0.0675219	log2FoldChange.abs>0.025
51550	0.0798665	2.42925	3.50557	0.000486226	0.119869	-0.328016	CINP	cyclin dependent kinase 2 interacting protein	0.119869	0.0798665	0.000486226	CINP	0.0798665	log2FoldChange.abs>0.025
23234	0.104411	2.99082	3.49246	0.000510264	0.119869	-0.371072	DNAJC9	DnaJ heat shock protein family (Hsp40) member C9	0.119869	0.104411	0.000510264	DNAJC9	0.104411	log2FoldChange.abs>0.025
80208	0.131449	3.02799	3.49123	0.000512575	0.119869	-0.375105	SPG11	SPG11, spatacsin vesicle trafficking associated	0.119869	0.131449	0.000512575	SPG11	0.131449	log2FoldChange.abs>0.025
26128	0.110964	2.72351	3.49023	0.000514461	0.119869	-0.378381	KIF1BP	KIF1 binding protein	0.119869	0.110964	0.000514461	KIF1BP	0.110964	log2FoldChange.abs>0.025
23184	0.0662751	3.32783	3.48824	0.000518235	0.119869	-0.384901	MESDC2	mesoderm development candidate 2	0.119869	0.0662751	0.000518235	MESDC2	0.0662751	log2FoldChange.abs>0.025
54101	-0.0604968	3.16394	-3.48161	0.000531006	0.119869	-0.406613	RIPK4	receptor interacting serine/threonine kinase 4	0.119869	-0.0604968	0.000531006	RIPK4	0.0604968	log2FoldChange.abs>0.025
390212	-0.129294	3.13133	-3.48009	0.000533974	0.119869	-0.411584	GPR152	G protein-coupled receptor 152	0.119869	-0.129294	0.000533974	GPR152	0.129294	log2FoldChange.abs>0.025
1350	0.104825	3.03124	3.47278	0.000548462	0.119869	-0.435452	COX7C	cytochrome c oxidase subunit 7C	0.119869	0.104825	0.000548462	COX7C	0.104825	log2FoldChange.abs>0.025
54906	0.152758	3.14031	3.47231	0.000549399	0.119869	-0.436974	FAM208B	family with sequence similarity 208 member B	0.119869	0.152758	0.000549399	FAM208B	0.152758	log2FoldChange.abs>0.025
10687	-0.0653515	3.3562	-3.47118	0.000551687	0.119869	-0.440679	PNMA2	paraneoplastic Ma antigen 2	0.119869	-0.0653515	0.000551687	PNMA2	0.0653515	log2FoldChange.abs>0.025
5917	0.107641	3.24859	3.46859	0.000556934	0.119869	-0.449117	RARS	arginyl-tRNA synthetase	0.119869	0.107641	0.000556934	RARS	0.107641	log2FoldChange.abs>0.025
6050	-0.0598455	4.25912	-3.46841	0.000557295	0.119869	-0.449695	RNH1	ribonuclease/angiogenin inhibitor 1	0.119869	-0.0598455	0.000557295	RNH1	0.0598455	log2FoldChange.abs>0.025
10140	0.245042	4.65339	3.46074	0.000573127	0.119869	-0.474661	TOB1	transducer of ERBB2, 1	0.119869	0.245042	0.000573127	TOB1	0.245042	log2FoldChange.abs>0.025
6940	0.0921149	4.66165	3.45994	0.000574794	0.119869	-0.477249	ZNF354A	zinc finger protein 354A	0.119869	0.0921149	0.000574794	ZNF354A	0.0921149	log2FoldChange.abs>0.025
84691	-0.0631474	2.45557	-3.45472	0.000585845	0.119869	-0.494217	FAM71F1	family with sequence similarity 71 member F1	0.119869	-0.0631474	0.000585845	FAM71F1	0.0631474	log2FoldChange.abs>0.025
221476	-0.061425	3.38514	-3.45405	0.000587273	0.119869	-0.496386	PI16	peptidase inhibitor 16	0.119869	-0.061425	0.000587273	PI16	0.061425	log2FoldChange.abs>0.025
11283	-0.107629	2.66552	-3.44911	0.000597939	0.119869	-0.512421	CYP4F8	cytochrome P450 family 4 subfamily F member 8	0.119869	-0.107629	0.000597939	CYP4F8	0.107629	log2FoldChange.abs>0.025
26994	0.092032	3.79386	3.43847	0.000621493	0.119869	-0.54683	RNF11	ring finger protein 11	0.119869	0.092032	0.000621493	RNF11	0.092032	log2FoldChange.abs>0.025
6198	0.120692	2.82224	3.41003	0.000688797	0.119869	-0.63834	RPS6KB1	ribosomal protein S6 kinase B1	0.119869	0.120692	0.000688797	RPS6KB1	0.120692	log2FoldChange.abs>0.025
55572	-0.0613196	3.01424	-3.3966	0.000722907	0.119869	-0.681325	FOXRED1	FAD dependent oxidoreductase domain containing 1	0.119869	-0.0613196	0.000722907	FOXRED1	0.0613196	log2FoldChange.abs>0.025
51406	0.118737	3.61031	3.39583	0.000724898	0.119869	-0.68377	NOL7	nucleolar protein 7	0.119869	0.118737	0.000724898	NOL7	0.118737	log2FoldChange.abs>0.025
22899	-0.0623875	3.74044	-3.38909	0.000742649	0.119869	-0.705276	ARHGEF15	Rho guanine nucleotide exchange factor 15	0.119869	-0.0623875	0.000742649	ARHGEF15	0.0623875	log2FoldChange.abs>0.025
401505	0.129867	4.09051	3.38827	0.000744827	0.119869	-0.707878	TOMM5	translocase of outer mitochondrial membrane 5	0.119869	0.129867	0.000744827	TOMM5	0.129867	log2FoldChange.abs>0.025
5348	-0.0710014	4.44772	-3.38762	0.00074656	0.119869	-0.709945	FXYD1	FXYD domain containing ion transport regulator 1	0.119869	-0.0710014	0.00074656	FXYD1	0.0710014	log2FoldChange.abs>0.025
10575	0.122359	2.86118	3.3874	0.000747166	0.119869	-0.710666	CCT4	chaperonin containing TCP1 subunit 4	0.119869	0.122359	0.000747166	CCT4	0.122359	log2FoldChange.abs>0.025
5692	0.137621	3.84601	3.3866	0.000749288	0.119869	-0.713186	PSMB4	proteasome subunit beta 4	0.119869	0.137621	0.000749288	PSMB4	0.137621	log2FoldChange.abs>0.025
6093	0.153589	3.02429	3.38378	0.000756909	0.119869	-0.72218	ROCK1	Rho associated coiled-coil containing protein kinase 1	0.119869	0.153589	0.000756909	ROCK1	0.153589	log2FoldChange.abs>0.025
116064	0.16673	2.71287	3.37604	0.000778149	0.119869	-0.74677	LRRC58	leucine rich repeat containing 58	0.119869	0.16673	0.000778149	LRRC58	0.16673	log2FoldChange.abs>0.025
7020	0.131973	4.11591	3.37507	0.00078085	0.119869	-0.749849	TFAP2A	transcription factor AP-2 alpha	0.119869	0.131973	0.00078085	TFAP2A	0.131973	log2FoldChange.abs>0.025
322	-0.0517845	3.7683	-3.36678	0.000804293	0.119869	-0.776124	APBB1	amyloid beta precursor protein binding family B member 1	0.119869	-0.0517845	0.000804293	APBB1	0.0517845	log2FoldChange.abs>0.025
65012	-0.0479793	3.40241	-3.36581	0.000807088	0.119869	-0.779205	SLC26A10	solute carrier family 26 member 10	0.119869	-0.0479793	0.000807088	SLC26A10	0.0479793	log2FoldChange.abs>0.025
59341	-0.0555532	3.28572	-3.36499	0.000809429	0.119869	-0.781777	TRPV4	transient receptor potential cation channel subfamily V member 4	0.119869	-0.0555532	0.000809429	TRPV4	0.0555532	log2FoldChange.abs>0.025
137797	-0.105899	3.34071	-3.36234	0.000817111	0.119869	-0.790166	LYPD2	LY6/PLAUR domain containing 2	0.119869	-0.105899	0.000817111	LYPD2	0.105899	log2FoldChange.abs>0.025
149499	-0.0651383	3.2354	-3.36093	0.000821227	0.119869	-0.794627	LRRC71	leucine rich repeat containing 71	0.119869	-0.0651383	0.000821227	LRRC71	0.0651383	log2FoldChange.abs>0.025
196441	0.107059	2.49563	3.35946	0.000825546	0.119869	-0.799284	ZFC3H1	zinc finger C3H1-type containing	0.119869	0.107059	0.000825546	ZFC3H1	0.107059	log2FoldChange.abs>0.025
51663	0.117477	2.9838	3.35609	0.000835482	0.119869	-0.809906	ZFR	zinc finger RNA binding protein	0.119869	0.117477	0.000835482	ZFR	0.117477	log2FoldChange.abs>0.025
79187	-0.0597295	3.05009	-3.35597	0.000835848	0.119869	-0.810294	FSD1	fibronectin type III and SPRY domain containing 1	0.119869	-0.0597295	0.000835848	FSD1	0.0597295	log2FoldChange.abs>0.025
9796	-0.0624467	2.91687	-3.3526	0.000845914	0.119869	-0.820921	PHYHIP	phytanoyl-CoA 2-hydroxylase interacting protein	0.119869	-0.0624467	0.000845914	PHYHIP	0.0624467	log2FoldChange.abs>0.025
23512	0.199008	3.30341	3.34691	0.000863167	0.119869	-0.838841	SUZ12	SUZ12 polycomb repressive complex 2 subunit	0.119869	0.199008	0.000863167	SUZ12	0.199008	log2FoldChange.abs>0.025
57722	-0.050344	3.41942	-3.3458	0.000866588	0.119869	-0.842352	IGDCC4	immunoglobulin superfamily DCC subclass member 4	0.119869	-0.050344	0.000866588	IGDCC4	0.050344	log2FoldChange.abs>0.025
163688	-0.0717507	3.42548	-3.34213	0.000877936	0.119869	-0.853896	CALML6	calmodulin like 6	0.119869	-0.0717507	0.000877936	CALML6	0.0717507	log2FoldChange.abs>0.025
63923	-0.0612243	3.33465	-3.34102	0.000881374	0.119869	-0.857364	TNN	tenascin N	0.119869	-0.0612243	0.000881374	TNN	0.0612243	log2FoldChange.abs>0.025
7112	0.10683	2.61928	3.33836	0.000889732	0.119869	-0.865738	TMPO	thymopoietin	0.119869	0.10683	0.000889732	TMPO	0.10683	log2FoldChange.abs>0.025
10767	0.0922907	2.67107	3.33634	0.000896103	0.119869	-0.872067	HBS1L	HBS1 like translational GTPase	0.119869	0.0922907	0.000896103	HBS1L	0.0922907	log2FoldChange.abs>0.025
25912	0.14432	4.23105	3.33535	0.000899236	0.119869	-0.875163	C1orf43	chromosome 1 open reading frame 43	0.119869	0.14432	0.000899236	C1orf43	0.14432	log2FoldChange.abs>0.025
51012	0.150896	3.40057	3.33332	0.000905714	0.119869	-0.881531	PRELID3B	PRELI domain containing 3B	0.119869	0.150896	0.000905714	PRELID3B	0.150896	log2FoldChange.abs>0.025
23032	0.118218	2.74219	3.32719	0.000925544	0.119869	-0.900739	USP33	ubiquitin specific peptidase 33	0.119869	0.118218	0.000925544	USP33	0.118218	log2FoldChange.abs>0.025
25844	0.0867912	3.52145	3.3239	0.000936348	0.119869	-0.911031	YIPF3	Yip1 domain family member 3	0.119869	0.0867912	0.000936348	YIPF3	0.0867912	log2FoldChange.abs>0.025
2936	0.125192	3.73387	3.32343	0.000937914	0.119869	-0.912512	GSR	glutathione-disulfide reductase	0.119869	0.125192	0.000937914	GSR	0.125192	log2FoldChange.abs>0.025
11318	-0.0917544	3.47104	-3.32237	0.000941432	0.119869	-0.915832	GPR182	G protein-coupled receptor 182	0.119869	-0.0917544	0.000941432	GPR182	0.0917544	log2FoldChange.abs>0.025
51263	0.0574765	2.71492	3.31984	0.000949868	0.119869	-0.92374	MRPL30	mitochondrial ribosomal protein L30	0.119869	0.0574765	0.000949868	MRPL30	0.0574765	log2FoldChange.abs>0.025
329	0.078344	2.53755	3.31415	0.000969075	0.119869	-0.941486	BIRC2	baculoviral IAP repeat containing 2	0.119869	0.078344	0.000969075	BIRC2	0.078344	log2FoldChange.abs>0.025
55802	0.0728149	2.73347	3.30863	0.000988066	0.119869	-0.958686	DCP1A	decapping mRNA 1A	0.119869	0.0728149	0.000988066	DCP1A	0.0728149	log2FoldChange.abs>0.025
50810	0.123597	3.81927	3.30613	0.000996779	0.119869	-0.966465	HDGFRP3	hepatoma-derived growth factor, related protein 3	0.119869	0.123597	0.000996779	HDGFRP3	0.123597	log2FoldChange.abs>0.025
8930	0.102007	2.95871	3.30579	0.000997957	0.119869	-0.967512	MBD4	methyl-CpG binding domain 4, DNA glycosylase	0.119869	0.102007	0.000997957	MBD4	0.102007	log2FoldChange.abs>0.025
7512	-0.0532378	2.59903	-3.30546	0.000999133	0.119869	-0.968555	XPNPEP2	X-prolyl aminopeptidase 2	0.119869	-0.0532378	0.000999133	XPNPEP2	0.0532378	log2FoldChange.abs>0.025
3232	-0.105473	2.3768	-3.30529	0.000999735	0.119869	-0.96909	HOXD3	homeobox D3	0.119869	-0.105473	0.000999735	HOXD3	0.105473	log2FoldChange.abs>0.025
11311	0.0932591	2.78363	3.30105	0.00101469	0.119869	-0.98224	VPS45	vacuolar protein sorting 45 homolog	0.119869	0.0932591	0.00101469	VPS45	0.0932591	log2FoldChange.abs<=0.025
4239	-0.0974209	3.53329	-3.29835	0.00102434	0.119869	-0.99063	MFAP4	microfibrillar associated protein 4	0.119869	-0.0974209	0.00102434	MFAP4	0.0974209	log2FoldChange.abs<=0.025
7320	0.104493	2.63951	3.29734	0.00102797	0.119869	-0.993765	UBE2B	ubiquitin conjugating enzyme E2 B	0.119869	0.104493	0.00102797	UBE2B	0.104493	log2FoldChange.abs<=0.025
150275	0.125301	2.61887	3.29563	0.00103416	0.119869	-0.999078	CCDC117	coiled-coil domain containing 117	0.119869	0.125301	0.00103416	CCDC117	0.125301	log2FoldChange.abs<=0.025
9147	0.115237	2.66546	3.29516	0.00103587	0.119869	-1.00054	NEMF	nuclear export mediator factor	0.119869	0.115237	0.00103587	NEMF	0.115237	log2FoldChange.abs<=0.025
8581	-0.0834371	3.31264	-3.29259	0.00104521	0.119869	-1.0085	LY6D	lymphocyte antigen 6 family member D	0.119869	-0.0834371	0.00104521	LY6D	0.0834371	log2FoldChange.abs<=0.025
9128	0.071559	2.89422	3.29228	0.00104633	0.119869	-1.00944	PRPF4	pre-mRNA processing factor 4	0.119869	0.071559	0.00104633	PRPF4	0.071559	log2FoldChange.abs<=0.025
360132	-0.0628248	3.07141	-3.28875	0.00105936	0.119869	-1.0204	FKBP9P1	FK506 binding protein 9 pseudogene 1	0.119869	-0.0628248	0.00105936	FKBP9P1	0.0628248	log2FoldChange.abs<=0.025
732275	-0.0654603	2.89142	-3.28788	0.00106257	0.119869	-1.02308	LINC00917	long intergenic non-protein coding RNA 917	0.119869	-0.0654603	0.00106257	LINC00917	0.0654603	log2FoldChange.abs<=0.025
29941	-0.0486082	3.569	-3.28659	0.00106737	0.119869	-1.02707	PKN3	protein kinase N3	0.119869	-0.0486082	0.00106737	PKN3	0.0486082	log2FoldChange.abs<=0.025
9685	0.151588	3.7991	3.28444	0.00107543	0.119869	-1.03373	CLINT1	clathrin interactor 1	0.119869	0.151588	0.00107543	CLINT1	0.151588	log2FoldChange.abs<=0.025
9939	0.141304	4.15249	3.28243	0.00108297	0.119869	-1.03992	RBM8A	RNA binding motif protein 8A	0.119869	0.141304	0.00108297	RBM8A	0.141304	log2FoldChange.abs<=0.025
54799	0.0854587	2.62448	3.28213	0.00108411	0.119869	-1.04085	MBTD1	mbt domain containing 1	0.119869	0.0854587	0.00108411	MBTD1	0.0854587	log2FoldChange.abs<=0.025
144110	-0.0825721	3.19604	-3.28147	0.00108664	0.119869	-1.04291	TMEM86A	transmembrane protein 86A	0.119869	-0.0825721	0.00108664	TMEM86A	0.0825721	log2FoldChange.abs<=0.025
23272	0.119023	2.76858	3.28124	0.0010875	0.119869	-1.04361	FAM208A	family with sequence similarity 208 member A	0.119869	0.119023	0.0010875	FAM208A	0.119023	log2FoldChange.abs<=0.025
121391	-0.0666125	2.49598	-3.28063	0.00108983	0.119869	-1.0455	KRT74	keratin 74	0.119869	-0.0666125	0.00108983	KRT74	0.0666125	log2FoldChange.abs<=0.025
51496	0.130133	3.0431	3.279	0.00109601	0.119869	-1.05051	CTDSPL2	CTD small phosphatase like 2	0.119869	0.130133	0.00109601	CTDSPL2	0.130133	log2FoldChange.abs<=0.025
7706	0.121276	3.82383	3.27268	0.00112042	0.120875	-1.07	TRIM25	tripartite motif containing 25	0.120875	0.121276	0.00112042	TRIM25	0.121276	log2FoldChange.abs<=0.025
23349	-0.0479706	3.42701	-3.26964	0.00113234	0.120875	-1.07937	PHF24	PHD finger protein 24	0.120875	-0.0479706	0.00113234	PHF24	0.0479706	log2FoldChange.abs<=0.025
514	0.187851	3.93646	3.26736	0.00114136	0.120875	-1.08639	ATP5E	ATP synthase, H+ transporting, mitochondrial F1 complex, epsilon subunit	0.120875	0.187851	0.00114136	ATP5E	0.187851	log2FoldChange.abs<=0.025
54665	0.0760849	2.72373	3.26389	0.0011552	0.120875	-1.09705	RSBN1	round spermatid basic protein 1	0.120875	0.0760849	0.0011552	RSBN1	0.0760849	log2FoldChange.abs<=0.025
51699	0.105905	2.89909	3.26364	0.00115621	0.120875	-1.09782	VPS29	VPS29, retromer complex component	0.120875	0.105905	0.00115621	VPS29	0.105905	log2FoldChange.abs<=0.025
900	0.122084	2.70826	3.25938	0.00117343	0.120875	-1.1109	CCNG1	cyclin G1	0.120875	0.122084	0.00117343	CCNG1	0.122084	log2FoldChange.abs<=0.025
149111	-0.0523638	2.369	-3.25849	0.00117704	0.120875	-1.11362	CNIH3	cornichon family AMPA receptor auxiliary protein 3	0.120875	-0.0523638	0.00117704	CNIH3	0.0523638	log2FoldChange.abs<=0.025
9647	-0.0549573	4.10192	-3.2582	0.00117825	0.120875	-1.11453	PPM1F	protein phosphatase, Mg2+/Mn2+ dependent 1F	0.120875	-0.0549573	0.00117825	PPM1F	0.0549573	log2FoldChange.abs<=0.025
51061	0.115738	3.86137	3.25304	0.00119949	0.120875	-1.13032	TXNDC11	thioredoxin domain containing 11	0.120875	0.115738	0.00119949	TXNDC11	0.115738	log2FoldChange.abs<=0.025
8522	-0.0725306	3.6492	-3.25205	0.00120362	0.120875	-1.13336	GAS7	growth arrest specific 7	0.120875	-0.0725306	0.00120362	GAS7	0.0725306	log2FoldChange.abs<=0.025
9213	0.118566	2.56481	3.25175	0.00120486	0.120875	-1.13427	XPR1	xenotropic and polytropic retrovirus receptor 1	0.120875	0.118566	0.00120486	XPR1	0.118566	log2FoldChange.abs<=0.025
221960	0.0834949	3.24924	3.2463	0.00122783	0.121012	-1.15097	CCZ1B	CCZ1 homolog B, vacuolar protein trafficking and biogenesis associated	0.121012	0.0834949	0.00122783	CCZ1B	0.0834949	log2FoldChange.abs<=0.025
1213	0.208795	3.61552	3.24546	0.00123136	0.121012	-1.1535	CLTC	clathrin heavy chain	0.121012	0.208795	0.00123136	CLTC	0.208795	log2FoldChange.abs<=0.025
4729	0.121773	3.22927	3.2437	0.00123889	0.121012	-1.15889	NDUFV2	NADH:ubiquinone oxidoreductase core subunit V2	0.121012	0.121773	0.00123889	NDUFV2	0.121773	log2FoldChange.abs<=0.025
25978	0.0764967	2.647	3.24286	0.0012425	0.121012	-1.16147	CHMP2B	charged multivesicular body protein 2B	0.121012	0.0764967	0.0012425	CHMP2B	0.0764967	log2FoldChange.abs<=0.025
1719	0.0600388	2.4332	3.23596	0.00127245	0.122652	-1.18252	DHFR	dihydrofolate reductase	0.122652	0.0600388	0.00127245	DHFR	0.0600388	log2FoldChange.abs<=0.025
91156	-0.0516235	3.34149	-3.2331	0.00128506	0.122652	-1.19123	IGFN1	immunoglobulin-like and fibronectin type III domain containing 1	0.122652	-0.0516235	0.00128506	IGFN1	0.0516235	log2FoldChange.abs<=0.025
91353	-0.114735	3.33521	-3.23179	0.00129083	0.122652	-1.19519	IGLL3P	immunoglobulin lambda like polypeptide 3, pseudogene	0.122652	-0.114735	0.00129083	IGLL3P	0.114735	log2FoldChange.abs<=0.025
23080	0.087666	2.6409	3.23061	0.00129611	0.122652	-1.19879	AVL9	AVL9 cell migration associated	0.122652	0.087666	0.00129611	AVL9	0.087666	log2FoldChange.abs<=0.025
201562	0.121104	2.55367	3.22219	0.0013342	0.124024	-1.22437	HACD2	3-hydroxyacyl-CoA dehydratase 2	0.124024	0.121104	0.0013342	HACD2	0.121104	log2FoldChange.abs<=0.025
125958	-0.125139	3.32259	-3.22051	0.00134193	0.124024	-1.22947	OR7D4	olfactory receptor family 7 subfamily D member 4	0.124024	-0.125139	0.00134193	OR7D4	0.125139	log2FoldChange.abs<=0.025
9960	0.0979272	2.76885	3.21615	0.00136214	0.124024	-1.24267	USP3	ubiquitin specific peptidase 3	0.124024	0.0979272	0.00136214	USP3	0.0979272	log2FoldChange.abs<=0.025
5782	0.180706	3.85523	3.2149	0.00136799	0.124024	-1.24646	PTPN12	protein tyrosine phosphatase, non-receptor type 12	0.124024	0.180706	0.00136799	PTPN12	0.180706	log2FoldChange.abs<=0.025
4868	-0.0383034	3.6088	-3.21459	0.00136946	0.124024	-1.2474	NPHS1	NPHS1, nephrin	0.124024	-0.0383034	0.00136946	NPHS1	0.0383034	log2FoldChange.abs<=0.025
9043	0.105579	3.27003	3.21197	0.00138181	0.124024	-1.25533	SPAG9	sperm associated antigen 9	0.124024	0.105579	0.00138181	SPAG9	0.105579	log2FoldChange.abs<=0.025
11320	0.134136	2.82454	3.2115	0.00138406	0.124024	-1.25676	MGAT4A	mannosyl (alpha-1,3-)-glycoprotein beta-1,4-N-acetylglucosaminyltransferase, isozyme A	0.124024	0.134136	0.00138406	MGAT4A	0.134136	log2FoldChange.abs<=0.025
257415	0.0949939	3.3029	3.20793	0.00140107	0.124024	-1.26754	FAM133B	family with sequence similarity 133 member B	0.124024	0.0949939	0.00140107	FAM133B	0.0949939	log2FoldChange.abs<=0.025
2935	0.188784	3.59673	3.20737	0.00140378	0.124024	-1.26925	GSPT1	G1 to S phase transition 1	0.124024	0.188784	0.00140378	GSPT1	0.188784	log2FoldChange.abs<=0.025
79145	-0.0545487	2.48802	-3.20313	0.00142426	0.124024	-1.28203	CHCHD7	coiled-coil-helix-coiled-coil-helix domain containing 7	0.124024	-0.0545487	0.00142426	CHCHD7	0.0545487	log2FoldChange.abs<=0.025
885	-0.0772015	3.39477	-3.20205	0.00142953	0.124024	-1.28529	CCK	cholecystokinin	0.124024	-0.0772015	0.00142953	CCK	0.0772015	log2FoldChange.abs<=0.025
83658	0.0888735	4.67714	3.20125	0.00143346	0.124024	-1.28771	DYNLRB1	dynein light chain roadblock-type 1	0.124024	0.0888735	0.00143346	DYNLRB1	0.0888735	log2FoldChange.abs<=0.025
137492	0.117984	3.06032	3.20082	0.00143556	0.124024	-1.28901	VPS37A	VPS37A, ESCRT-I subunit	0.124024	0.117984	0.00143556	VPS37A	0.117984	log2FoldChange.abs<=0.025
3680	-0.053293	2.97174	-3.19577	0.00146055	0.124024	-1.30423	ITGA9	integrin subunit alpha 9	0.124024	-0.053293	0.00146055	ITGA9	0.053293	log2FoldChange.abs<=0.025
26354	0.0825411	3.0689	3.19491	0.00146485	0.124024	-1.30682	GNL3	G protein nucleolar 3	0.124024	0.0825411	0.00146485	GNL3	0.0825411	log2FoldChange.abs<=0.025
5918	0.116258	2.37429	3.19433	0.00146775	0.124024	-1.30857	RARRES1	retinoic acid receptor responder 1	0.124024	0.116258	0.00146775	RARRES1	0.116258	log2FoldChange.abs<=0.025
780776	-0.0481272	2.89627	-3.19415	0.00146862	0.124024	-1.30909	TVP23A	trans-golgi network vesicle protein 23 homolog A	0.124024	-0.0481272	0.00146862	TVP23A	0.0481272	log2FoldChange.abs<=0.025
55852	0.0922122	3.17463	3.19089	0.00148507	0.124624	-1.31891	TEX2	testis expressed 2	0.124624	0.0922122	0.00148507	TEX2	0.0922122	log2FoldChange.abs<=0.025
11052	0.133509	3.73035	3.18771	0.00150122	0.125192	-1.32845	CPSF6	cleavage and polyadenylation specific factor 6	0.125192	0.133509	0.00150122	CPSF6	0.133509	log2FoldChange.abs<=0.025
148932	-0.0628006	3.45259	-3.18577	0.00151119	0.125241	-1.33429	MOB3C	MOB kinase activator 3C	0.125241	-0.0628006	0.00151119	MOB3C	0.0628006	log2FoldChange.abs<=0.025
10481	-0.109847	3.29439	-3.18146	0.00153351	0.126306	-1.34722	HOXB13	homeobox B13	0.126306	-0.109847	0.00153351	HOXB13	0.109847	log2FoldChange.abs<=0.025
388969	0.0576507	3.73691	3.17898	0.00154649	0.126504	-1.35465	C2orf68	chromosome 2 open reading frame 68	0.126504	0.0576507	0.00154649	C2orf68	0.0576507	log2FoldChange.abs<=0.025
913	-0.0571631	2.87616	-3.17575	0.00156355	0.126504	-1.36432	CD1E	CD1e molecule	0.126504	-0.0571631	0.00156355	CD1E	0.0571631	log2FoldChange.abs<=0.025
55571	0.145549	3.62978	3.1708	0.00159004	0.126504	-1.37912	CNOT11	CCR4-NOT transcription complex subunit 11	0.126504	0.145549	0.00159004	CNOT11	0.145549	log2FoldChange.abs<=0.025
55125	0.0888154	2.54102	3.16919	0.00159872	0.126504	-1.38392	CEP192	centrosomal protein 192	0.126504	0.0888154	0.00159872	CEP192	0.0888154	log2FoldChange.abs<=0.025
8443	0.0959166	2.51756	3.16686	0.0016114	0.126504	-1.39088	GNPAT	glyceronephosphate O-acyltransferase	0.126504	0.0959166	0.0016114	GNPAT	0.0959166	log2FoldChange.abs<=0.025
2527	-0.0495993	4.567	-3.16581	0.00161714	0.126504	-1.39401	FUT5	fucosyltransferase 5	0.126504	-0.0495993	0.00161714	FUT5	0.0495993	log2FoldChange.abs<=0.025
57223	0.107644	2.97534	3.16572	0.00161759	0.126504	-1.39425	PPP4R3B	protein phosphatase 4 regulatory subunit 3B	0.126504	0.107644	0.00161759	PPP4R3B	0.107644	log2FoldChange.abs<=0.025
8780	0.11062	2.7184	3.16274	0.00163399	0.126504	-1.40314	RIOK3	RIO kinase 3	0.126504	0.11062	0.00163399	RIOK3	0.11062	log2FoldChange.abs<=0.025
90701	0.125026	2.74091	3.16201	0.00163804	0.126504	-1.40532	SEC11C	SEC11 homolog C, signal peptidase complex subunit	0.126504	0.125026	0.00163804	SEC11C	0.125026	log2FoldChange.abs<=0.025
30012	-0.101412	3.53493	-3.15655	0.00166856	0.126504	-1.42158	TLX3	T-cell leukemia homeobox 3	0.126504	-0.101412	0.00166856	TLX3	0.101412	log2FoldChange.abs<=0.025
1349	0.133527	3.56411	3.15572	0.00167327	0.126504	-1.42406	COX7B	cytochrome c oxidase subunit 7B	0.126504	0.133527	0.00167327	COX7B	0.133527	log2FoldChange.abs<=0.025
6627	0.0677513	2.7923	3.15492	0.0016778	0.126504	-1.42644	SNRPA1	small nuclear ribonucleoprotein polypeptide A'	0.126504	0.0677513	0.0016778	SNRPA1	0.0677513	log2FoldChange.abs<=0.025
284023	0.113025	3.64733	3.15419	0.00168191	0.126504	-1.4286	LOC284023	uncharacterized LOC284023	0.126504	0.113025	0.00168191	LOC284023	0.113025	log2FoldChange.abs<=0.025
146433	-0.0704812	3.49997	-3.15413	0.00168224	0.126504	-1.42877	IL34	interleukin 34	0.126504	-0.0704812	0.00168224	IL34	0.0704812	log2FoldChange.abs<=0.025
136319	0.148275	3.87646	3.15286	0.00168946	0.126504	-1.43254	MTPN	myotrophin	0.126504	0.148275	0.00168946	MTPN	0.148275	log2FoldChange.abs<=0.025
51164	0.10314	3.21112	3.15238	0.00169224	0.126504	-1.43399	DCTN4	dynactin subunit 4	0.126504	0.10314	0.00169224	DCTN4	0.10314	log2FoldChange.abs<=0.025
55505	0.205645	4.3105	3.15153	0.00169708	0.126504	-1.43651	NOP10	NOP10 ribonucleoprotein	0.126504	0.205645	0.00169708	NOP10	0.205645	log2FoldChange.abs<=0.025
27143	-0.0469636	3.59361	-3.14987	0.00170662	0.126508	-1.44144	PALD1	phosphatase domain containing, paladin 1	0.126508	-0.0469636	0.00170662	PALD1	0.0469636	log2FoldChange.abs<=0.025
7586	0.132246	4.02771	3.14791	0.00171795	0.126644	-1.44726	ZKSCAN1	zinc finger with KRAB and SCAN domains 1	0.126644	0.132246	0.00171795	ZKSCAN1	0.132246	log2FoldChange.abs<=0.025
7920	-0.0755697	3.69754	-3.1443	0.00173895	0.126749	-1.45796	ABHD16A	abhydrolase domain containing 16A	0.126749	-0.0755697	0.00173895	ABHD16A	0.0755697	log2FoldChange.abs<=0.025
25909	0.108979	2.86667	3.13967	0.00176623	0.126749	-1.47165	AHCTF1	AT-hook containing transcription factor 1	0.126749	0.108979	0.00176623	AHCTF1	0.108979	log2FoldChange.abs<=0.025
2350	-0.0743732	2.83876	-3.13893	0.00177062	0.126749	-1.47384	FOLR2	folate receptor beta	0.126749	-0.0743732	0.00177062	FOLR2	0.0743732	log2FoldChange.abs<=0.025
400258	-0.0625648	4.06023	-3.13658	0.00178467	0.126749	-1.48079	C14orf180	chromosome 14 open reading frame 180	0.126749	-0.0625648	0.00178467	C14orf180	0.0625648	log2FoldChange.abs<=0.025
810	-0.0904483	3.03574	-3.13568	0.00179008	0.126749	-1.48346	CALML3	calmodulin like 3	0.126749	-0.0904483	0.00179008	CALML3	0.0904483	log2FoldChange.abs<=0.025
284612	-0.0631805	3.35216	-3.13415	0.00179928	0.126749	-1.48797	SYPL2	synaptophysin like 2	0.126749	-0.0631805	0.00179928	SYPL2	0.0631805	log2FoldChange.abs<=0.025
5688	0.0878581	4.03247	3.13381	0.00180138	0.126749	-1.48899	PSMA7	proteasome subunit alpha 7	0.126749	0.0878581	0.00180138	PSMA7	0.0878581	log2FoldChange.abs<=0.025
785	-0.0666097	2.33477	-3.1337	0.00180206	0.126749	-1.48932	CACNB4	calcium voltage-gated channel auxiliary subunit beta 4	0.126749	-0.0666097	0.00180206	CACNB4	0.0666097	log2FoldChange.abs<=0.025
132160	-0.0536413	3.57901	-3.13323	0.00180487	0.126749	-1.4907	PPM1M	protein phosphatase, Mg2+/Mn2+ dependent 1M	0.126749	-0.0536413	0.00180487	PPM1M	0.0536413	log2FoldChange.abs<=0.025
4049	-0.0960656	3.40236	-3.13017	0.0018235	0.126898	-1.49973	LTA	lymphotoxin alpha	0.126898	-0.0960656	0.0018235	LTA	0.0960656	log2FoldChange.abs<=0.025
3329	0.126314	3.67858	3.12976	0.00182601	0.126898	-1.50094	HSPD1	heat shock protein family D (Hsp60) member 1	0.126898	0.126314	0.00182601	HSPD1	0.126314	log2FoldChange.abs<=0.025
11276	0.0751017	2.68343	3.1274	0.00184053	0.127245	-1.5079	SYNRG	synergin gamma	0.127245	0.0751017	0.00184053	SYNRG	0.0751017	log2FoldChange.abs<=0.025
51268	-0.0437676	2.99542	-3.11637	0.00190975	0.129024	-1.54036	PIPOX	pipecolic acid and sarcosine oxidase	0.129024	-0.0437676	0.00190975	PIPOX	0.0437676	log2FoldChange.abs<=0.025
8887	0.189567	3.47892	3.11309	0.00193078	0.129024	-1.54999	TAX1BP1	Tax1 binding protein 1	0.129024	0.189567	0.00193078	TAX1BP1	0.189567	log2FoldChange.abs<=0.025
127018	0.0705895	2.60121	3.11143	0.00194152	0.129024	-1.55487	LYPLAL1	lysophospholipase like 1	0.129024	0.0705895	0.00194152	LYPLAL1	0.0705895	log2FoldChange.abs<=0.025
1908	-0.0683729	3.45541	-3.10807	0.0019634	0.129024	-1.56471	EDN3	endothelin 3	0.129024	-0.0683729	0.0019634	EDN3	0.0683729	log2FoldChange.abs<=0.025
2312	-0.0854585	2.89455	-3.1072	0.0019691	0.129024	-1.56726	FLG	filaggrin	0.129024	-0.0854585	0.0019691	FLG	0.0854585	log2FoldChange.abs<=0.025
123207	0.0690754	2.70433	3.10712	0.0019696	0.129024	-1.56748	C15orf40	chromosome 15 open reading frame 40	0.129024	0.0690754	0.0019696	C15orf40	0.0690754	log2FoldChange.abs<=0.025
10775	-0.0735898	2.55059	-3.10682	0.00197157	0.129024	-1.56836	POP4	POP4 homolog, ribonuclease P/MRP subunit	0.129024	-0.0735898	0.00197157	POP4	0.0735898	log2FoldChange.abs<=0.025
85449	-0.0517108	3.50259	-3.10497	0.00198379	0.129024	-1.57379	KIAA1755	KIAA1755	0.129024	-0.0517108	0.00198379	KIAA1755	0.0517108	log2FoldChange.abs<=0.025
140609	0.0869526	2.69894	3.10368	0.00199231	0.129024	-1.57756	NEK7	NIMA related kinase 7	0.129024	0.0869526	0.00199231	NEK7	0.0869526	log2FoldChange.abs<=0.025
57699	-0.049984	2.7384	-3.10322	0.00199541	0.129024	-1.57892	CPNE5	copine 5	0.129024	-0.049984	0.00199541	CPNE5	0.049984	log2FoldChange.abs<=0.025
10490	0.0889046	3.25741	3.10317	0.00199572	0.129024	-1.57906	VTI1B	vesicle transport through interaction with t-SNAREs 1B	0.129024	0.0889046	0.00199572	VTI1B	0.0889046	log2FoldChange.abs<=0.025
221	-0.0494868	4.07796	-3.10252	0.00200002	0.129024	-1.58095	ALDH3B1	aldehyde dehydrogenase 3 family member B1	0.129024	-0.0494868	0.00200002	ALDH3B1	0.0494868	log2FoldChange.abs<=0.025
261726	0.105514	3.14397	3.10239	0.00200089	0.129024	-1.58133	TIPRL	TOR signaling pathway regulator	0.129024	0.105514	0.00200089	TIPRL	0.105514	log2FoldChange.abs<=0.025
912	-0.05913	3.40191	-3.10228	0.00200165	0.129024	-1.58166	CD1D	CD1d molecule	0.129024	-0.05913	0.00200165	CD1D	0.05913	log2FoldChange.abs<=0.025
9818	0.0797404	2.75478	3.09805	0.00202999	0.129257	-1.59401	NUP58	nucleoporin 58	0.129257	0.0797404	0.00202999	NUP58	0.0797404	log2FoldChange.abs<=0.025
285180	-0.0489906	3.61079	-3.09588	0.00204474	0.129257	-1.60037	RUFY4	RUN and FYVE domain containing 4	0.129257	-0.0489906	0.00204474	RUFY4	0.0489906	log2FoldChange.abs<=0.025
26268	0.0741899	2.83973	3.09347	0.00206118	0.129257	-1.6074	FBXO9	F-box protein 9	0.129257	0.0741899	0.00206118	FBXO9	0.0741899	log2FoldChange.abs<=0.025
283229	-0.0648733	4.69484	-3.09341	0.00206154	0.129257	-1.60756	CRACR2B	calcium release activated channel regulator 2B	0.129257	-0.0648733	0.00206154	CRACR2B	0.0648733	log2FoldChange.abs<=0.025
25833	-0.0588595	2.60169	-3.09235	0.00206886	0.129257	-1.61067	POU2F3	POU class 2 homeobox 3	0.129257	-0.0588595	0.00206886	POU2F3	0.0588595	log2FoldChange.abs<=0.025
26520	0.103194	2.67515	3.09176	0.0020729	0.129257	-1.61238	TIMM9	translocase of inner mitochondrial membrane 9	0.129257	0.103194	0.0020729	TIMM9	0.103194	log2FoldChange.abs<=0.025
55266	0.0643677	2.54277	3.09006	0.00208461	0.129257	-1.61733	TMEM19	transmembrane protein 19	0.129257	0.0643677	0.00208461	TMEM19	0.0643677	log2FoldChange.abs<=0.025
10049	0.0899968	3.80016	3.08998	0.00208518	0.129257	-1.61757	DNAJB6	DnaJ heat shock protein family (Hsp40) member B6	0.129257	0.0899968	0.00208518	DNAJB6	0.0899968	log2FoldChange.abs<=0.025
221786	0.0670862	3.47119	3.08698	0.002106	0.129257	-1.62629	FAM200A	family with sequence similarity 200 member A	0.129257	0.0670862	0.002106	FAM200A	0.0670862	log2FoldChange.abs<=0.025
646658	-0.0869603	2.43964	-3.08688	0.00210674	0.129257	-1.6266	SYNDIG1L	synapse differentiation inducing 1 like	0.129257	-0.0869603	0.00210674	SYNDIG1L	0.0869603	log2FoldChange.abs<=0.025
5529	0.10595	2.62852	3.08615	0.00211181	0.129257	-1.62871	PPP2R5E	protein phosphatase 2 regulatory subunit B'epsilon	0.129257	0.10595	0.00211181	PPP2R5E	0.10595	log2FoldChange.abs<=0.025
6738	0.0947856	2.73638	3.08381	0.00212831	0.129671	-1.63554	TROVE2	TROVE domain family member 2	0.129671	0.0947856	0.00212831	TROVE2	0.0947856	log2FoldChange.abs<=0.025
79917	-0.0589281	3.61528	-3.08242	0.00213813	0.129678	-1.63958	MAGIX	MAGI family member, X-linked	0.129678	-0.0589281	0.00213813	MAGIX	0.0589281	log2FoldChange.abs<=0.025
84676	-0.0706583	2.70381	-3.08098	0.00214835	0.129708	-1.64376	TRIM63	tripartite motif containing 63	0.129708	-0.0706583	0.00214835	TRIM63	0.0706583	log2FoldChange.abs<=0.025
10417	-0.0573153	3.91547	-3.07762	0.00217232	0.129949	-1.6535	SPON2	spondin 2	0.129949	-0.0573153	0.00217232	SPON2	0.0573153	log2FoldChange.abs<=0.025
5440	0.166594	3.42751	3.07745	0.00217359	0.129949	-1.65401	POLR2K	RNA polymerase II subunit K	0.129949	0.166594	0.00217359	POLR2K	0.166594	log2FoldChange.abs<=0.025
79902	0.0658851	3.26302	3.07634	0.00218157	0.129949	-1.65723	NUP85	nucleoporin 85	0.129949	0.0658851	0.00218157	NUP85	0.0658851	log2FoldChange.abs<=0.025
5173	-0.0659615	2.78571	-3.07409	0.00219783	0.130083	-1.66374	PDYN	prodynorphin	0.130083	-0.0659615	0.00219783	PDYN	0.0659615	log2FoldChange.abs<=0.025
1470	-0.0800878	4.33087	-3.07334	0.00220331	0.130083	-1.66593	CST2	cystatin SA	0.130083	-0.0800878	0.00220331	CST2	0.0800878	log2FoldChange.abs<=0.025
9403	0.0911221	3.13772	3.0657	0.00225957	0.131396	-1.68804	SELENOF	selenoprotein F	0.131396	0.0911221	0.00225957	SELENOF	0.0911221	log2FoldChange.abs<=0.025
55705	0.103549	3.01308	3.06545	0.00226145	0.131396	-1.68877	IPO9	importin 9	0.131396	0.103549	0.00226145	IPO9	0.103549	log2FoldChange.abs<=0.025
10175	0.114499	2.58348	3.06521	0.00226319	0.131396	-1.68945	CNIH1	cornichon family AMPA receptor auxiliary protein 1	0.131396	0.114499	0.00226319	CNIH1	0.114499	log2FoldChange.abs<=0.025
57786	0.0913691	4.0969	3.0642	0.00227079	0.131396	-1.69239	RBAK	RB associated KRAB zinc finger	0.131396	0.0913691	0.00227079	RBAK	0.0913691	log2FoldChange.abs<=0.025
57642	-0.0442823	4.1661	-3.06149	0.00229111	0.131396	-1.7002	COL20A1	collagen type XX alpha 1 chain	0.131396	-0.0442823	0.00229111	COL20A1	0.0442823	log2FoldChange.abs<=0.025
375056	0.117898	3.06516	3.06129	0.00229266	0.131396	-1.70079	MIA3	MIA family member 3, ER export factor	0.131396	0.117898	0.00229266	MIA3	0.117898	log2FoldChange.abs<=0.025
79092	-0.0432845	3.72907	-3.06104	0.00229448	0.131396	-1.70149	CARD14	caspase recruitment domain family member 14	0.131396	-0.0432845	0.00229448	CARD14	0.0432845	log2FoldChange.abs<=0.025
11103	0.106113	2.63964	3.05816	0.00231641	0.132054	-1.70983	KRR1	KRR1, small subunit processome component homolog	0.132054	0.106113	0.00231641	KRR1	0.106113	log2FoldChange.abs<=0.025
92140	0.193917	4.34881	3.05693	0.00232577	0.132054	-1.71336	MTDH	metadherin	0.132054	0.193917	0.00232577	MTDH	0.193917	log2FoldChange.abs<=0.025
55701	-0.0471361	3.67878	-3.05515	0.00233944	0.132267	-1.7185	ARHGEF40	Rho guanine nucleotide exchange factor 40	0.132267	-0.0471361	0.00233944	ARHGEF40	0.0471361	log2FoldChange.abs<=0.025
4673	0.216397	4.95364	3.05095	0.00237196	0.13354	-1.7306	NAP1L1	nucleosome assembly protein 1 like 1	0.13354	0.216397	0.00237196	NAP1L1	0.216397	log2FoldChange.abs<=0.025
114882	0.1466	3.13873	3.04864	0.00238996	0.133989	-1.73723	OSBPL8	oxysterol binding protein like 8	0.133989	0.1466	0.00238996	OSBPL8	0.1466	log2FoldChange.abs<=0.025
54832	0.12499	2.89487	3.04352	0.00243049	0.134979	-1.75196	VPS13C	vacuolar protein sorting 13 homolog C	0.134979	0.12499	0.00243049	VPS13C	0.12499	log2FoldChange.abs<=0.025
339453	-0.0710203	3.23488	-3.04215	0.00244143	0.134979	-1.75589	TMEM240	transmembrane protein 240	0.134979	-0.0710203	0.00244143	TMEM240	0.0710203	log2FoldChange.abs<=0.025
29896	0.125836	4.02335	3.04203	0.00244235	0.134979	-1.75622	TRA2A	transformer 2 alpha homolog	0.134979	0.125836	0.00244235	TRA2A	0.125836	log2FoldChange.abs<=0.025
6745	0.12063	3.78681	3.0387	0.00246914	0.134979	-1.76578	SSR1	signal sequence receptor subunit 1	0.134979	0.12063	0.00246914	SSR1	0.12063	log2FoldChange.abs<=0.025
132158	-0.0492137	3.49424	-3.03861	0.00246984	0.134979	-1.76603	GLYCTK	glycerate kinase	0.134979	-0.0492137	0.00246984	GLYCTK	0.0492137	log2FoldChange.abs<=0.025
85450	-0.0583963	2.9073	-3.0374	0.00247965	0.134979	-1.7695	ITPRIP	inositol 1,4,5-trisphosphate receptor interacting protein	0.134979	-0.0583963	0.00247965	ITPRIP	0.0583963	log2FoldChange.abs<=0.025
54756	-0.0551202	2.53261	-3.03639	0.00248785	0.134979	-1.77239	IL17RD	interleukin 17 receptor D	0.134979	-0.0551202	0.00248785	IL17RD	0.0551202	log2FoldChange.abs<=0.025
8330	0.115925	2.82838	3.0363	0.00248857	0.134979	-1.77264	HIST1H2AK	histone cluster 1 H2A family member k	0.134979	0.115925	0.00248857	HIST1H2AK	0.115925	log2FoldChange.abs<=0.025
199777	0.14702	2.55391	3.03362	0.00251048	0.135195	-1.78032	ZNF626	zinc finger protein 626	0.135195	0.14702	0.00251048	ZNF626	0.14702	log2FoldChange.abs<=0.025
2067	-0.0603411	3.83134	-3.03302	0.00251542	0.135195	-1.78204	ERCC1	ERCC excision repair 1, endonuclease non-catalytic subunit	0.135195	-0.0603411	0.00251542	ERCC1	0.0603411	log2FoldChange.abs<=0.025
9969	0.164709	3.38072	3.03211	0.00252294	0.135195	-1.78465	MED13	mediator complex subunit 13	0.135195	0.164709	0.00252294	MED13	0.164709	log2FoldChange.abs<=0.025
9879	0.0879654	2.90207	3.02717	0.00256392	0.135928	-1.79876	DDX46	DEAD-box helicase 46	0.135928	0.0879654	0.00256392	DDX46	0.0879654	log2FoldChange.abs<=0.025
2912	-0.0602761	3.03178	-3.02607	0.00257313	0.135928	-1.8019	GRM2	glutamate metabotropic receptor 2	0.135928	-0.0602761	0.00257313	GRM2	0.0602761	log2FoldChange.abs<=0.025
55627	0.0689097	3.63416	3.02563	0.00257687	0.135928	-1.80317	SMPD4	sphingomyelin phosphodiesterase 4	0.135928	0.0689097	0.00257687	SMPD4	0.0689097	log2FoldChange.abs<=0.025
728613	0.0854047	2.89299	3.02557	0.00257736	0.135928	-1.80333	LOC728613	programmed cell death 6 pseudogene	0.135928	0.0854047	0.00257736	LOC728613	0.0854047	log2FoldChange.abs<=0.025
54436	-0.0410212	3.70473	-3.02113	0.00261492	0.13645	-1.816	SH3TC1	SH3 domain and tetratricopeptide repeats 1	0.13645	-0.0410212	0.00261492	SH3TC1	0.0410212	log2FoldChange.abs<=0.025
9638	-0.0538547	2.63725	-3.02088	0.00261703	0.13645	-1.8167	FEZ1	fasciculation and elongation protein zeta 1	0.13645	-0.0538547	0.00261703	FEZ1	0.0538547	log2FoldChange.abs<=0.025
8894	0.122849	3.33093	3.02078	0.00261795	0.13645	-1.81701	EIF2S2	eukaryotic translation initiation factor 2 subunit beta	0.13645	0.122849	0.00261795	EIF2S2	0.122849	log2FoldChange.abs<=0.025
51290	0.088441	2.56211	3.01864	0.00263625	0.13672	-1.8231	ERGIC2	ERGIC and golgi 2	0.13672	0.088441	0.00263625	ERGIC2	0.088441	log2FoldChange.abs<=0.025
23325	0.120266	2.74163	3.01778	0.00264361	0.13672	-1.82554	WASHC4	WASH complex subunit 4	0.13672	0.120266	0.00264361	WASHC4	0.120266	log2FoldChange.abs<=0.025
11266	0.107145	2.53237	3.01425	0.00267415	0.137765	-1.83559	DUSP12	dual specificity phosphatase 12	0.137765	0.107145	0.00267415	DUSP12	0.107145	log2FoldChange.abs<=0.025
2186	0.171018	4.09121	3.01183	0.00269529	0.13832	-1.84248	BPTF	bromodomain PHD finger transcription factor	0.13832	0.171018	0.00269529	BPTF	0.171018	log2FoldChange.abs<=0.025
64072	-0.0399643	3.02602	-3.00991	0.00271211	0.13865	-1.84792	CDH23	cadherin related 23	0.13865	-0.0399643	0.00271211	CDH23	0.0399643	log2FoldChange.abs<=0.025
23498	-0.0503867	3.71893	-3.00682	0.00273941	0.139462	-1.85668	HAAO	3-hydroxyanthranilate 3,4-dioxygenase	0.139462	-0.0503867	0.00273941	HAAO	0.0503867	log2FoldChange.abs<=0.025
57537	-0.0541725	2.92337	-3.00576	0.00274889	0.139462	-1.8597	SORCS2	sortilin related VPS10 domain containing receptor 2	0.139462	-0.0541725	0.00274889	SORCS2	0.0541725	log2FoldChange.abs<=0.025
6311	0.0939154	3.41257	3.00178	0.00278459	0.14039	-1.87099	ATXN2	ataxin 2	0.14039	0.0939154	0.00278459	ATXN2	0.0939154	log2FoldChange.abs<=0.025
2005	0.107829	3.27596	3.0011	0.00279074	0.14039	-1.87291	ELK4	ELK4, ETS transcription factor	0.14039	0.107829	0.00279074	ELK4	0.107829	log2FoldChange.abs<=0.025
5908	0.12474	3.30611	2.99754	0.00282306	0.14039	-1.88298	RAP1B	RAP1B, member of RAS oncogene family	0.14039	0.12474	0.00282306	RAP1B	0.12474	log2FoldChange.abs<=0.025
51187	0.186803	3.51023	2.99434	0.00285249	0.14039	-1.89204	RSL24D1	ribosomal L24 domain containing 1	0.14039	0.186803	0.00285249	RSL24D1	0.186803	log2FoldChange.abs<=0.025
3786	-0.0471255	2.79613	-2.99417	0.00285403	0.14039	-1.89252	KCNQ3	potassium voltage-gated channel subfamily Q member 3	0.14039	-0.0471255	0.00285403	KCNQ3	0.0471255	log2FoldChange.abs<=0.025
7205	-0.0521186	3.98377	-2.99385	0.00285698	0.14039	-1.89342	TRIP6	thyroid hormone receptor interactor 6	0.14039	-0.0521186	0.00285698	TRIP6	0.0521186	log2FoldChange.abs<=0.025
55814	0.066412	3.13313	2.99314	0.00286356	0.14039	-1.89543	BDP1	B double prime 1, subunit of RNA polymerase III transcription initiation factor IIIB	0.14039	0.066412	0.00286356	BDP1	0.066412	log2FoldChange.abs<=0.025
578	-0.0811536	3.50901	-2.99304	0.00286448	0.14039	-1.89571	BAK1	BCL2 antagonist/killer 1	0.14039	-0.0811536	0.00286448	BAK1	0.0811536	log2FoldChange.abs<=0.025
133584	-0.0456904	2.45719	-2.99088	0.00288451	0.14039	-1.9018	EGFLAM	EGF like, fibronectin type III and laminin G domains	0.14039	-0.0456904	0.00288451	EGFLAM	0.0456904	log2FoldChange.abs<=0.025
79719	0.0773198	3.05992	2.98806	0.00291096	0.14039	-1.90977	AAGAB	alpha- and gamma-adaptin binding protein	0.14039	0.0773198	0.00291096	AAGAB	0.0773198	log2FoldChange.abs<=0.025
134701	-0.0639377	2.94361	-2.98655	0.00292515	0.14039	-1.91402	RIPPLY2	ripply transcriptional repressor 2	0.14039	-0.0639377	0.00292515	RIPPLY2	0.0639377	log2FoldChange.abs<=0.025
6185	0.142855	3.91091	2.98601	0.00293029	0.14039	-1.91556	RPN2	ribophorin II	0.14039	0.142855	0.00293029	RPN2	0.142855	log2FoldChange.abs<=0.025
25963	0.105463	2.96201	2.98228	0.00296568	0.14039	-1.92604	TMEM87A	transmembrane protein 87A	0.14039	0.105463	0.00296568	TMEM87A	0.105463	log2FoldChange.abs<=0.025
8834	0.0831206	3.085	2.9822	0.00296644	0.14039	-1.92626	TMEM11	transmembrane protein 11	0.14039	0.0831206	0.00296644	TMEM11	0.0831206	log2FoldChange.abs<=0.025
6585	-0.0348124	2.94939	-2.98176	0.00297073	0.14039	-1.92753	SLIT1	slit guidance ligand 1	0.14039	-0.0348124	0.00297073	SLIT1	0.0348124	log2FoldChange.abs<=0.025
51651	0.0789609	2.45231	2.98142	0.00297394	0.14039	-1.92847	PTRH2	peptidyl-tRNA hydrolase 2	0.14039	0.0789609	0.00297394	PTRH2	0.0789609	log2FoldChange.abs<=0.025
23607	0.144879	3.58057	2.97985	0.00298904	0.14039	-1.93289	CD2AP	CD2 associated protein	0.14039	0.144879	0.00298904	CD2AP	0.144879	log2FoldChange.abs<=0.025
112483	-0.0598836	2.73938	-2.97899	0.00299736	0.14039	-1.93532	SAT2	spermidine/spermine N1-acetyltransferase family member 2	0.14039	-0.0598836	0.00299736	SAT2	0.0598836	log2FoldChange.abs<=0.025
2220	-0.0523365	4.47422	-2.97674	0.00301907	0.14039	-1.94162	FCN2	ficolin 2	0.14039	-0.0523365	0.00301907	FCN2	0.0523365	log2FoldChange.abs<=0.025
150379	-0.05989	2.87971	-2.97544	0.00303178	0.14039	-1.94529	PNPLA5	patatin like phospholipase domain containing 5	0.14039	-0.05989	0.00303178	PNPLA5	0.05989	log2FoldChange.abs<=0.025
9857	0.100908	3.26524	2.97521	0.00303396	0.14039	-1.94592	CEP350	centrosomal protein 350	0.14039	0.100908	0.00303396	CEP350	0.100908	log2FoldChange.abs<=0.025
6428	0.125077	4.70818	2.97351	0.00305059	0.14039	-1.95069	SRSF3	serine and arginine rich splicing factor 3	0.14039	0.125077	0.00305059	SRSF3	0.125077	log2FoldChange.abs<=0.025
6905	0.0667956	2.5903	2.97341	0.00305163	0.14039	-1.95099	TBCE	tubulin folding cofactor E	0.14039	0.0667956	0.00305163	TBCE	0.0667956	log2FoldChange.abs<=0.025
7764	0.122952	3.44301	2.97333	0.00305242	0.14039	-1.95121	ZNF217	zinc finger protein 217	0.14039	0.122952	0.00305242	ZNF217	0.122952	log2FoldChange.abs<=0.025
55831	0.0903054	3.72785	2.97262	0.00305936	0.14039	-1.9532	EMC3	ER membrane protein complex subunit 3	0.14039	0.0903054	0.00305936	EMC3	0.0903054	log2FoldChange.abs<=0.025
84699	-0.0554215	3.40076	-2.97242	0.00306139	0.14039	-1.95377	CREB3L3	cAMP responsive element binding protein 3 like 3	0.14039	-0.0554215	0.00306139	CREB3L3	0.0554215	log2FoldChange.abs<=0.025
23511	0.0514915	3.01767	2.97213	0.00306425	0.14039	-1.95459	NUP188	nucleoporin 188	0.14039	0.0514915	0.00306425	NUP188	0.0514915	log2FoldChange.abs<=0.025
79665	0.0751839	2.8195	2.96922	0.00309293	0.14039	-1.96272	DHX40	DEAH-box helicase 40	0.14039	0.0751839	0.00309293	DHX40	0.0751839	log2FoldChange.abs<=0.025
22950	0.0633571	2.59799	2.96866	0.00309855	0.14039	-1.96431	SLC4A1AP	solute carrier family 4 member 1 adaptor protein	0.14039	0.0633571	0.00309855	SLC4A1AP	0.0633571	log2FoldChange.abs<=0.025
9669	0.130359	3.53571	2.96804	0.00310472	0.14039	-1.96604	EIF5B	eukaryotic translation initiation factor 5B	0.14039	0.130359	0.00310472	EIF5B	0.130359	log2FoldChange.abs<=0.025
51751	-0.0675915	2.81472	-2.9662	0.00312306	0.14039	-1.97118	HIGD1B	HIG1 hypoxia inducible domain family member 1B	0.14039	-0.0675915	0.00312306	HIGD1B	0.0675915	log2FoldChange.abs<=0.025
51622	0.106514	3.36989	2.96516	0.00313358	0.14039	-1.97412	CCZ1	CCZ1 homolog, vacuolar protein trafficking and biogenesis associated	0.14039	0.106514	0.00313358	CCZ1	0.106514	log2FoldChange.abs<=0.025
9406	0.133919	3.78657	2.9642	0.00314317	0.14039	-1.97678	ZRANB2	zinc finger RANBP2-type containing 2	0.14039	0.133919	0.00314317	ZRANB2	0.133919	log2FoldChange.abs<=0.025
127534	-0.0772955	2.69577	-2.96331	0.00315222	0.14039	-1.97929	GJB4	gap junction protein beta 4	0.14039	-0.0772955	0.00315222	GJB4	0.0772955	log2FoldChange.abs<=0.025
133522	-0.0622239	2.83838	-2.96307	0.00315463	0.14039	-1.97996	PPARGC1B	PPARG coactivator 1 beta	0.14039	-0.0622239	0.00315463	PPARGC1B	0.0622239	log2FoldChange.abs<=0.025
6534	-0.0519629	3.15398	-2.96265	0.00315891	0.14039	-1.98114	SLC6A7	solute carrier family 6 member 7	0.14039	-0.0519629	0.00315891	SLC6A7	0.0519629	log2FoldChange.abs<=0.025
84255	-0.0406465	2.99363	-2.96199	0.00316559	0.14039	-1.98299	SLC37A3	solute carrier family 37 member 3	0.14039	-0.0406465	0.00316559	SLC37A3	0.0406465	log2FoldChange.abs<=0.025
1653	0.104257	2.82394	2.95954	0.00319055	0.14039	-1.98984	DDX1	DEAD-box helicase 1	0.14039	0.104257	0.00319055	DDX1	0.104257	log2FoldChange.abs<=0.025
80746	0.0681503	2.65645	2.95796	0.00320671	0.14039	-1.99424	TSEN2	tRNA splicing endonuclease subunit 2	0.14039	0.0681503	0.00320671	TSEN2	0.0681503	log2FoldChange.abs<=0.025
9754	-0.0455184	2.85003	-2.95685	0.00321813	0.14039	-1.99735	STARD8	StAR related lipid transfer domain containing 8	0.14039	-0.0455184	0.00321813	STARD8	0.0455184	log2FoldChange.abs<=0.025
5073	0.130529	3.27116	2.95577	0.00322919	0.14039	-2.00034	PARN	poly(A)-specific ribonuclease	0.14039	0.130529	0.00322919	PARN	0.130529	log2FoldChange.abs<=0.025
113130	-0.0683946	3.5624	-2.95518	0.00323537	0.14039	-2.00201	CDCA5	cell division cycle associated 5	0.14039	-0.0683946	0.00323537	CDCA5	0.0683946	log2FoldChange.abs<=0.025
1394	-0.0474059	3.44048	-2.95325	0.00325538	0.14039	-2.00738	CRHR1	corticotropin releasing hormone receptor 1	0.14039	-0.0474059	0.00325538	CRHR1	0.0474059	log2FoldChange.abs<=0.025
64129	-0.0525507	3.70974	-2.95304	0.00325752	0.14039	-2.00796	TINAGL1	tubulointerstitial nephritis antigen like 1	0.14039	-0.0525507	0.00325752	TINAGL1	0.0525507	log2FoldChange.abs<=0.025
2108	0.113554	3.40484	2.95234	0.00326484	0.14039	-2.00991	ETFA	electron transfer flavoprotein alpha subunit	0.14039	0.113554	0.00326484	ETFA	0.113554	log2FoldChange.abs<=0.025
401265	-0.0947136	2.98737	-2.95181	0.00327044	0.14039	-2.01141	KLHL31	kelch like family member 31	0.14039	-0.0947136	0.00327044	KLHL31	0.0947136	log2FoldChange.abs<=0.025
84791	0.113624	3.35254	2.95099	0.00327902	0.14039	-2.01369	LINC00467	long intergenic non-protein coding RNA 467	0.14039	0.113624	0.00327902	LINC00467	0.113624	log2FoldChange.abs<=0.025
9609	-0.0529161	3.399	-2.95073	0.0032817	0.14039	-2.0144	RAB36	RAB36, member RAS oncogene family	0.14039	-0.0529161	0.0032817	RAB36	0.0529161	log2FoldChange.abs<=0.025
55009	-0.0747194	5.10759	-2.95011	0.00328824	0.14039	-2.01614	C19orf24	chromosome 19 open reading frame 24	0.14039	-0.0747194	0.00328824	C19orf24	0.0747194	log2FoldChange.abs<=0.025
113251	0.119195	2.91235	2.94774	0.00331316	0.14039	-2.02272	LARP4	La ribonucleoprotein domain family member 4	0.14039	0.119195	0.00331316	LARP4	0.119195	log2FoldChange.abs<=0.025
337963	-0.130508	3.25944	-2.94469	0.00334563	0.14039	-2.03123	KRTAP23-1	keratin associated protein 23-1	0.14039	-0.130508	0.00334563	KRTAP23-1	0.130508	log2FoldChange.abs<=0.025
214	0.190037	3.39846	2.94379	0.00335517	0.14039	-2.03371	ALCAM	activated leukocyte cell adhesion molecule	0.14039	0.190037	0.00335517	ALCAM	0.190037	log2FoldChange.abs<=0.025
5515	0.121792	3.41115	2.94333	0.00336009	0.14039	-2.03499	PPP2CA	protein phosphatase 2 catalytic subunit alpha	0.14039	0.121792	0.00336009	PPP2CA	0.121792	log2FoldChange.abs<=0.025
284217	-0.0388263	2.44303	-2.94325	0.00336097	0.14039	-2.03521	LAMA1	laminin subunit alpha 1	0.14039	-0.0388263	0.00336097	LAMA1	0.0388263	log2FoldChange.abs<=0.025
10056	0.0671832	2.47757	2.94293	0.00336445	0.14039	-2.03611	FARSB	phenylalanyl-tRNA synthetase beta subunit	0.14039	0.0671832	0.00336445	FARSB	0.0671832	log2FoldChange.abs<=0.025
1294	-0.03975	4.50682	-2.94283	0.00336549	0.14039	-2.03639	COL7A1	collagen type VII alpha 1 chain	0.14039	-0.03975	0.00336549	COL7A1	0.03975	log2FoldChange.abs<=0.025
57148	0.122239	3.41247	2.94174	0.00337717	0.14039	-2.03941	RALGAPB	Ral GTPase activating protein non-catalytic beta subunit	0.14039	0.122239	0.00337717	RALGAPB	0.122239	log2FoldChange.abs<=0.025
51528	0.0781682	2.44291	2.941	0.00338521	0.14039	-2.04148	JKAMP	JNK1/MAPK8-associated membrane protein	0.14039	0.0781682	0.00338521	JKAMP	0.0781682	log2FoldChange.abs<=0.025
152687	0.0472638	2.87193	2.93978	0.00339838	0.14039	-2.04486	ZNF595	zinc finger protein 595	0.14039	0.0472638	0.00339838	ZNF595	0.0472638	log2FoldChange.abs<=0.025
2196	-0.051873	2.75657	-2.93977	0.00339847	0.14039	-2.04489	FAT2	FAT atypical cadherin 2	0.14039	-0.051873	0.00339847	FAT2	0.051873	log2FoldChange.abs<=0.025
57687	-0.0607692	2.66815	-2.93864	0.00341067	0.140459	-2.04801	VAT1L	vesicle amine transport 1 like	0.140459	-0.0607692	0.00341067	VAT1L	0.0607692	log2FoldChange.abs<=0.025
57523	-0.0533447	3.03066	-2.93756	0.00342251	0.140512	-2.05103	NYNRIN	NYN domain and retroviral integrase containing	0.140512	-0.0533447	0.00342251	NYNRIN	0.0533447	log2FoldChange.abs<=0.025
115727	-0.0489225	3.38099	-2.93584	0.00344127	0.140849	-2.05579	RASGRP4	RAS guanyl releasing protein 4	0.140849	-0.0489225	0.00344127	RASGRP4	0.0489225	log2FoldChange.abs<=0.025
64422	0.0816788	3.45191	2.93414	0.00345995	0.141181	-2.06051	ATG3	autophagy related 3	0.141181	0.0816788	0.00345995	ATG3	0.0816788	log2FoldChange.abs<=0.025
79647	0.072461	4.39243	2.93174	0.00348645	0.141521	-2.06715	AKIRIN1	akirin 1	0.141521	0.072461	0.00348645	AKIRIN1	0.072461	log2FoldChange.abs<=0.025
5128	0.110707	2.68982	2.93141	0.00349011	0.141521	-2.06807	CDK17	cyclin dependent kinase 17	0.141521	0.110707	0.00349011	CDK17	0.110707	log2FoldChange.abs<=0.025
8899	0.0915731	2.8859	2.92969	0.00350924	0.141521	-2.07283	PRPF4B	pre-mRNA processing factor 4B	0.141521	0.0915731	0.00350924	PRPF4B	0.0915731	log2FoldChange.abs<=0.025
3699	-0.0538718	2.84083	-2.92955	0.00351071	0.141521	-2.07319	ITIH3	inter-alpha-trypsin inhibitor heavy chain 3	0.141521	-0.0538718	0.00351071	ITIH3	0.0538718	log2FoldChange.abs<=0.025
2318	-0.0443973	3.60373	-2.92784	0.00352991	0.141866	-2.07794	FLNC	filamin C	0.141866	-0.0443973	0.00352991	FLNC	0.0443973	log2FoldChange.abs<=0.025
340543	-0.0802943	2.73358	-2.92436	0.00356908	0.142599	-2.08756	TCEAL5	transcription elongation factor A like 5	0.142599	-0.0802943	0.00356908	TCEAL5	0.0802943	log2FoldChange.abs<=0.025
51475	-0.0601235	4.26086	-2.92432	0.00356952	0.142599	-2.08766	CABP2	calcium binding protein 2	0.142599	-0.0601235	0.00356952	CABP2	0.0601235	log2FoldChange.abs<=0.025
112817	-0.0517624	3.13733	-2.92137	0.00360308	0.143015	-2.09581	HOGA1	4-hydroxy-2-oxoglutarate aldolase 1	0.143015	-0.0517624	0.00360308	HOGA1	0.0517624	log2FoldChange.abs<=0.025
6629	0.142867	3.40659	2.92129	0.00360395	0.143015	-2.09602	SNRPB2	small nuclear ribonucleoprotein polypeptide B2	0.143015	0.142867	0.00360395	SNRPB2	0.142867	log2FoldChange.abs<=0.025
54878	0.0555045	2.44039	2.92055	0.00361238	0.143015	-2.09805	DPP8	dipeptidyl peptidase 8	0.143015	0.0555045	0.00361238	DPP8	0.0555045	log2FoldChange.abs<=0.025
55763	0.0599365	2.48446	2.91964	0.00362281	0.143015	-2.10056	EXOC1	exocyst complex component 1	0.143015	0.0599365	0.00362281	EXOC1	0.0599365	log2FoldChange.abs<=0.025
2702	-0.0728887	3.32784	-2.91736	0.00364907	0.143324	-2.10685	GJA5	gap junction protein alpha 5	0.143324	-0.0728887	0.00364907	GJA5	0.0728887	log2FoldChange.abs<=0.025
5222	-0.0477121	3.41787	-2.9171	0.00365212	0.143324	-2.10758	PGA5	pepsinogen 5, group I (pepsinogen A)	0.143324	-0.0477121	0.00365212	PGA5	0.0477121	log2FoldChange.abs<=0.025
63970	-0.0718801	3.00577	-2.913	0.00369982	0.144237	-2.11887	TP53AIP1	tumor protein p53 regulated apoptosis inducing protein 1	0.144237	-0.0718801	0.00369982	TP53AIP1	0.0718801	log2FoldChange.abs<=0.025
9887	0.0989926	3.09774	2.91197	0.00371179	0.144237	-2.12168	SMG7	SMG7, nonsense mediated mRNA decay factor	0.144237	0.0989926	0.00371179	SMG7	0.0989926	log2FoldChange.abs<=0.025
1800	-0.0524049	3.31514	-2.91065	0.00372735	0.144237	-2.12532	DPEP1	dipeptidase 1 (renal)	0.144237	-0.0524049	0.00372735	DPEP1	0.0524049	log2FoldChange.abs<=0.025
6607	0.113917	3.38422	2.90978	0.0037376	0.144237	-2.12771	SMN2	survival of motor neuron 2, centromeric	0.144237	0.113917	0.0037376	SMN2	0.113917	log2FoldChange.abs<=0.025
10169	0.0901292	4.34048	2.90973	0.00373823	0.144237	-2.12786	SERF2	small EDRK-rich factor 2	0.144237	0.0901292	0.00373823	SERF2	0.0901292	log2FoldChange.abs<=0.025
84317	-0.0534853	3.3186	-2.90956	0.00374024	0.144237	-2.12833	CCDC115	coiled-coil domain containing 115	0.144237	-0.0534853	0.00374024	CCDC115	0.0534853	log2FoldChange.abs<=0.025
5718	0.11713	2.78416	2.90745	0.00376516	0.144254	-2.1341	PSMD12	proteasome 26S subunit, non-ATPase 12	0.144254	0.11713	0.00376516	PSMD12	0.11713	log2FoldChange.abs<=0.025
10238	0.0878591	3.8501	2.90736	0.0037663	0.144254	-2.13437	DCAF7	DDB1 and CUL4 associated factor 7	0.144254	0.0878591	0.0037663	DCAF7	0.0878591	log2FoldChange.abs<=0.025
51596	0.0549452	3.90061	2.90542	0.00378945	0.144254	-2.1397	CUTA	cutA divalent cation tolerance homolog	0.144254	0.0549452	0.00378945	CUTA	0.0549452	log2FoldChange.abs<=0.025
49860	-0.0785547	2.7495	-2.90541	0.00378953	0.144254	-2.13972	CRNN	cornulin	0.144254	-0.0785547	0.00378953	CRNN	0.0785547	log2FoldChange.abs<=0.025
162466	-0.0673213	3.39321	-2.90431	0.00380265	0.144254	-2.14272	PHOSPHO1	phosphoethanolamine/phosphocholine phosphatase	0.144254	-0.0673213	0.00380265	PHOSPHO1	0.0673213	log2FoldChange.abs<=0.025
3840	0.103582	2.61442	2.90395	0.00380701	0.144254	-2.14372	KPNA4	karyopherin subunit alpha 4	0.144254	0.103582	0.00380701	KPNA4	0.103582	log2FoldChange.abs<=0.025
10483	0.0827958	3.28487	2.90243	0.00382535	0.144254	-2.1479	SEC23B	Sec23 homolog B, coat complex II component	0.144254	0.0827958	0.00382535	SEC23B	0.0827958	log2FoldChange.abs<=0.025
79094	-0.0777048	3.58098	-2.90228	0.00382716	0.144254	-2.14831	CHAC1	ChaC glutathione specific gamma-glutamylcyclotransferase 1	0.144254	-0.0777048	0.00382716	CHAC1	0.0777048	log2FoldChange.abs<=0.025
10048	0.138049	3.55629	2.89958	0.00385979	0.145074	-2.1557	RANBP9	RAN binding protein 9	0.145074	0.138049	0.00385979	RANBP9	0.138049	log2FoldChange.abs<=0.025
89	-0.0497818	3.18605	-2.89792	0.0038801	0.145427	-2.16026	ACTN3	actinin alpha 3 (gene/pseudogene)	0.145427	-0.0497818	0.0038801	ACTN3	0.0497818	log2FoldChange.abs<=0.025
84063	-0.0441363	3.44275	-2.89437	0.00392362	0.145447	-2.16996	KIRREL2	kin of IRRE like 2 (Drosophila)	0.145447	-0.0441363	0.00392362	KIRREL2	0.0441363	log2FoldChange.abs<=0.025
7579	-0.0469028	3.196	-2.8941	0.0039269	0.145447	-2.17069	ZSCAN20	zinc finger and SCAN domain containing 20	0.145447	-0.0469028	0.0039269	ZSCAN20	0.0469028	log2FoldChange.abs<=0.025
1548	-0.0755979	3.22217	-2.89381	0.00393058	0.145447	-2.1715	CYP2A6	cytochrome P450 family 2 subfamily A member 6	0.145447	-0.0755979	0.00393058	CYP2A6	0.0755979	log2FoldChange.abs<=0.025
84648	-0.0839844	5.00713	-2.89333	0.00393649	0.145447	-2.17281	LCE3D	late cornified envelope 3D	0.145447	-0.0839844	0.00393649	LCE3D	0.0839844	log2FoldChange.abs<=0.025
7072	0.107728	3.08354	2.8927	0.00394426	0.145447	-2.17452	TIA1	TIA1 cytotoxic granule associated RNA binding protein	0.145447	0.107728	0.00394426	TIA1	0.107728	log2FoldChange.abs<=0.025
128338	0.0596506	2.88555	2.89185	0.00395477	0.145447	-2.17683	DRAM2	DNA damage regulated autophagy modulator 2	0.145447	0.0596506	0.00395477	DRAM2	0.0596506	log2FoldChange.abs<=0.025
93973	0.050279	2.65734	2.89147	0.00395961	0.145447	-2.17789	ACTR8	ARP8 actin-related protein 8 homolog	0.145447	0.050279	0.00395961	ACTR8	0.050279	log2FoldChange.abs<=0.025
1305	-0.0407574	4.11302	-2.8903	0.0039741	0.145447	-2.18107	COL13A1	collagen type XIII alpha 1 chain	0.145447	-0.0407574	0.0039741	COL13A1	0.0407574	log2FoldChange.abs<=0.025
57466	0.0724173	3.43246	2.88966	0.00398208	0.145447	-2.18281	SCAF4	SR-related CTD associated factor 4	0.145447	0.0724173	0.00398208	SCAF4	0.0724173	log2FoldChange.abs<=0.025
266629	-0.048777	2.43258	-2.88906	0.00398963	0.145447	-2.18446	SEC14L3	SEC14 like lipid binding 3	0.145447	-0.048777	0.00398963	SEC14L3	0.048777	log2FoldChange.abs<=0.025
51340	0.0825711	2.78792	2.8864	0.00402314	0.146035	-2.19173	CRNKL1	crooked neck pre-mRNA splicing factor 1	0.146035	0.0825711	0.00402314	CRNKL1	0.0825711	log2FoldChange.abs<=0.025
22889	0.129007	4.03495	2.88545	0.00403509	0.146035	-2.19431	KIAA0907	KIAA0907	0.146035	0.129007	0.00403509	KIAA0907	0.129007	log2FoldChange.abs<=0.025
55967	0.155209	3.99473	2.88502	0.00404058	0.146035	-2.19549	NDUFA12	NADH:ubiquinone oxidoreductase subunit A12	0.146035	0.155209	0.00404058	NDUFA12	0.155209	log2FoldChange.abs<=0.025
9583	0.0637732	3.28092	2.88431	0.00404953	0.146035	-2.19741	ENTPD4	ectonucleoside triphosphate diphosphohydrolase 4	0.146035	0.0637732	0.00404953	ENTPD4	0.0637732	log2FoldChange.abs<=0.025
51643	0.113253	3.24546	2.88289	0.00406763	0.146292	-2.20128	TMBIM4	transmembrane BAX inhibitor motif containing 4	0.146292	0.113253	0.00406763	TMBIM4	0.113253	log2FoldChange.abs<=0.025
23187	-0.0569246	4.33095	-2.87961	0.00410959	0.147142	-2.2102	PHLDB1	pleckstrin homology like domain family B member 1	0.147142	-0.0569246	0.00410959	PHLDB1	0.0569246	log2FoldChange.abs<=0.025
10730	0.144797	3.22348	2.87933	0.00411331	0.147142	-2.21099	YME1L1	YME1 like 1 ATPase	0.147142	0.144797	0.00411331	YME1L1	0.144797	log2FoldChange.abs<=0.025
417	-0.0598627	3.02538	-2.8746	0.00417453	0.148435	-2.22382	ART1	ADP-ribosyltransferase 1	0.148435	-0.0598627	0.00417453	ART1	0.0598627	log2FoldChange.abs<=0.025
55749	0.147073	4.11474	2.87415	0.00418049	0.148435	-2.22506	CCAR1	cell division cycle and apoptosis regulator 1	0.148435	0.147073	0.00418049	CCAR1	0.147073	log2FoldChange.abs<=0.025
157769	0.122556	2.58739	2.87397	0.00418284	0.148435	-2.22555	FAM91A1	family with sequence similarity 91 member A1	0.148435	0.122556	0.00418284	FAM91A1	0.122556	log2FoldChange.abs<=0.025
5456	-0.112752	3.2216	-2.87288	0.00419716	0.148548	-2.22851	POU3F4	POU class 3 homeobox 4	0.148548	-0.112752	0.00419716	POU3F4	0.112752	log2FoldChange.abs<=0.025
10914	0.172424	3.52515	2.87195	0.00420929	0.148583	-2.23102	PAPOLA	poly(A) polymerase alpha	0.148583	0.172424	0.00420929	PAPOLA	0.172424	log2FoldChange.abs<=0.025
29919	0.074221	2.90172	2.86936	0.00424348	0.149215	-2.23804	C18orf8	chromosome 18 open reading frame 8	0.149215	0.074221	0.00424348	C18orf8	0.074221	log2FoldChange.abs<=0.025
146894	-0.0558508	3.4009	-2.86891	0.00424954	0.149215	-2.23928	CD300LG	CD300 molecule like family member g	0.149215	-0.0558508	0.00424954	CD300LG	0.0558508	log2FoldChange.abs<=0.025
54675	0.0810247	2.91421	2.86396	0.0043156	0.150382	-2.25267	CRLS1	cardiolipin synthase 1	0.150382	0.0810247	0.0043156	CRLS1	0.0810247	log2FoldChange.abs<=0.025
63933	0.12951	3.27623	2.86338	0.00432343	0.150382	-2.25425	MCUR1	mitochondrial calcium uniporter regulator 1	0.150382	0.12951	0.00432343	MCUR1	0.12951	log2FoldChange.abs<=0.025
7053	-0.0559945	2.96904	-2.86322	0.00432562	0.150382	-2.25469	TGM3	transglutaminase 3	0.150382	-0.0559945	0.00432562	TGM3	0.0559945	log2FoldChange.abs<=0.025
5973	-0.0501926	3.68586	-2.86279	0.00433133	0.150382	-2.25583	RENBP	renin binding protein	0.150382	-0.0501926	0.00433133	RENBP	0.0501926	log2FoldChange.abs<=0.025
4146	-0.0510093	2.90103	-2.86222	0.00433915	0.150382	-2.2574	MATN1	matrilin 1, cartilage matrix protein	0.150382	-0.0510093	0.00433915	MATN1	0.0510093	log2FoldChange.abs<=0.025
10001	0.0740372	2.50871	2.86004	0.00436866	0.150545	-2.26328	MED6	mediator complex subunit 6	0.150545	0.0740372	0.00436866	MED6	0.0740372	log2FoldChange.abs<=0.025
27013	-0.0428626	3.65337	-2.85872	0.00438667	0.150545	-2.26685	CNPPD1	cyclin Pas1/PHO80 domain containing 1	0.150545	-0.0428626	0.00438667	CNPPD1	0.0428626	log2FoldChange.abs<=0.025
57532	0.176285	4.08978	2.85863	0.00438786	0.150545	-2.26708	NUFIP2	NUFIP2, FMR1 interacting protein 2	0.150545	0.176285	0.00438786	NUFIP2	0.176285	log2FoldChange.abs<=0.025
113451	-0.0407693	3.54672	-2.85855	0.00438895	0.150545	-2.2673	AZIN2	antizyme inhibitor 2	0.150545	-0.0407693	0.00438895	AZIN2	0.0407693	log2FoldChange.abs<=0.025
7216	-0.0414548	2.90514	-2.85659	0.00441581	0.15084	-2.27259	TRO	trophinin	0.15084	-0.0414548	0.00441581	TRO	0.0414548	log2FoldChange.abs<=0.025
9469	-0.0736746	2.97346	-2.85627	0.00442019	0.15084	-2.27345	CHST3	carbohydrate sulfotransferase 3	0.15084	-0.0736746	0.00442019	CHST3	0.0736746	log2FoldChange.abs<=0.025
55677	0.089015	3.5223	2.85476	0.00444101	0.150865	-2.27753	IWS1	IWS1, SUPT6H interacting protein	0.150865	0.089015	0.00444101	IWS1	0.089015	log2FoldChange.abs<=0.025
181	-0.0745816	3.56134	-2.85426	0.00444801	0.150865	-2.2789	AGRP	agouti related neuropeptide	0.150865	-0.0745816	0.00444801	AGRP	0.0745816	log2FoldChange.abs<=0.025
9125	0.0673979	3.69848	2.85376	0.00445482	0.150865	-2.28022	CNOT9	CCR4-NOT transcription complex subunit 9	0.150865	0.0673979	0.00445482	CNOT9	0.0673979	log2FoldChange.abs<=0.025
23415	-0.0484232	3.29787	-2.85276	0.00446868	0.150909	-2.28292	KCNH4	potassium voltage-gated channel subfamily H member 4	0.150909	-0.0484232	0.00446868	KCNH4	0.0484232	log2FoldChange.abs<=0.025
9690	0.0937178	2.89296	2.85204	0.00447874	0.150909	-2.28487	UBE3C	ubiquitin protein ligase E3C	0.150909	0.0937178	0.00447874	UBE3C	0.0937178	log2FoldChange.abs<=0.025
5372	-0.0515546	3.30794	-2.84868	0.00452571	0.151602	-2.29392	PMM1	phosphomannomutase 1	0.151602	-0.0515546	0.00452571	PMM1	0.0515546	log2FoldChange.abs<=0.025
6731	0.159514	3.38573	2.84662	0.00455483	0.151602	-2.29948	SRP72	signal recognition particle 72	0.151602	0.159514	0.00455483	SRP72	0.159514	log2FoldChange.abs<=0.025
404672	0.0969421	2.77116	2.84608	0.00456236	0.151602	-2.30091	GTF2H5	general transcription factor IIH subunit 5	0.151602	0.0969421	0.00456236	GTF2H5	0.0969421	log2FoldChange.abs<=0.025
4552	0.0755741	2.79979	2.84486	0.00457962	0.151602	-2.30418	MTRR	5-methyltetrahydrofolate-homocysteine methyltransferase reductase	0.151602	0.0755741	0.00457962	MTRR	0.0755741	log2FoldChange.abs<=0.025
54751	-0.0393999	3.84786	-2.84312	0.00460441	0.151602	-2.30886	FBLIM1	filamin binding LIM protein 1	0.151602	-0.0393999	0.00460441	FBLIM1	0.0393999	log2FoldChange.abs<=0.025
2359	0.139587	2.56822	2.84268	0.00461072	0.151602	-2.31005	FPR3	formyl peptide receptor 3	0.151602	0.139587	0.00461072	FPR3	0.139587	log2FoldChange.abs<=0.025
146802	-0.0428365	2.98409	-2.84147	0.00462813	0.151602	-2.31332	SLC47A2	solute carrier family 47 member 2	0.151602	-0.0428365	0.00462813	SLC47A2	0.0428365	log2FoldChange.abs<=0.025
80125	-0.0446726	3.06216	-2.84042	0.00464314	0.151602	-2.31612	CCDC33	coiled-coil domain containing 33	0.151602	-0.0446726	0.00464314	CCDC33	0.0446726	log2FoldChange.abs<=0.025
119504	0.0891142	3.97336	2.83979	0.00465223	0.151602	-2.31782	ANAPC16	anaphase promoting complex subunit 16	0.151602	0.0891142	0.00465223	ANAPC16	0.0891142	log2FoldChange.abs<=0.025
4675	-0.0728958	2.74528	-2.83957	0.00465534	0.151602	-2.3184	NAP1L3	nucleosome assembly protein 1 like 3	0.151602	-0.0728958	0.00465534	NAP1L3	0.0728958	log2FoldChange.abs<=0.025
128434	-0.0726512	4.43042	-2.8395	0.00465634	0.151602	-2.31859	VSTM2L	V-set and transmembrane domain containing 2 like	0.151602	-0.0726512	0.00465634	VSTM2L	0.0726512	log2FoldChange.abs<=0.025
23275	-0.0525699	3.61506	-2.83919	0.00466089	0.151602	-2.31943	POFUT2	protein O-fucosyltransferase 2	0.151602	-0.0525699	0.00466089	POFUT2	0.0525699	log2FoldChange.abs<=0.025
54877	0.085659	2.81921	2.83906	0.0046627	0.151602	-2.31977	ZCCHC2	zinc finger CCHC-type containing 2	0.151602	0.085659	0.0046627	ZCCHC2	0.085659	log2FoldChange.abs<=0.025
201931	0.0508852	2.59178	2.83875	0.00466726	0.151602	-2.32062	TMEM192	transmembrane protein 192	0.151602	0.0508852	0.00466726	TMEM192	0.0508852	log2FoldChange.abs<=0.025
23219	0.095547	2.669	2.83857	0.00466975	0.151602	-2.32108	FBXO28	F-box protein 28	0.151602	0.095547	0.00466975	FBXO28	0.095547	log2FoldChange.abs<=0.025
573	0.107585	3.60807	2.8375	0.00468524	0.151736	-2.32395	BAG1	BCL2 associated athanogene 1	0.151736	0.107585	0.00468524	BAG1	0.107585	log2FoldChange.abs<=0.025
55288	0.109992	2.51729	2.83386	0.00473834	0.152984	-2.33371	RHOT1	ras homolog family member T1	0.152984	0.109992	0.00473834	RHOT1	0.109992	log2FoldChange.abs<=0.025
55173	0.112059	2.95818	2.83329	0.00474671	0.152984	-2.33524	MRPS10	mitochondrial ribosomal protein S10	0.152984	0.112059	0.00474671	MRPS10	0.112059	log2FoldChange.abs<=0.025
9900	-0.0463041	3.05605	-2.83107	0.00477942	0.15364	-2.34119	SV2A	synaptic vesicle glycoprotein 2A	0.15364	-0.0463041	0.00477942	SV2A	0.0463041	log2FoldChange.abs<=0.025
23528	0.0971986	3.29996	2.83002	0.00479487	0.15364	-2.34399	ZNF281	zinc finger protein 281	0.15364	0.0971986	0.00479487	ZNF281	0.0971986	log2FoldChange.abs<=0.025
147906	-0.0667766	4.02722	-2.82878	0.00481324	0.15364	-2.3473	DACT3	dishevelled binding antagonist of beta catenin 3	0.15364	-0.0667766	0.00481324	DACT3	0.0667766	log2FoldChange.abs<=0.025
53339	0.101942	3.26193	2.82864	0.00481532	0.15364	-2.34768	BTBD1	BTB domain containing 1	0.15364	0.101942	0.00481532	BTBD1	0.101942	log2FoldChange.abs<=0.025
151987	0.0945849	3.37088	2.8267	0.00484423	0.15364	-2.35286	PPP4R2	protein phosphatase 4 regulatory subunit 2	0.15364	0.0945849	0.00484423	PPP4R2	0.0945849	log2FoldChange.abs<=0.025
51734	-0.0625845	4.25398	-2.82592	0.00485589	0.15364	-2.35494	MSRB1	methionine sulfoxide reductase B1	0.15364	-0.0625845	0.00485589	MSRB1	0.0625845	log2FoldChange.abs<=0.025
55323	-0.0553162	3.52198	-2.82536	0.00486428	0.15364	-2.35644	LARP6	La ribonucleoprotein domain family member 6	0.15364	-0.0553162	0.00486428	LARP6	0.0553162	log2FoldChange.abs<=0.025
85313	0.0853229	2.86052	2.82419	0.00488197	0.15364	-2.35958	PPIL4	peptidylprolyl isomerase like 4	0.15364	0.0853229	0.00488197	PPIL4	0.0853229	log2FoldChange.abs<=0.025
29766	0.106184	3.23105	2.82393	0.00488585	0.15364	-2.36027	TMOD3	tropomodulin 3	0.15364	0.106184	0.00488585	TMOD3	0.106184	log2FoldChange.abs<=0.025
8813	0.101838	3.37104	2.8237	0.00488931	0.15364	-2.36088	DPM1	dolichyl-phosphate mannosyltransferase subunit 1, catalytic	0.15364	0.101838	0.00488931	DPM1	0.101838	log2FoldChange.abs<=0.025
128	0.0676799	2.86513	2.82265	0.00490511	0.15364	-2.36367	ADH5	alcohol dehydrogenase 5 (class III), chi polypeptide	0.15364	0.0676799	0.00490511	ADH5	0.0676799	log2FoldChange.abs<=0.025
221416	-0.0638761	2.96683	-2.82264	0.00490525	0.15364	-2.3637	C6orf223	chromosome 6 open reading frame 223	0.15364	-0.0638761	0.00490525	C6orf223	0.0638761	log2FoldChange.abs<=0.025
5313	-0.0522042	3.24911	-2.81551	0.00501417	0.156684	-2.38271	PKLR	pyruvate kinase, liver and RBC	0.156684	-0.0522042	0.00501417	PKLR	0.0522042	log2FoldChange.abs<=0.025
7009	0.162972	5.30198	2.81471	0.00502644	0.1567	-2.38483	TMBIM6	transmembrane BAX inhibitor motif containing 6	0.1567	0.162972	0.00502644	TMBIM6	0.162972	log2FoldChange.abs<=0.025
25782	0.0649129	2.50749	2.81173	0.0050727	0.157774	-2.39276	RAB3GAP2	RAB3 GTPase activating non-catalytic protein subunit 2	0.157774	0.0649129	0.0050727	RAB3GAP2	0.0649129	log2FoldChange.abs<=0.025
6654	0.0823916	2.67789	2.81065	0.00508952	0.157877	-2.39562	SOS1	SOS Ras/Rac guanine nucleotide exchange factor 1	0.157877	0.0823916	0.00508952	SOS1	0.0823916	log2FoldChange.abs<=0.025
23248	0.107462	2.99563	2.80985	0.00510208	0.157877	-2.39775	RPRD2	regulation of nuclear pre-mRNA domain containing 2	0.157877	0.107462	0.00510208	RPRD2	0.107462	log2FoldChange.abs<=0.025
10092	0.108741	4.40811	2.80925	0.0051115	0.157877	-2.39935	ARPC5	actin related protein 2/3 complex subunit 5	0.157877	0.108741	0.0051115	ARPC5	0.108741	log2FoldChange.abs<=0.025
427	0.14259	3.5485	2.80749	0.00513918	0.158016	-2.40402	ASAH1	N-acylsphingosine amidohydrolase 1	0.158016	0.14259	0.00513918	ASAH1	0.14259	log2FoldChange.abs<=0.025
374986	0.0607526	2.76919	2.80746	0.00513969	0.158016	-2.40411	MIGA1	mitoguardin 1	0.158016	0.0607526	0.00513969	MIGA1	0.0607526	log2FoldChange.abs<=0.025
10610	0.112769	3.45214	2.80646	0.00515548	0.158137	-2.40676	ST6GALNAC2	ST6 N-acetylgalactosaminide alpha-2,6-sialyltransferase 2	0.158137	0.112769	0.00515548	ST6GALNAC2	0.112769	log2FoldChange.abs<=0.025
996	0.139283	3.16887	2.805	0.00517851	0.158479	-2.41062	CDC27	cell division cycle 27	0.158479	0.139283	0.00517851	CDC27	0.139283	log2FoldChange.abs<=0.025
27067	0.0872577	2.68475	2.80419	0.00519139	0.15851	-2.41277	STAU2	staufen double-stranded RNA binding protein 2	0.15851	0.0872577	0.00519139	STAU2	0.0872577	log2FoldChange.abs<=0.025
27429	-0.0475914	3.36292	-2.80309	0.00520898	0.158527	-2.41569	HTRA2	HtrA serine peptidase 2	0.158527	-0.0475914	0.00520898	HTRA2	0.0475914	log2FoldChange.abs<=0.025
51585	0.0956226	3.10673	2.80267	0.00521572	0.158527	-2.41681	PCF11	PCF11 cleavage and polyadenylation factor subunit	0.158527	0.0956226	0.00521572	PCF11	0.0956226	log2FoldChange.abs<=0.025
9902	-0.0551799	4.02859	-2.80189	0.00522811	0.158543	-2.41886	MRC2	mannose receptor C type 2	0.158543	-0.0551799	0.00522811	MRC2	0.0551799	log2FoldChange.abs<=0.025
4194	0.150369	3.81229	2.80086	0.00524469	0.158685	-2.4216	MDM4	MDM4, p53 regulator	0.158685	0.150369	0.00524469	MDM4	0.150369	log2FoldChange.abs<=0.025
339168	-0.0581116	2.9816	-2.79978	0.005262	0.158691	-2.42445	TMEM95	transmembrane protein 95	0.158691	-0.0581116	0.005262	TMEM95	0.0581116	log2FoldChange.abs<=0.025
346171	-0.0567418	3.0281	-2.79937	0.00526869	0.158691	-2.42555	ZFP57	ZFP57 zinc finger protein	0.158691	-0.0567418	0.00526869	ZFP57	0.0567418	log2FoldChange.abs<=0.025
128611	-0.0684817	2.75054	-2.79754	0.00529818	0.158821	-2.43038	ZNF831	zinc finger protein 831	0.158821	-0.0684817	0.00529818	ZNF831	0.0684817	log2FoldChange.abs<=0.025
10079	0.0805205	3.63005	2.79749	0.00529898	0.158821	-2.43051	ATP9A	ATPase phospholipid transporting 9A (putative)	0.158821	0.0805205	0.00529898	ATP9A	0.0805205	log2FoldChange.abs<=0.025
10406	-0.0892422	3.56777	-2.79653	0.00531461	0.158821	-2.43305	WFDC2	WAP four-disulfide core domain 2	0.158821	-0.0892422	0.00531461	WFDC2	0.0892422	log2FoldChange.abs<=0.025
773	-0.042328	2.68513	-2.79535	0.00533393	0.158821	-2.43619	CACNA1A	calcium voltage-gated channel subunit alpha1 A	0.158821	-0.042328	0.00533393	CACNA1A	0.042328	log2FoldChange.abs<=0.025
79616	-0.0416435	3.13404	-2.79436	0.00535008	0.158821	-2.4388	CCNJL	cyclin J like	0.158821	-0.0416435	0.00535008	CCNJL	0.0416435	log2FoldChange.abs<=0.025
10361	-0.0519507	3.90739	-2.79363	0.00536189	0.158821	-2.44071	NPM2	nucleophosmin/nucleoplasmin 2	0.158821	-0.0519507	0.00536189	NPM2	0.0519507	log2FoldChange.abs<=0.025
9427	-0.0474266	3.31989	-2.7932	0.00536903	0.158821	-2.44186	ECEL1	endothelin converting enzyme like 1	0.158821	-0.0474266	0.00536903	ECEL1	0.0474266	log2FoldChange.abs<=0.025
57003	0.125689	3.18844	2.79313	0.00537013	0.158821	-2.44204	CCDC47	coiled-coil domain containing 47	0.158821	0.125689	0.00537013	CCDC47	0.125689	log2FoldChange.abs<=0.025
50853	-0.0400739	3.55339	-2.79202	0.00538832	0.158821	-2.44496	VILL	villin like	0.158821	-0.0400739	0.00538832	VILL	0.0400739	log2FoldChange.abs<=0.025
3094	0.108225	3.86358	2.7913	0.00540027	0.158821	-2.44687	HINT1	histidine triad nucleotide binding protein 1	0.158821	0.108225	0.00540027	HINT1	0.108225	log2FoldChange.abs<=0.025
3190	0.156976	5.10156	2.79104	0.00540456	0.158821	-2.44756	HNRNPK	heterogeneous nuclear ribonucleoprotein K	0.158821	0.156976	0.00540456	HNRNPK	0.156976	log2FoldChange.abs<=0.025
521	0.131776	5.65723	2.79011	0.00541994	0.158821	-2.45002	ATP5I	ATP synthase, H+ transporting, mitochondrial Fo complex subunit E	0.158821	0.131776	0.00541994	ATP5I	0.131776	log2FoldChange.abs<=0.025
57380	0.058004	2.42646	2.78863	0.00544438	0.158821	-2.45391	MRS2	MRS2, magnesium transporter	0.158821	0.058004	0.00544438	MRS2	0.058004	log2FoldChange.abs<=0.025
8642	-0.0484879	3.38122	-2.78786	0.00545729	0.158821	-2.45595	DCHS1	dachsous cadherin-related 1	0.158821	-0.0484879	0.00545729	DCHS1	0.0484879	log2FoldChange.abs<=0.025
4744	-0.0637822	3.49576	-2.78576	0.00549231	0.158821	-2.46148	NEFH	neurofilament heavy	0.158821	-0.0637822	0.00549231	NEFH	0.0637822	log2FoldChange.abs<=0.025
4294	-0.0506846	3.91391	-2.78535	0.00549917	0.158821	-2.46256	MAP3K10	mitogen-activated protein kinase kinase kinase 10	0.158821	-0.0506846	0.00549917	MAP3K10	0.0506846	log2FoldChange.abs<=0.025
113746	-0.0534215	3.00026	-2.78523	0.00550111	0.158821	-2.46286	ODF3	outer dense fiber of sperm tails 3	0.158821	-0.0534215	0.00550111	ODF3	0.0534215	log2FoldChange.abs<=0.025
84656	0.0952716	3.70351	2.785	0.00550507	0.158821	-2.46348	GLYR1	glyoxylate reductase 1 homolog	0.158821	0.0952716	0.00550507	GLYR1	0.0952716	log2FoldChange.abs<=0.025
7298	0.0839379	3.77163	2.78418	0.00551885	0.158821	-2.46564	TYMS	thymidylate synthetase	0.158821	0.0839379	0.00551885	TYMS	0.0839379	log2FoldChange.abs<=0.025
6950	0.103834	3.15645	2.78408	0.00552056	0.158821	-2.46591	TCP1	t-complex 1	0.158821	0.103834	0.00552056	TCP1	0.103834	log2FoldChange.abs<=0.025
55037	0.0849429	2.60525	2.78342	0.00553165	0.158821	-2.46764	PTCD3	pentatricopeptide repeat domain 3	0.158821	0.0849429	0.00553165	PTCD3	0.0849429	log2FoldChange.abs<=0.025
7514	0.117677	3.04699	2.78323	0.00553488	0.158821	-2.46815	XPO1	exportin 1	0.158821	0.117677	0.00553488	XPO1	0.117677	log2FoldChange.abs<=0.025
1308	-0.0477306	3.32903	-2.78237	0.00554932	0.158894	-2.4704	COL17A1	collagen type XVII alpha 1 chain	0.158894	-0.0477306	0.00554932	COL17A1	0.0477306	log2FoldChange.abs<=0.025
5578	-0.0512062	2.4331	-2.78143	0.00556524	0.159002	-2.47288	PRKCA	protein kinase C alpha	0.159002	-0.0512062	0.00556524	PRKCA	0.0512062	log2FoldChange.abs<=0.025
6727	0.139424	4.66795	2.77984	0.00559223	0.159002	-2.47705	SRP14	signal recognition particle 14	0.159002	0.139424	0.00559223	SRP14	0.139424	log2FoldChange.abs<=0.025
165679	-0.103644	2.57993	-2.77982	0.00559253	0.159002	-2.4771	SPTSSB	serine palmitoyltransferase small subunit B	0.159002	-0.103644	0.00559253	SPTSSB	0.103644	log2FoldChange.abs<=0.025
340706	-0.0491611	3.44643	-2.77842	0.00561647	0.159002	-2.48079	VWA2	von Willebrand factor A domain containing 2	0.159002	-0.0491611	0.00561647	VWA2	0.0491611	log2FoldChange.abs<=0.025
3187	0.100949	4.1534	2.77796	0.00562433	0.159002	-2.482	HNRNPH1	heterogeneous nuclear ribonucleoprotein H1	0.159002	0.100949	0.00562433	HNRNPH1	0.100949	log2FoldChange.abs<=0.025
84298	0.0854905	3.4223	2.77795	0.00562458	0.159002	-2.48204	LLPH	LLP homolog, long-term synaptic facilitation	0.159002	0.0854905	0.00562458	LLPH	0.0854905	log2FoldChange.abs<=0.025
8528	-0.046805	2.33841	-2.77661	0.00564746	0.159311	-2.48554	DDO	D-aspartate oxidase	0.159311	-0.046805	0.00564746	DDO	0.046805	log2FoldChange.abs<=0.025
79465	-0.0570241	2.94964	-2.77554	0.00566583	0.159492	-2.48835	ULBP3	UL16 binding protein 3	0.159492	-0.0570241	0.00566583	ULBP3	0.0570241	log2FoldChange.abs<=0.025
79048	0.107616	3.23946	2.77397	0.00569298	0.159513	-2.49247	SECISBP2	SECIS binding protein 2	0.159513	0.107616	0.00569298	SECISBP2	0.107616	log2FoldChange.abs<=0.025
54812	0.110042	3.58387	2.77379	0.00569608	0.159513	-2.49294	AFTPH	aftiphilin	0.159513	0.110042	0.00569608	AFTPH	0.110042	log2FoldChange.abs<=0.025
91252	-0.0374353	4.087	-2.77342	0.00570245	0.159513	-2.49391	SLC39A13	solute carrier family 39 member 13	0.159513	-0.0374353	0.00570245	SLC39A13	0.0374353	log2FoldChange.abs<=0.025
54883	0.0843027	3.36093	2.77204	0.00572641	0.159646	-2.49753	CWC25	CWC25 spliceosome associated protein homolog	0.159646	0.0843027	0.00572641	CWC25	0.0843027	log2FoldChange.abs<=0.025
115752	0.0539789	2.40117	2.77071	0.00574962	0.159646	-2.50102	DIS3L	DIS3 like exosome 3'-5' exoribonuclease	0.159646	0.0539789	0.00574962	DIS3L	0.0539789	log2FoldChange.abs<=0.025
10237	0.0690354	3.53713	2.77061	0.00575133	0.159646	-2.50128	SLC35B1	solute carrier family 35 member B1	0.159646	0.0690354	0.00575133	SLC35B1	0.0690354	log2FoldChange.abs<=0.025
343	-0.0620727	2.97919	-2.7704	0.00575505	0.159646	-2.50183	AQP8	aquaporin 8	0.159646	-0.0620727	0.00575505	AQP8	0.0620727	log2FoldChange.abs<=0.025
65251	0.0713353	2.94103	2.76912	0.0057774	0.159933	-2.50518	ZNF649	zinc finger protein 649	0.159933	0.0713353	0.0057774	ZNF649	0.0713353	log2FoldChange.abs<=0.025
79035	0.0611637	4.1938	2.76686	0.00581711	0.160229	-2.51109	NABP2	nucleic acid binding protein 2	0.160229	0.0611637	0.00581711	NABP2	0.0611637	log2FoldChange.abs<=0.025
8723	0.0627455	2.53123	2.76505	0.00584914	0.160229	-2.51583	SNX4	sorting nexin 4	0.160229	0.0627455	0.00584914	SNX4	0.0627455	log2FoldChange.abs<=0.025
3093	0.134028	3.79148	2.76496	0.00585071	0.160229	-2.51606	UBE2K	ubiquitin conjugating enzyme E2 K	0.160229	0.134028	0.00585071	UBE2K	0.134028	log2FoldChange.abs<=0.025
399888	-0.0803008	3.67675	-2.76263	0.00589225	0.160229	-2.52217	FAM180B	family with sequence similarity 180 member B	0.160229	-0.0803008	0.00589225	FAM180B	0.0803008	log2FoldChange.abs<=0.025
9897	0.138736	2.97819	2.76246	0.00589527	0.160229	-2.52261	WASHC5	WASH complex subunit 5	0.160229	0.138736	0.00589527	WASHC5	0.138736	log2FoldChange.abs<=0.025
29943	-0.0475559	2.75875	-2.76	0.00593929	0.160229	-2.52903	PADI1	peptidyl arginine deiminase 1	0.160229	-0.0475559	0.00593929	PADI1	0.0475559	log2FoldChange.abs<=0.025
65062	0.0430212	2.68322	2.75995	0.00594025	0.160229	-2.52917	TMEM237	transmembrane protein 237	0.160229	0.0430212	0.00594025	TMEM237	0.0430212	log2FoldChange.abs<=0.025
191585	-0.136435	2.74524	-2.75986	0.00594187	0.160229	-2.5294	PLAC4	placenta specific 4	0.160229	-0.136435	0.00594187	PLAC4	0.136435	log2FoldChange.abs<=0.025
8722	-0.0457474	3.32288	-2.75943	0.0059495	0.160229	-2.53051	CTSF	cathepsin F	0.160229	-0.0457474	0.0059495	CTSF	0.0457474	log2FoldChange.abs<=0.025
4295	-0.0681467	3.21816	-2.75858	0.00596475	0.160229	-2.53272	MLN	motilin	0.160229	-0.0681467	0.00596475	MLN	0.0681467	log2FoldChange.abs<=0.025
92745	-0.0465337	3.07954	-2.75849	0.00596645	0.160229	-2.53297	SLC38A5	solute carrier family 38 member 5	0.160229	-0.0465337	0.00596645	SLC38A5	0.0465337	log2FoldChange.abs<=0.025
23339	0.0710291	3.04133	2.75836	0.00596877	0.160229	-2.5333	VPS39	VPS39, HOPS complex subunit	0.160229	0.0710291	0.00596877	VPS39	0.0710291	log2FoldChange.abs<=0.025
57674	0.146717	4.36634	2.758	0.00597532	0.160229	-2.53425	RNF213	ring finger protein 213	0.160229	0.146717	0.00597532	RNF213	0.146717	log2FoldChange.abs<=0.025
149483	-0.0428051	3.21766	-2.75742	0.00598587	0.160229	-2.53577	CCDC17	coiled-coil domain containing 17	0.160229	-0.0428051	0.00598587	CCDC17	0.0428051	log2FoldChange.abs<=0.025
79872	0.092436	2.55021	2.75726	0.00598864	0.160229	-2.53617	CBLL1	Cbl proto-oncogene like 1	0.160229	0.092436	0.00598864	CBLL1	0.092436	log2FoldChange.abs<=0.025
10474	-0.0402161	3.41702	-2.75707	0.00599217	0.160229	-2.53668	TADA3	transcriptional adaptor 3	0.160229	-0.0402161	0.00599217	TADA3	0.0402161	log2FoldChange.abs<=0.025
22976	0.0679317	3.11976	2.75707	0.00599222	0.160229	-2.53668	PAXIP1	PAX interacting protein 1	0.160229	0.0679317	0.00599222	PAXIP1	0.0679317	log2FoldChange.abs<=0.025
433	-0.0471574	3.5979	-2.75595	0.00601248	0.160271	-2.53959	ASGR2	asialoglycoprotein receptor 2	0.160271	-0.0471574	0.00601248	ASGR2	0.0471574	log2FoldChange.abs<=0.025
60492	0.0820298	2.666	2.75487	0.00603206	0.160271	-2.5424	CCDC90B	coiled-coil domain containing 90B	0.160271	0.0820298	0.00603206	CCDC90B	0.0820298	log2FoldChange.abs<=0.025
55035	0.0736562	3.12391	2.75476	0.00603415	0.160271	-2.5427	NOL8	nucleolar protein 8	0.160271	0.0736562	0.00603415	NOL8	0.0736562	log2FoldChange.abs<=0.025
25917	0.0795752	2.69043	2.75332	0.00606043	0.160271	-2.54644	THUMPD3	THUMP domain containing 3	0.160271	0.0795752	0.00606043	THUMPD3	0.0795752	log2FoldChange.abs<=0.025
3608	0.10417	3.34381	2.75297	0.0060669	0.160271	-2.54736	ILF2	interleukin enhancer binding factor 2	0.160271	0.10417	0.0060669	ILF2	0.10417	log2FoldChange.abs<=0.025
55904	0.146758	4.21317	2.75283	0.00606939	0.160271	-2.54772	KMT2E	lysine methyltransferase 2E	0.160271	0.146758	0.00606939	KMT2E	0.146758	log2FoldChange.abs<=0.025
51507	0.0762481	3.46432	2.75237	0.00607788	0.160271	-2.54892	RTFDC1	replication termination factor 2 domain containing 1	0.160271	0.0762481	0.00607788	RTFDC1	0.0762481	log2FoldChange.abs<=0.025
55924	-0.0518126	3.45665	-2.75163	0.00609149	0.160313	-2.55085	FAM212B	family with sequence similarity 212 member B	0.160313	-0.0518126	0.00609149	FAM212B	0.0518126	log2FoldChange.abs<=0.025
9551	0.074109	4.6658	2.75027	0.00611646	0.160385	-2.55438	ATP5J2	ATP synthase, H+ transporting, mitochondrial Fo complex subunit F2	0.160385	0.074109	0.00611646	ATP5J2	0.074109	log2FoldChange.abs<=0.025
23017	-0.0488906	3.19271	-2.75017	0.00611827	0.160385	-2.55463	FAIM2	Fas apoptotic inhibitory molecule 2	0.160385	-0.0488906	0.00611827	FAIM2	0.0488906	log2FoldChange.abs<=0.025
10040	0.146602	2.92429	2.74681	0.00618067	0.161322	-2.56338	TOM1L1	target of myb1 like 1 membrane trafficking protein	0.161322	0.146602	0.00618067	TOM1L1	0.146602	log2FoldChange.abs<=0.025
387885	-0.065165	3.61736	-2.74628	0.00619054	0.161322	-2.56476	CFAP73	cilia and flagella associated protein 73	0.161322	-0.065165	0.00619054	CFAP73	0.065165	log2FoldChange.abs<=0.025
10462	-0.0527034	3.01694	-2.74506	0.00621329	0.161322	-2.56792	CLEC10A	C-type lectin domain containing 10A	0.161322	-0.0527034	0.00621329	CLEC10A	0.0527034	log2FoldChange.abs<=0.025
79577	0.124531	2.95308	2.74501	0.00621426	0.161322	-2.56805	CDC73	cell division cycle 73	0.161322	0.124531	0.00621426	CDC73	0.124531	log2FoldChange.abs<=0.025
10391	-0.0505599	2.8497	-2.745	0.00621447	0.161322	-2.56808	CORO2B	coronin 2B	0.161322	-0.0505599	0.00621447	CORO2B	0.0505599	log2FoldChange.abs<=0.025
9464	-0.0628609	3.43361	-2.74294	0.00625311	0.161448	-2.57342	HAND2	heart and neural crest derivatives expressed 2	0.161448	-0.0628609	0.00625311	HAND2	0.0628609	log2FoldChange.abs<=0.025
23198	0.118583	2.87624	2.74258	0.00625991	0.161448	-2.57436	PSME4	proteasome activator subunit 4	0.161448	0.118583	0.00625991	PSME4	0.118583	log2FoldChange.abs<=0.025
642273	-0.087845	3.1245	-2.7416	0.00627841	0.161448	-2.5769	FAM110C	family with sequence similarity 110 member C	0.161448	-0.087845	0.00627841	FAM110C	0.087845	log2FoldChange.abs<=0.025
54880	0.0652036	3.31426	2.74008	0.00630723	0.161448	-2.58085	BCOR	BCL6 corepressor	0.161448	0.0652036	0.00630723	BCOR	0.0652036	log2FoldChange.abs<=0.025
23259	0.106022	2.56226	2.73939	0.00632018	0.161448	-2.58262	DDHD2	DDHD domain containing 2	0.161448	0.106022	0.00632018	DDHD2	0.106022	log2FoldChange.abs<=0.025
7051	-0.0489133	3.02514	-2.73912	0.00632537	0.161448	-2.58333	TGM1	transglutaminase 1	0.161448	-0.0489133	0.00632537	TGM1	0.0489133	log2FoldChange.abs<=0.025
4528	0.0605489	2.68768	2.73876	0.00633215	0.161448	-2.58425	MTIF2	mitochondrial translational initiation factor 2	0.161448	0.0605489	0.00633215	MTIF2	0.0605489	log2FoldChange.abs<=0.025
2199	-0.0575254	3.85918	-2.7387	0.00633342	0.161448	-2.58442	FBLN2	fibulin 2	0.161448	-0.0575254	0.00633342	FBLN2	0.0575254	log2FoldChange.abs<=0.025
642776	-0.113444	2.88179	-2.73794	0.00634781	0.161448	-2.58638	DANT2	DXZ4 associated non-coding transcript 2, distal	0.161448	-0.113444	0.00634781	DANT2	0.113444	log2FoldChange.abs<=0.025
2268	-0.0422995	3.32084	-2.73788	0.00634901	0.161448	-2.58654	FGR	FGR proto-oncogene, Src family tyrosine kinase	0.161448	-0.0422995	0.00634901	FGR	0.0422995	log2FoldChange.abs<=0.025
10959	0.157454	5.05134	2.73686	0.00636857	0.161448	-2.58919	TMED2	transmembrane p24 trafficking protein 2	0.161448	0.157454	0.00636857	TMED2	0.157454	log2FoldChange.abs<=0.025
5151	0.0659083	2.83197	2.73587	0.00638751	0.161448	-2.59175	PDE8A	phosphodiesterase 8A	0.161448	0.0659083	0.00638751	PDE8A	0.0659083	log2FoldChange.abs<=0.025
23243	0.0840864	2.58113	2.73504	0.00640338	0.161448	-2.59388	ANKRD28	ankyrin repeat domain 28	0.161448	0.0840864	0.00640338	ANKRD28	0.0840864	log2FoldChange.abs<=0.025
23432	-0.0331032	3.48515	-2.73503	0.00640356	0.161448	-2.59391	GPR161	G protein-coupled receptor 161	0.161448	-0.0331032	0.00640356	GPR161	0.0331032	log2FoldChange.abs<=0.025
57504	0.0677881	2.77493	2.73396	0.00642423	0.161448	-2.59668	MTA3	metastasis associated 1 family member 3	0.161448	0.0677881	0.00642423	MTA3	0.0677881	log2FoldChange.abs<=0.025
1603	0.119654	4.37377	2.73258	0.00645087	0.161448	-2.60025	DAD1	defender against cell death 1	0.161448	0.119654	0.00645087	DAD1	0.119654	log2FoldChange.abs<=0.025
83737	0.0859729	3.46254	2.73251	0.00645222	0.161448	-2.60043	ITCH	itchy E3 ubiquitin protein ligase	0.161448	0.0859729	0.00645222	ITCH	0.0859729	log2FoldChange.abs<=0.025
84522	-0.0557805	2.79188	-2.73131	0.00647546	0.161448	-2.60353	JAGN1	jagunal homolog 1	0.161448	-0.0557805	0.00647546	JAGN1	0.0557805	log2FoldChange.abs<=0.025
56942	0.0550139	3.1222	2.73081	0.00648516	0.161448	-2.60481	CMC2	C-X9-C motif containing 2	0.161448	0.0550139	0.00648516	CMC2	0.0550139	log2FoldChange.abs<=0.025
1236	-0.0754737	3.45406	-2.73007	0.00649969	0.161448	-2.60674	CCR7	C-C motif chemokine receptor 7	0.161448	-0.0754737	0.00649969	CCR7	0.0754737	log2FoldChange.abs<=0.025
54148	0.0828527	2.54819	2.72906	0.00651945	0.161448	-2.60935	MRPL39	mitochondrial ribosomal protein L39	0.161448	0.0828527	0.00651945	MRPL39	0.0828527	log2FoldChange.abs<=0.025
27044	0.104685	4.17692	2.729	0.0065206	0.161448	-2.60951	SND1	staphylococcal nuclease and tudor domain containing 1	0.161448	0.104685	0.0065206	SND1	0.104685	log2FoldChange.abs<=0.025
149647	-0.0959601	2.52222	-2.72828	0.00653467	0.161448	-2.61136	FAM71A	family with sequence similarity 71 member A	0.161448	-0.0959601	0.00653467	FAM71A	0.0959601	log2FoldChange.abs<=0.025
9804	0.123825	4.46113	2.72747	0.00655052	0.161448	-2.61345	TOMM20	translocase of outer mitochondrial membrane 20	0.161448	0.123825	0.00655052	TOMM20	0.123825	log2FoldChange.abs<=0.025
10094	0.129479	3.0298	2.72679	0.00656393	0.161448	-2.61521	ARPC3	actin related protein 2/3 complex subunit 3	0.161448	0.129479	0.00656393	ARPC3	0.129479	log2FoldChange.abs<=0.025
5687	0.130612	3.29843	2.72575	0.00658434	0.161448	-2.61788	PSMA6	proteasome subunit alpha 6	0.161448	0.130612	0.00658434	PSMA6	0.130612	log2FoldChange.abs<=0.025
80739	-0.0676554	3.33268	-2.72572	0.00658497	0.161448	-2.61797	MPIG6B	megakaryocyte and platelet inhibitory receptor G6b	0.161448	-0.0676554	0.00658497	MPIG6B	0.0676554	log2FoldChange.abs<=0.025
56996	-0.0392409	3.49534	-2.72552	0.00658892	0.161448	-2.61848	SLC12A9	solute carrier family 12 member 9	0.161448	-0.0392409	0.00658892	SLC12A9	0.0392409	log2FoldChange.abs<=0.025
7675	0.124044	4.32266	2.72476	0.006604	0.161448	-2.62045	ZNF121	zinc finger protein 121	0.161448	0.124044	0.006604	ZNF121	0.124044	log2FoldChange.abs<=0.025
9321	0.114316	2.70895	2.7243	0.00661305	0.161448	-2.62163	TRIP11	thyroid hormone receptor interactor 11	0.161448	0.114316	0.00661305	TRIP11	0.114316	log2FoldChange.abs<=0.025
55800	-0.0515035	2.67958	-2.72406	0.00661771	0.161448	-2.62223	SCN3B	sodium voltage-gated channel beta subunit 3	0.161448	-0.0515035	0.00661771	SCN3B	0.0515035	log2FoldChange.abs<=0.025
431707	-0.0548683	2.44904	-2.72377	0.00662354	0.161448	-2.62299	LHX8	LIM homeobox 8	0.161448	-0.0548683	0.00662354	LHX8	0.0548683	log2FoldChange.abs<=0.025
506	0.10729	3.6804	2.72353	0.00662832	0.161448	-2.62361	ATP5B	ATP synthase, H+ transporting, mitochondrial F1 complex, beta polypeptide	0.161448	0.10729	0.00662832	ATP5B	0.10729	log2FoldChange.abs<=0.025
79797	-0.0528863	3.45334	-2.72341	0.00663071	0.161448	-2.62392	ZNF408	zinc finger protein 408	0.161448	-0.0528863	0.00663071	ZNF408	0.0528863	log2FoldChange.abs<=0.025
170506	0.0954087	2.54833	2.71631	0.00677296	0.163888	-2.64219	DHX36	DEAH-box helicase 36	0.163888	0.0954087	0.00677296	DHX36	0.0954087	log2FoldChange.abs<=0.025
3732	-0.0503403	4.22754	-2.71613	0.00677659	0.163888	-2.64265	CD82	CD82 molecule	0.163888	-0.0503403	0.00677659	CD82	0.0503403	log2FoldChange.abs<=0.025
127435	-0.0819256	3.78218	-2.716	0.00677911	0.163888	-2.64297	PODN	podocan	0.163888	-0.0819256	0.00677911	PODN	0.0819256	log2FoldChange.abs<=0.025
4898	0.100758	3.31474	2.71596	0.00678004	0.163888	-2.64309	NRDC	nardilysin convertase	0.163888	0.100758	0.00678004	NRDC	0.100758	log2FoldChange.abs<=0.025
9644	-0.0502309	3.76455	-2.71517	0.00679605	0.163906	-2.64512	SH3PXD2A	SH3 and PX domains 2A	0.163906	-0.0502309	0.00679605	SH3PXD2A	0.0502309	log2FoldChange.abs<=0.025
10539	0.08805	2.59564	2.71471	0.00680538	0.163906	-2.6463	GLRX3	glutaredoxin 3	0.163906	0.08805	0.00680538	GLRX3	0.08805	log2FoldChange.abs<=0.025
805	0.169555	5.04386	2.71344	0.00683122	0.164232	-2.64956	CALM2	calmodulin 2	0.164232	0.169555	0.00683122	CALM2	0.169555	log2FoldChange.abs<=0.025
8491	0.0933936	2.73678	2.7112	0.00687693	0.164447	-2.65529	MAP4K3	mitogen-activated protein kinase kinase kinase kinase 3	0.164447	0.0933936	0.00687693	MAP4K3	0.0933936	log2FoldChange.abs<=0.025
7809	-0.0588345	3.14826	-2.71038	0.00689388	0.164447	-2.65741	BSND	barttin CLCNK type accessory beta subunit	0.164447	-0.0588345	0.00689388	BSND	0.0588345	log2FoldChange.abs<=0.025
6902	0.11409	3.93478	2.70994	0.00690283	0.164447	-2.65853	TBCA	tubulin folding cofactor A	0.164447	0.11409	0.00690283	TBCA	0.11409	log2FoldChange.abs<=0.025
3799	0.189027	4.35673	2.70991	0.00690358	0.164447	-2.65862	KIF5B	kinesin family member 5B	0.164447	0.189027	0.00690358	KIF5B	0.189027	log2FoldChange.abs<=0.025
1804	-0.0434432	2.62138	-2.70931	0.00691597	0.164447	-2.66016	DPP6	dipeptidyl peptidase like 6	0.164447	-0.0434432	0.00691597	DPP6	0.0434432	log2FoldChange.abs<=0.025
10111	0.131705	2.98373	2.70922	0.00691779	0.164447	-2.66039	RAD50	RAD50 double strand break repair protein	0.164447	0.131705	0.00691779	RAD50	0.131705	log2FoldChange.abs<=0.025
1831	-0.0450525	3.67805	-2.70859	0.00693083	0.164447	-2.66201	TSC22D3	TSC22 domain family member 3	0.164447	-0.0450525	0.00693083	TSC22D3	0.0450525	log2FoldChange.abs<=0.025
83939	0.112026	3.58491	2.7081	0.00694087	0.164447	-2.66325	EIF2A	eukaryotic translation initiation factor 2A	0.164447	0.112026	0.00694087	EIF2A	0.112026	log2FoldChange.abs<=0.025
27201	-0.0510971	3.62929	-2.70761	0.00695107	0.164447	-2.66452	GPR78	G protein-coupled receptor 78	0.164447	-0.0510971	0.00695107	GPR78	0.0510971	log2FoldChange.abs<=0.025
374407	-0.0523351	2.47566	-2.70562	0.00699236	0.165131	-2.66961	DNAJB13	DnaJ heat shock protein family (Hsp40) member B13	0.165131	-0.0523351	0.00699236	DNAJB13	0.0523351	log2FoldChange.abs<=0.025
889	0.0801616	3.06891	2.70485	0.00700845	0.165219	-2.67158	KRIT1	KRIT1, ankyrin repeat containing	0.165219	0.0801616	0.00700845	KRIT1	0.0801616	log2FoldChange.abs<=0.025
6508	-0.0515814	4.34959	-2.70207	0.00706663	0.166155	-2.67869	SLC4A3	solute carrier family 4 member 3	0.166155	-0.0515814	0.00706663	SLC4A3	0.0515814	log2FoldChange.abs<=0.025
5701	0.0935268	2.98992	2.69976	0.00711532	0.166155	-2.68459	PSMC2	proteasome 26S subunit, ATPase 2	0.166155	0.0935268	0.00711532	PSMC2	0.0935268	log2FoldChange.abs<=0.025
646643	-0.0842942	3.69189	-2.69802	0.00715224	0.166155	-2.68904	SBK2	SH3 domain binding kinase family member 2	0.166155	-0.0842942	0.00715224	SBK2	0.0842942	log2FoldChange.abs<=0.025
49855	0.0615503	2.73041	2.69711	0.00717155	0.166155	-2.69136	SCAPER	S-phase cyclin A associated protein in the ER	0.166155	0.0615503	0.00717155	SCAPER	0.0615503	log2FoldChange.abs<=0.025
11151	-0.0476598	3.94498	-2.69661	0.00718213	0.166155	-2.69262	CORO1A	coronin 1A	0.166155	-0.0476598	0.00718213	CORO1A	0.0476598	log2FoldChange.abs<=0.025
145567	-0.0352465	2.85349	-2.69591	0.00719715	0.166155	-2.69442	TTC7B	tetratricopeptide repeat domain 7B	0.166155	-0.0352465	0.00719715	TTC7B	0.0352465	log2FoldChange.abs<=0.025
51701	0.117398	2.76088	2.69559	0.00720402	0.166155	-2.69524	NLK	nemo like kinase	0.166155	0.117398	0.00720402	NLK	0.117398	log2FoldChange.abs<=0.025
3645	-0.0570514	3.00148	-2.69529	0.0072105	0.166155	-2.69601	INSRR	insulin receptor related receptor	0.166155	-0.0570514	0.0072105	INSRR	0.0570514	log2FoldChange.abs<=0.025
999	0.192419	4.15647	2.69526	0.00721106	0.166155	-2.69608	CDH1	cadherin 1	0.166155	0.192419	0.00721106	CDH1	0.192419	log2FoldChange.abs<=0.025
81671	0.137369	3.84824	2.69485	0.00721975	0.166155	-2.69711	VMP1	vacuole membrane protein 1	0.166155	0.137369	0.00721975	VMP1	0.137369	log2FoldChange.abs<=0.025
92906	0.0469525	2.42708	2.69447	0.00722796	0.166155	-2.69809	HNRNPLL	heterogeneous nuclear ribonucleoprotein L like	0.166155	0.0469525	0.00722796	HNRNPLL	0.0469525	log2FoldChange.abs<=0.025
55153	0.113714	2.70206	2.69294	0.0072609	0.166155	-2.702	SDAD1	SDA1 domain containing 1	0.166155	0.113714	0.0072609	SDAD1	0.113714	log2FoldChange.abs<=0.025
2222	0.0977651	3.9669	2.69277	0.00726446	0.166155	-2.70242	FDFT1	farnesyl-diphosphate farnesyltransferase 1	0.166155	0.0977651	0.00726446	FDFT1	0.0977651	log2FoldChange.abs<=0.025
374739	-0.056413	3.17532	-2.69162	0.00728934	0.166155	-2.70535	TEPP	testis, prostate and placenta expressed	0.166155	-0.056413	0.00728934	TEPP	0.056413	log2FoldChange.abs<=0.025
1761	-0.0647604	2.88422	-2.69119	0.00729856	0.166155	-2.70644	DMRT1	doublesex and mab-3 related transcription factor 1	0.166155	-0.0647604	0.00729856	DMRT1	0.0647604	log2FoldChange.abs<=0.025
374395	0.0825188	3.50944	2.69082	0.00730665	0.166155	-2.70739	TMEM179B	transmembrane protein 179B	0.166155	0.0825188	0.00730665	TMEM179B	0.0825188	log2FoldChange.abs<=0.025
55168	0.0895276	4.20475	2.69065	0.00731034	0.166155	-2.70782	MRPS18A	mitochondrial ribosomal protein S18A	0.166155	0.0895276	0.00731034	MRPS18A	0.0895276	log2FoldChange.abs<=0.025
221061	-0.047914	3.0404	-2.69054	0.00731268	0.166155	-2.7081	FAM171A1	family with sequence similarity 171 member A1	0.166155	-0.047914	0.00731268	FAM171A1	0.047914	log2FoldChange.abs<=0.025
79020	0.0819091	3.90321	2.69024	0.00731928	0.166155	-2.70888	C7orf25	chromosome 7 open reading frame 25	0.166155	0.0819091	0.00731928	C7orf25	0.0819091	log2FoldChange.abs<=0.025
9783	-0.0485327	3.48003	-2.69018	0.00732057	0.166155	-2.70903	RIMS3	regulating synaptic membrane exocytosis 3	0.166155	-0.0485327	0.00732057	RIMS3	0.0485327	log2FoldChange.abs<=0.025
5877	0.0688727	3.93221	2.68993	0.00732587	0.166155	-2.70965	RABIF	RAB interacting factor	0.166155	0.0688727	0.00732587	RABIF	0.0688727	log2FoldChange.abs<=0.025
23440	-0.0667529	3.11719	-2.68989	0.0073269	0.166155	-2.70977	OTP	orthopedia homeobox	0.166155	-0.0667529	0.0073269	OTP	0.0667529	log2FoldChange.abs<=0.025
1058	0.0391296	3.57066	2.68953	0.00733456	0.166155	-2.71067	CENPA	centromere protein A	0.166155	0.0391296	0.00733456	CENPA	0.0391296	log2FoldChange.abs<=0.025
6059	0.0981964	2.61305	2.68788	0.00737048	0.166685	-2.71486	ABCE1	ATP binding cassette subfamily E member 1	0.166685	0.0981964	0.00737048	ABCE1	0.0981964	log2FoldChange.abs<=0.025
23107	0.0568432	2.93988	2.68563	0.00741985	0.167152	-2.72059	MRPS27	mitochondrial ribosomal protein S27	0.167152	0.0568432	0.00741985	MRPS27	0.0568432	log2FoldChange.abs<=0.025
57602	0.0518792	3.79618	2.6856	0.00742044	0.167152	-2.72066	USP36	ubiquitin specific peptidase 36	0.167152	0.0518792	0.00742044	USP36	0.0518792	log2FoldChange.abs<=0.025
9470	0.0505359	3.71815	2.68514	0.00743061	0.167152	-2.72184	EIF4E2	eukaryotic translation initiation factor 4E family member 2	0.167152	0.0505359	0.00743061	EIF4E2	0.0505359	log2FoldChange.abs<=0.025
617	-0.0417985	2.86189	-2.68465	0.00744141	0.167152	-2.72309	BCS1L	BCS1 homolog, ubiquinol-cytochrome c reductase complex chaperone	0.167152	-0.0417985	0.00744141	BCS1L	0.0417985	log2FoldChange.abs<=0.025
5891	0.0456885	2.92176	2.68409	0.00745374	0.167152	-2.72451	MOK	MOK protein kinase	0.167152	0.0456885	0.00745374	MOK	0.0456885	log2FoldChange.abs<=0.025
22881	-0.0363439	2.98947	-2.68342	0.00746858	0.167203	-2.72622	ANKRD6	ankyrin repeat domain 6	0.167203	-0.0363439	0.00746858	ANKRD6	0.0363439	log2FoldChange.abs<=0.025
5125	-0.0355878	2.52012	-2.68271	0.00748421	0.167273	-2.72801	PCSK5	proprotein convertase subtilisin/kexin type 5	0.167273	-0.0355878	0.00748421	PCSK5	0.0355878	log2FoldChange.abs<=0.025
8655	0.0728853	4.73368	2.68159	0.00750905	0.167547	-2.73085	DYNLL1	dynein light chain LC8-type 1	0.167547	0.0728853	0.00750905	DYNLL1	0.0728853	log2FoldChange.abs<=0.025
9643	0.141753	3.90585	2.6807	0.00752873	0.167706	-2.7331	MORF4L2	mortality factor 4 like 2	0.167706	0.141753	0.00752873	MORF4L2	0.141753	log2FoldChange.abs<=0.025
3313	0.143498	3.91482	2.67672	0.00761785	0.168992	-2.7432	HSPA9	heat shock protein family A (Hsp70) member 9	0.168992	0.143498	0.00761785	HSPA9	0.143498	log2FoldChange.abs<=0.025
9113	0.0774979	3.01543	2.67517	0.00765284	0.168992	-2.74713	LATS1	large tumor suppressor kinase 1	0.168992	0.0774979	0.00765284	LATS1	0.0774979	log2FoldChange.abs<=0.025
2950	-0.0686584	4.65553	-2.67441	0.00767005	0.168992	-2.74906	GSTP1	glutathione S-transferase pi 1	0.168992	-0.0686584	0.00767005	GSTP1	0.0686584	log2FoldChange.abs<=0.025
83608	0.0746969	3.17928	2.67414	0.00767601	0.168992	-2.74973	C18orf21	chromosome 18 open reading frame 21	0.168992	0.0746969	0.00767601	C18orf21	0.0746969	log2FoldChange.abs<=0.025
80063	0.106664	2.72388	2.67328	0.00769563	0.168992	-2.75192	ATF7IP2	activating transcription factor 7 interacting protein 2	0.168992	0.106664	0.00769563	ATF7IP2	0.106664	log2FoldChange.abs<=0.025
460	-0.0406655	2.631	-2.67224	0.00771921	0.168992	-2.75454	ASTN1	astrotactin 1	0.168992	-0.0406655	0.00771921	ASTN1	0.0406655	log2FoldChange.abs<=0.025
6787	0.0539093	3.67825	2.67217	0.00772088	0.168992	-2.75473	NEK4	NIMA related kinase 4	0.168992	0.0539093	0.00772088	NEK4	0.0539093	log2FoldChange.abs<=0.025
5754	-0.0622544	3.79769	-2.67196	0.00772568	0.168992	-2.75526	PTK7	protein tyrosine kinase 7 (inactive)	0.168992	-0.0622544	0.00772568	PTK7	0.0622544	log2FoldChange.abs<=0.025
57568	0.0666818	3.01644	2.67146	0.00773687	0.168992	-2.7565	SIPA1L2	signal induced proliferation associated 1 like 2	0.168992	0.0666818	0.00773687	SIPA1L2	0.0666818	log2FoldChange.abs<=0.025
3998	0.129836	3.33904	2.67143	0.00773774	0.168992	-2.7566	LMAN1	lectin, mannose binding 1	0.168992	0.129836	0.00773774	LMAN1	0.129836	log2FoldChange.abs<=0.025
1655	0.159501	4.55859	2.67132	0.00774016	0.168992	-2.75687	DDX5	DEAD-box helicase 5	0.168992	0.159501	0.00774016	DDX5	0.159501	log2FoldChange.abs<=0.025
4935	-0.0446024	2.85476	-2.67043	0.00776055	0.168992	-2.75913	GPR143	G protein-coupled receptor 143	0.168992	-0.0446024	0.00776055	GPR143	0.0446024	log2FoldChange.abs<=0.025
9543	-0.0457104	3.96634	-2.66825	0.0078104	0.168992	-2.76462	IGDCC3	immunoglobulin superfamily DCC subclass member 3	0.168992	-0.0457104	0.0078104	IGDCC3	0.0457104	log2FoldChange.abs<=0.025
2246	-0.0385137	2.78231	-2.66814	0.00781295	0.168992	-2.7649	FGF1	fibroblast growth factor 1	0.168992	-0.0385137	0.00781295	FGF1	0.0385137	log2FoldChange.abs<=0.025
57571	-0.0481941	4.69601	-2.66713	0.00783627	0.168992	-2.76745	CARNS1	carnosine synthase 1	0.168992	-0.0481941	0.00783627	CARNS1	0.0481941	log2FoldChange.abs<=0.025
1207	0.185505	3.44582	2.66691	0.00784125	0.168992	-2.768	CLNS1A	chloride nucleotide-sensitive channel 1A	0.168992	0.185505	0.00784125	CLNS1A	0.185505	log2FoldChange.abs<=0.025
3376	0.0896998	2.79321	2.66624	0.00785676	0.168992	-2.76969	IARS	isoleucyl-tRNA synthetase	0.168992	0.0896998	0.00785676	IARS	0.0896998	log2FoldChange.abs<=0.025
6606	0.0808824	3.71263	2.66559	0.00787177	0.168992	-2.77133	SMN1	survival of motor neuron 1, telomeric	0.168992	0.0808824	0.00787177	SMN1	0.0808824	log2FoldChange.abs<=0.025
7355	-0.0431662	3.22018	-2.66526	0.00787962	0.168992	-2.77218	SLC35A2	solute carrier family 35 member A2	0.168992	-0.0431662	0.00787962	SLC35A2	0.0431662	log2FoldChange.abs<=0.025
114757	-0.065837	3.74485	-2.66479	0.00789037	0.168992	-2.77335	CYGB	cytoglobin	0.168992	-0.065837	0.00789037	CYGB	0.065837	log2FoldChange.abs<=0.025
81889	0.0552869	3.3001	2.66472	0.00789214	0.168992	-2.77355	FAHD1	fumarylacetoacetate hydrolase domain containing 1	0.168992	0.0552869	0.00789214	FAHD1	0.0552869	log2FoldChange.abs<=0.025
55190	-0.0677843	3.28221	-2.66468	0.00789291	0.168992	-2.77363	NUDT11	nudix hydrolase 11	0.168992	-0.0677843	0.00789291	NUDT11	0.0677843	log2FoldChange.abs<=0.025
5036	0.117493	4.7923	2.66463	0.00789408	0.168992	-2.77376	PA2G4	proliferation-associated 2G4	0.168992	0.117493	0.00789408	PA2G4	0.117493	log2FoldChange.abs<=0.025
9967	0.116784	4.06645	2.66439	0.00789979	0.168992	-2.77438	THRAP3	thyroid hormone receptor associated protein 3	0.168992	0.116784	0.00789979	THRAP3	0.116784	log2FoldChange.abs<=0.025
4707	0.0812183	4.92729	2.66424	0.00790311	0.168992	-2.77474	NDUFB1	NADH:ubiquinone oxidoreductase subunit B1	0.168992	0.0812183	0.00790311	NDUFB1	0.0812183	log2FoldChange.abs<=0.025
128876	-0.0520107	3.29928	-2.66344	0.00792174	0.169031	-2.77676	FAM83C	family with sequence similarity 83 member C	0.169031	-0.0520107	0.00792174	FAM83C	0.0520107	log2FoldChange.abs<=0.025
5257	0.0908128	2.65093	2.66308	0.00793027	0.169031	-2.77768	PHKB	phosphorylase kinase regulatory subunit beta	0.169031	0.0908128	0.00793027	PHKB	0.0908128	log2FoldChange.abs<=0.025
9573	-0.0869743	2.36839	-2.66058	0.00798875	0.170006	-2.78398	GDF3	growth differentiation factor 3	0.170006	-0.0869743	0.00798875	GDF3	0.0869743	log2FoldChange.abs<=0.025
146822	-0.062344	3.89048	-2.65985	0.00800587	0.170099	-2.78581	CDRT15	CMT1A duplicated region transcript 15	0.170099	-0.062344	0.00800587	CDRT15	0.062344	log2FoldChange.abs<=0.025
2009	-0.0396431	2.41535	-2.65858	0.00803585	0.170224	-2.78902	EML1	echinoderm microtubule associated protein like 1	0.170224	-0.0396431	0.00803585	EML1	0.0396431	log2FoldChange.abs<=0.025
8620	-0.0537317	3.60546	-2.65852	0.00803724	0.170224	-2.78916	NPFF	neuropeptide FF-amide peptide precursor	0.170224	-0.0537317	0.00803724	NPFF	0.0537317	log2FoldChange.abs<=0.025
57143	-0.0465171	2.71495	-2.65728	0.00806648	0.17049	-2.79228	ADCK1	aarF domain containing kinase 1	0.17049	-0.0465171	0.00806648	ADCK1	0.0465171	log2FoldChange.abs<=0.025
27240	-0.058577	3.22315	-2.65511	0.00811805	0.17049	-2.79774	SIT1	signaling threshold regulating transmembrane adaptor 1	0.17049	-0.058577	0.00811805	SIT1	0.058577	log2FoldChange.abs<=0.025
147339	0.0659546	2.52415	2.65495	0.00812182	0.17049	-2.79814	C18orf25	chromosome 18 open reading frame 25	0.17049	0.0659546	0.00812182	C18orf25	0.0659546	log2FoldChange.abs<=0.025
221938	-0.0464815	3.32926	-2.65422	0.0081391	0.17049	-2.79996	MMD2	monocyte to macrophage differentiation associated 2	0.17049	-0.0464815	0.0081391	MMD2	0.0464815	log2FoldChange.abs<=0.025
8880	0.11369	3.67008	2.65378	0.00814974	0.17049	-2.80108	FUBP1	far upstream element binding protein 1	0.17049	0.11369	0.00814974	FUBP1	0.11369	log2FoldChange.abs<=0.025
2902	-0.0477933	3.30564	-2.65377	0.00814985	0.17049	-2.80109	GRIN1	glutamate ionotropic receptor NMDA type subunit 1	0.17049	-0.0477933	0.00814985	GRIN1	0.0477933	log2FoldChange.abs<=0.025
153527	0.102249	3.56004	2.65319	0.0081639	0.17049	-2.80256	ZMAT2	zinc finger matrin-type 2	0.17049	0.102249	0.0081639	ZMAT2	0.102249	log2FoldChange.abs<=0.025
57472	0.0707631	2.74098	2.65209	0.00819016	0.17049	-2.80532	CNOT6	CCR4-NOT transcription complex subunit 6	0.17049	0.0707631	0.00819016	CNOT6	0.0707631	log2FoldChange.abs<=0.025
6432	0.102938	3.68776	2.65206	0.00819091	0.17049	-2.80539	SRSF7	serine and arginine rich splicing factor 7	0.17049	0.102938	0.00819091	SRSF7	0.102938	log2FoldChange.abs<=0.025
146862	-0.0438365	2.65644	-2.65197	0.00819316	0.17049	-2.80563	UNC45B	unc-45 myosin chaperone B	0.17049	-0.0438365	0.00819316	UNC45B	0.0438365	log2FoldChange.abs<=0.025
5871	-0.0409998	3.68182	-2.65186	0.00819561	0.17049	-2.80589	MAP4K2	mitogen-activated protein kinase kinase kinase kinase 2	0.17049	-0.0409998	0.00819561	MAP4K2	0.0409998	log2FoldChange.abs<=0.025
23359	-0.0497023	2.86696	-2.65155	0.00820317	0.17049	-2.80668	FAM189A1	family with sequence similarity 189 member A1	0.17049	-0.0497023	0.00820317	FAM189A1	0.0497023	log2FoldChange.abs<=0.025
10297	-0.046657	4.08051	-2.65057	0.00822678	0.170715	-2.80914	APC2	APC2, WNT signaling pathway regulator	0.170715	-0.046657	0.00822678	APC2	0.046657	log2FoldChange.abs<=0.025
920	-0.0460657	3.17113	-2.64749	0.00830125	0.171187	-2.81686	CD4	CD4 molecule	0.171187	-0.0460657	0.00830125	CD4	0.0460657	log2FoldChange.abs<=0.025
89792	-0.0657078	4.42712	-2.64729	0.00830609	0.171187	-2.81736	GAL3ST3	galactose-3-O-sulfotransferase 3	0.171187	-0.0657078	0.00830609	GAL3ST3	0.0657078	log2FoldChange.abs<=0.025
10226	-0.0440435	3.3357	-2.64708	0.00831109	0.171187	-2.81787	PLIN3	perilipin 3	0.171187	-0.0440435	0.00831109	PLIN3	0.0440435	log2FoldChange.abs<=0.025
80124	0.0719893	2.50526	2.64631	0.00832994	0.171187	-2.81981	VCPIP1	valosin containing protein interacting protein 1	0.171187	0.0719893	0.00832994	VCPIP1	0.0719893	log2FoldChange.abs<=0.025
4621	-0.0344799	2.50081	-2.64611	0.00833483	0.171187	-2.82031	MYH3	myosin heavy chain 3	0.171187	-0.0344799	0.00833483	MYH3	0.0344799	log2FoldChange.abs<=0.025
10564	0.114612	3.43783	2.64573	0.00834419	0.171187	-2.82128	ARFGEF2	ADP ribosylation factor guanine nucleotide exchange factor 2	0.171187	0.114612	0.00834419	ARFGEF2	0.114612	log2FoldChange.abs<=0.025
3543	-0.0654676	2.94001	-2.64541	0.00835186	0.171187	-2.82206	IGLL1	immunoglobulin lambda like polypeptide 1	0.171187	-0.0654676	0.00835186	IGLL1	0.0654676	log2FoldChange.abs<=0.025
7319	0.0423155	2.94716	2.64484	0.00836588	0.171187	-2.8235	UBE2A	ubiquitin conjugating enzyme E2 A	0.171187	0.0423155	0.00836588	UBE2A	0.0423155	log2FoldChange.abs<=0.025
51604	0.0799966	4.10605	2.64473	0.00836852	0.171187	-2.82377	PIGT	phosphatidylinositol glycan anchor biosynthesis class T	0.171187	0.0799966	0.00836852	PIGT	0.0799966	log2FoldChange.abs<=0.025
10153	0.0949441	2.91258	2.64435	0.00837779	0.171187	-2.82472	CEBPZ	CCAAT/enhancer binding protein zeta	0.171187	0.0949441	0.00837779	CEBPZ	0.0949441	log2FoldChange.abs<=0.025
844	-0.065639	2.77604	-2.64267	0.00841896	0.171569	-2.82892	CASQ1	calsequestrin 1	0.171569	-0.065639	0.00841896	CASQ1	0.065639	log2FoldChange.abs<=0.025
7755	-0.0531063	4.51873	-2.64247	0.00842391	0.171569	-2.82942	ZNF205	zinc finger protein 205	0.171569	-0.0531063	0.00842391	ZNF205	0.0531063	log2FoldChange.abs<=0.025
27000	0.0804665	2.66271	2.64202	0.00843509	0.171569	-2.83055	DNAJC2	DnaJ heat shock protein family (Hsp40) member C2	0.171569	0.0804665	0.00843509	DNAJC2	0.0804665	log2FoldChange.abs<=0.025
9389	-0.0507758	2.69563	-2.63914	0.00850617	0.17239	-2.83774	SLC22A14	solute carrier family 22 member 14	0.17239	-0.0507758	0.00850617	SLC22A14	0.0507758	log2FoldChange.abs<=0.025
79724	0.0654324	5.22098	2.63732	0.00855163	0.17239	-2.8423	ZNF768	zinc finger protein 768	0.17239	0.0654324	0.00855163	ZNF768	0.0654324	log2FoldChange.abs<=0.025
10728	0.0752977	4.22732	2.63728	0.00855248	0.17239	-2.84238	PTGES3	prostaglandin E synthase 3	0.17239	0.0752977	0.00855248	PTGES3	0.0752977	log2FoldChange.abs<=0.025
84261	-0.048484	3.92335	-2.63688	0.00856256	0.17239	-2.84339	FBXW9	F-box and WD repeat domain containing 9	0.17239	-0.048484	0.00856256	FBXW9	0.048484	log2FoldChange.abs<=0.025
4140	0.108995	3.65926	2.63667	0.00856793	0.17239	-2.84393	MARK3	microtubule affinity regulating kinase 3	0.17239	0.108995	0.00856793	MARK3	0.108995	log2FoldChange.abs<=0.025
84671	0.0580744	2.6039	2.63629	0.00857725	0.17239	-2.84486	ZNF347	zinc finger protein 347	0.17239	0.0580744	0.00857725	ZNF347	0.0580744	log2FoldChange.abs<=0.025
145853	0.0568124	2.68446	2.63487	0.00861298	0.17239	-2.84842	C15orf61	chromosome 15 open reading frame 61	0.17239	0.0568124	0.00861298	C15orf61	0.0568124	log2FoldChange.abs<=0.025
163782	-0.0457717	2.81361	-2.6347	0.00861721	0.17239	-2.84884	KANK4	KN motif and ankyrin repeat domains 4	0.17239	-0.0457717	0.00861721	KANK4	0.0457717	log2FoldChange.abs<=0.025
4009	-0.0492968	3.06445	-2.63444	0.00862371	0.17239	-2.84948	LMX1A	LIM homeobox transcription factor 1 alpha	0.17239	-0.0492968	0.00862371	LMX1A	0.0492968	log2FoldChange.abs<=0.025
81030	-0.0524883	2.82818	-2.63442	0.00862418	0.17239	-2.84953	ZBP1	Z-DNA binding protein 1	0.17239	-0.0524883	0.00862418	ZBP1	0.0524883	log2FoldChange.abs<=0.025
6047	0.0559896	3.72664	2.63371	0.00864209	0.17239	-2.85131	RNF4	ring finger protein 4	0.17239	0.0559896	0.00864209	RNF4	0.0559896	log2FoldChange.abs<=0.025
6370	-0.0489762	2.88598	-2.63328	0.00865287	0.17239	-2.85237	CCL25	C-C motif chemokine ligand 25	0.17239	-0.0489762	0.00865287	CCL25	0.0489762	log2FoldChange.abs<=0.025
23060	0.0810073	3.74001	2.63306	0.0086585	0.17239	-2.85293	ZNF609	zinc finger protein 609	0.17239	0.0810073	0.0086585	ZNF609	0.0810073	log2FoldChange.abs<=0.025
25941	0.0885644	2.82304	2.63222	0.00867971	0.17239	-2.85502	TPGS2	tubulin polyglutamylase complex subunit 2	0.17239	0.0885644	0.00867971	TPGS2	0.0885644	log2FoldChange.abs<=0.025
5025	0.0595492	2.91618	2.63185	0.00868893	0.17239	-2.85593	P2RX4	purinergic receptor P2X 4	0.17239	0.0595492	0.00868893	P2RX4	0.0595492	log2FoldChange.abs<=0.025
50999	0.0472851	2.55297	2.63092	0.00871261	0.17239	-2.85826	TMED5	transmembrane p24 trafficking protein 5	0.17239	0.0472851	0.00871261	TMED5	0.0472851	log2FoldChange.abs<=0.025
2932	0.136767	3.47326	2.63091	0.00871278	0.17239	-2.85828	GSK3B	glycogen synthase kinase 3 beta	0.17239	0.136767	0.00871278	GSK3B	0.136767	log2FoldChange.abs<=0.025
55832	0.109522	2.71982	2.63026	0.00872927	0.17239	-2.85989	CAND1	cullin associated and neddylation dissociated 1	0.17239	0.109522	0.00872927	CAND1	0.109522	log2FoldChange.abs<=0.025
83930	0.0429345	2.8898	2.63019	0.00873118	0.17239	-2.86008	STARD3NL	STARD3 N-terminal like	0.17239	0.0429345	0.00873118	STARD3NL	0.0429345	log2FoldChange.abs<=0.025
4731	0.0910549	4.8151	2.62939	0.00875151	0.17239	-2.86207	NDUFV3	NADH:ubiquinone oxidoreductase subunit V3	0.17239	0.0910549	0.00875151	NDUFV3	0.0910549	log2FoldChange.abs<=0.025
23505	0.100833	3.25073	2.62861	0.00877145	0.17239	-2.86402	TMEM131	transmembrane protein 131	0.17239	0.100833	0.00877145	TMEM131	0.100833	log2FoldChange.abs<=0.025
7447	-0.0588415	3.11155	-2.62789	0.00878977	0.17239	-2.8658	VSNL1	visinin like 1	0.17239	-0.0588415	0.00878977	VSNL1	0.0588415	log2FoldChange.abs<=0.025
55111	-0.0480565	4.14107	-2.62711	0.00880977	0.17239	-2.86775	PLEKHJ1	pleckstrin homology domain containing J1	0.17239	-0.0480565	0.00880977	PLEKHJ1	0.0480565	log2FoldChange.abs<=0.025
10128	0.106603	2.74838	2.62635	0.00882931	0.17239	-2.86964	LRPPRC	leucine rich pentatricopeptide repeat containing	0.17239	0.106603	0.00882931	LRPPRC	0.106603	log2FoldChange.abs<=0.025
2957	0.0647475	2.62759	2.62632	0.00883001	0.17239	-2.86971	GTF2A1	general transcription factor IIA subunit 1	0.17239	0.0647475	0.00883001	GTF2A1	0.0647475	log2FoldChange.abs<=0.025
154150	-0.0650741	2.9417	-2.62582	0.00884279	0.17239	-2.87095	HDGFL1	HDGF like 1	0.17239	-0.0650741	0.00884279	HDGFL1	0.0650741	log2FoldChange.abs<=0.025
3459	0.0591252	2.53606	2.62579	0.00884365	0.17239	-2.87103	IFNGR1	interferon gamma receptor 1	0.17239	0.0591252	0.00884365	IFNGR1	0.0591252	log2FoldChange.abs<=0.025
2261	-0.0537704	3.84399	-2.62538	0.00885424	0.17239	-2.87205	FGFR3	fibroblast growth factor receptor 3	0.17239	-0.0537704	0.00885424	FGFR3	0.0537704	log2FoldChange.abs<=0.025
80168	-0.0605544	2.53918	-2.6246	0.00887414	0.17239	-2.87397	MOGAT2	monoacylglycerol O-acyltransferase 2	0.17239	-0.0605544	0.00887414	MOGAT2	0.0605544	log2FoldChange.abs<=0.025
51603	0.0444346	3.48772	2.62408	0.00888763	0.17239	-2.87527	METTL13	methyltransferase like 13	0.17239	0.0444346	0.00888763	METTL13	0.0444346	log2FoldChange.abs<=0.025
51367	0.0519513	3.01926	2.62407	0.00888796	0.17239	-2.8753	POP5	POP5 homolog, ribonuclease P/MRP subunit	0.17239	0.0519513	0.00888796	POP5	0.0519513	log2FoldChange.abs<=0.025
7417	0.0590429	3.72592	2.62403	0.00888888	0.17239	-2.87539	VDAC2	voltage dependent anion channel 2	0.17239	0.0590429	0.00888888	VDAC2	0.0590429	log2FoldChange.abs<=0.025
164395	-0.0363862	2.8192	-2.6231	0.00891291	0.172605	-2.8777	TTLL9	tubulin tyrosine ligase like 9	0.172605	-0.0363862	0.00891291	TTLL9	0.0363862	log2FoldChange.abs<=0.025
256364	-0.0363969	3.83787	-2.62156	0.00895282	0.173127	-2.88152	EML3	echinoderm microtubule associated protein like 3	0.173127	-0.0363969	0.00895282	EML3	0.0363969	log2FoldChange.abs<=0.025
10294	0.0726199	3.06014	2.62026	0.00898686	0.173152	-2.88476	DNAJA2	DnaJ heat shock protein family (Hsp40) member A2	0.173152	0.0726199	0.00898686	DNAJA2	0.0726199	log2FoldChange.abs<=0.025
26037	0.0662512	2.86012	2.62019	0.00898861	0.173152	-2.88493	SIPA1L1	signal induced proliferation associated 1 like 1	0.173152	0.0662512	0.00898861	SIPA1L1	0.0662512	log2FoldChange.abs<=0.025
23350	0.114931	3.23921	2.62002	0.00899303	0.173152	-2.88535	U2SURP	U2 snRNP associated SURP domain containing	0.173152	0.114931	0.00899303	U2SURP	0.114931	log2FoldChange.abs<=0.025
6531	-0.0549288	3.46134	-2.61795	0.00904708	0.173413	-2.89047	SLC6A3	solute carrier family 6 member 3	0.173413	-0.0549288	0.00904708	SLC6A3	0.0549288	log2FoldChange.abs<=0.025
63906	-0.0463538	3.55713	-2.61795	0.00904731	0.173413	-2.8905	GPATCH3	G-patch domain containing 3	0.173413	-0.0463538	0.00904731	GPATCH3	0.0463538	log2FoldChange.abs<=0.025
6869	-0.0576407	2.60429	-2.6161	0.00909575	0.173413	-2.89506	TACR1	tachykinin receptor 1	0.173413	-0.0576407	0.00909575	TACR1	0.0576407	log2FoldChange.abs<=0.025
3266	-0.113452	2.9271	-2.61583	0.00910305	0.173413	-2.89574	ERAS	ES cell expressed Ras	0.173413	-0.113452	0.00910305	ERAS	0.113452	log2FoldChange.abs<=0.025
64411	-0.0359049	3.27835	-2.61524	0.00911852	0.173413	-2.8972	ARAP3	ArfGAP with RhoGAP domain, ankyrin repeat and PH domain 3	0.173413	-0.0359049	0.00911852	ARAP3	0.0359049	log2FoldChange.abs<=0.025
653238	0.115751	3.91611	2.61508	0.00912285	0.173413	-2.8976	GTF2H2B	general transcription factor IIH subunit 2B (pseudogene)	0.173413	0.115751	0.00912285	GTF2H2B	0.115751	log2FoldChange.abs<=0.025
9828	-0.053648	3.66791	-2.61444	0.00913979	0.173413	-2.89919	ARHGEF17	Rho guanine nucleotide exchange factor 17	0.173413	-0.053648	0.00913979	ARHGEF17	0.053648	log2FoldChange.abs<=0.025
51703	-0.049541	2.38815	-2.61443	0.00913986	0.173413	-2.89919	ACSL5	acyl-CoA synthetase long-chain family member 5	0.173413	-0.049541	0.00913986	ACSL5	0.049541	log2FoldChange.abs<=0.025
5110	0.0727563	3.45333	2.61443	0.00913999	0.173413	-2.89921	PCMT1	protein-L-isoaspartate (D-aspartate) O-methyltransferase	0.173413	0.0727563	0.00913999	PCMT1	0.0727563	log2FoldChange.abs<=0.025
63876	-0.0430695	2.85278	-2.6144	0.00914082	0.173413	-2.89928	PKNOX2	PBX/knotted 1 homeobox 2	0.173413	-0.0430695	0.00914082	PKNOX2	0.0430695	log2FoldChange.abs<=0.025
151636	0.117347	4.00728	2.61395	0.00915259	0.173413	-2.90038	DTX3L	deltex E3 ubiquitin ligase 3L	0.173413	0.117347	0.00915259	DTX3L	0.117347	log2FoldChange.abs<=0.025
55914	0.129628	3.39625	2.61358	0.00916259	0.173413	-2.90132	ERBIN	erbb2 interacting protein	0.173413	0.129628	0.00916259	ERBIN	0.129628	log2FoldChange.abs<=0.025
4878	-0.0604247	2.87404	-2.61274	0.00918476	0.173495	-2.90338	NPPA	natriuretic peptide A	0.173495	-0.0604247	0.00918476	NPPA	0.0604247	log2FoldChange.abs<=0.025
28996	0.123288	4.40721	2.61215	0.00920057	0.173495	-2.90485	HIPK2	homeodomain interacting protein kinase 2	0.173495	0.123288	0.00920057	HIPK2	0.123288	log2FoldChange.abs<=0.025
144132	-0.0378708	3.11396	-2.61195	0.00920592	0.173495	-2.90535	DNHD1	dynein heavy chain domain 1	0.173495	-0.0378708	0.00920592	DNHD1	0.0378708	log2FoldChange.abs<=0.025
22882	0.0789996	3.05177	2.61096	0.00923216	0.173744	-2.90778	ZHX2	zinc fingers and homeoboxes 2	0.173744	0.0789996	0.00923216	ZHX2	0.0789996	log2FoldChange.abs<=0.025
63910	-0.0471768	3.67103	-2.61037	0.00924797	0.173797	-2.90924	SLC17A9	solute carrier family 17 member 9	0.173797	-0.0471768	0.00924797	SLC17A9	0.0471768	log2FoldChange.abs<=0.025
48	0.0739294	3.223	2.6093	0.00927667	0.174091	-2.91189	ACO1	aconitase 1	0.174091	0.0739294	0.00927667	ACO1	0.0739294	log2FoldChange.abs<=0.025
6716	-0.0491208	2.91584	-2.60817	0.00930699	0.174205	-2.91468	SRD5A2	steroid 5 alpha-reductase 2	0.174205	-0.0491208	0.00930699	SRD5A2	0.0491208	log2FoldChange.abs<=0.025
3054	0.0497112	3.90065	2.6081	0.00930888	0.174205	-2.91485	HCFC1	host cell factor C1	0.174205	0.0497112	0.00930888	HCFC1	0.0497112	log2FoldChange.abs<=0.025
89885	-0.057564	2.38004	-2.60692	0.00934075	0.17444	-2.91777	FATE1	fetal and adult testis expressed 1	0.17444	-0.057564	0.00934075	FATE1	0.057564	log2FoldChange.abs<=0.025
6462	-0.0494377	3.11417	-2.60629	0.00935786	0.17444	-2.91933	SHBG	sex hormone binding globulin	0.17444	-0.0494377	0.00935786	SHBG	0.0494377	log2FoldChange.abs<=0.025
3111	-0.0521297	3.29098	-2.60618	0.00936067	0.17444	-2.91959	HLA-DOA	major histocompatibility complex, class II, DO alpha	0.17444	-0.0521297	0.00936067	HLA-DOA	0.0521297	log2FoldChange.abs<=0.025
57169	0.063217	3.64686	2.60533	0.00938371	0.174626	-2.92169	ZNFX1	zinc finger NFX1-type containing 1	0.174626	0.063217	0.00938371	ZNFX1	0.063217	log2FoldChange.abs<=0.025
81688	0.121627	4.1059	2.60365	0.00942936	0.174925	-2.92583	C6orf62	chromosome 6 open reading frame 62	0.174925	0.121627	0.00942936	C6orf62	0.121627	log2FoldChange.abs<=0.025
5740	-0.0649898	3.52055	-2.60316	0.00944273	0.174925	-2.92704	PTGIS	prostaglandin I2 synthase	0.174925	-0.0649898	0.00944273	PTGIS	0.0649898	log2FoldChange.abs<=0.025
84524	0.066992	2.45941	2.60295	0.0094484	0.174925	-2.92755	ZC3H8	zinc finger CCCH-type containing 8	0.174925	0.066992	0.0094484	ZC3H8	0.066992	log2FoldChange.abs<=0.025
654346	-0.0508167	3.89303	-2.60281	0.00945221	0.174925	-2.9279	LGALS9C	galectin 9C	0.174925	-0.0508167	0.00945221	LGALS9C	0.0508167	log2FoldChange.abs<=0.025
83999	-0.0454484	3.11781	-2.60215	0.0094704	0.175019	-2.92954	KREMEN1	kringle containing transmembrane protein 1	0.175019	-0.0454484	0.0094704	KREMEN1	0.0454484	log2FoldChange.abs<=0.025
3547	-0.0403646	2.36248	-2.60087	0.00950544	0.175125	-2.93269	IGSF1	immunoglobulin superfamily member 1	0.175125	-0.0403646	0.00950544	IGSF1	0.0403646	log2FoldChange.abs<=0.025
51602	0.0734912	2.90545	2.59979	0.00953503	0.175125	-2.93535	NOP58	NOP58 ribonucleoprotein	0.175125	0.0734912	0.00953503	NOP58	0.0734912	log2FoldChange.abs<=0.025
774	-0.0341712	2.94151	-2.59979	0.00953509	0.175125	-2.93535	CACNA1B	calcium voltage-gated channel subunit alpha1 B	0.175125	-0.0341712	0.00953509	CACNA1B	0.0341712	log2FoldChange.abs<=0.025
374907	-0.0760344	3.83381	-2.59957	0.0095411	0.175125	-2.93589	B3GNT8	UDP-GlcNAc:betaGal beta-1,3-N-acetylglucosaminyltransferase 8	0.175125	-0.0760344	0.0095411	B3GNT8	0.0760344	log2FoldChange.abs<=0.025
100652781	-0.0466217	3.95933	-2.59955	0.00954175	0.175125	-2.93595	SNX29P1	sorting nexin 29 pseudogene 1	0.175125	-0.0466217	0.00954175	SNX29P1	0.0466217	log2FoldChange.abs<=0.025
55616	-0.0369118	3.74352	-2.59804	0.00958336	0.175541	-2.93966	ASAP3	ArfGAP with SH3 domain, ankyrin repeat and PH domain 3	0.175541	-0.0369118	0.00958336	ASAP3	0.0369118	log2FoldChange.abs<=0.025
341116	-0.0501859	2.58732	-2.59727	0.00960468	0.175541	-2.94156	MS4A10	membrane spanning 4-domains A10	0.175541	-0.0501859	0.00960468	MS4A10	0.0501859	log2FoldChange.abs<=0.025
254531	-0.037425	3.44099	-2.5972	0.00960663	0.175541	-2.94173	LPCAT4	lysophosphatidylcholine acyltransferase 4	0.175541	-0.037425	0.00960663	LPCAT4	0.037425	log2FoldChange.abs<=0.025
26135	0.132462	4.69769	2.59678	0.00961804	0.175541	-2.94275	SERBP1	SERPINE1 mRNA binding protein 1	0.175541	0.132462	0.00961804	SERBP1	0.132462	log2FoldChange.abs<=0.025
283237	0.0582685	2.67981	2.59634	0.00963024	0.175541	-2.94383	TTC9C	tetratricopeptide repeat domain 9C	0.175541	0.0582685	0.00963024	TTC9C	0.0582685	log2FoldChange.abs<=0.025
157848	-0.0699015	4.21289	-2.59481	0.00967299	0.176015	-2.94761	NKX6-3	NK6 homeobox 3	0.176015	-0.0699015	0.00967299	NKX6-3	0.0699015	log2FoldChange.abs<=0.025
284422	-0.0500673	4.11703	-2.5944	0.00968432	0.176015	-2.94861	SMIM24	small integral membrane protein 24	0.176015	-0.0500673	0.00968432	SMIM24	0.0500673	log2FoldChange.abs<=0.025
1163	0.0732805	3.86481	2.59327	0.00971591	0.176015	-2.95139	CKS1B	CDC28 protein kinase regulatory subunit 1B	0.176015	0.0732805	0.00971591	CKS1B	0.0732805	log2FoldChange.abs<=0.025
348995	0.0864703	2.65098	2.59314	0.00971949	0.176015	-2.9517	NUP43	nucleoporin 43	0.176015	0.0864703	0.00971949	NUP43	0.0864703	log2FoldChange.abs<=0.025
27122	-0.0418891	4.41772	-2.59256	0.00973563	0.176015	-2.95312	DKK3	dickkopf WNT signaling pathway inhibitor 3	0.176015	-0.0418891	0.00973563	DKK3	0.0418891	log2FoldChange.abs<=0.025
3242	-0.0531123	2.70845	-2.59234	0.00974198	0.176015	-2.95367	HPD	4-hydroxyphenylpyruvate dioxygenase	0.176015	-0.0531123	0.00974198	HPD	0.0531123	log2FoldChange.abs<=0.025
91369	0.069487	3.40015	2.59164	0.00976147	0.176015	-2.95538	ANKRD40	ankyrin repeat domain 40	0.176015	0.069487	0.00976147	ANKRD40	0.069487	log2FoldChange.abs<=0.025
5745	-0.0367621	3.59588	-2.5911	0.00977666	0.176015	-2.95671	PTH1R	parathyroid hormone 1 receptor	0.176015	-0.0367621	0.00977666	PTH1R	0.0367621	log2FoldChange.abs<=0.025
54221	-0.0456462	2.53043	-2.5909	0.0097823	0.176015	-2.9572	SNTG2	syntrophin gamma 2	0.176015	-0.0456462	0.0097823	SNTG2	0.0456462	log2FoldChange.abs<=0.025
988	0.0799362	2.91507	2.59067	0.00978882	0.176015	-2.95777	CDC5L	cell division cycle 5 like	0.176015	0.0799362	0.00978882	CDC5L	0.0799362	log2FoldChange.abs<=0.025
51633	0.0892362	2.76145	2.59018	0.00980247	0.176015	-2.95895	OTUD6B	OTU domain containing 6B	0.176015	0.0892362	0.00980247	OTUD6B	0.0892362	log2FoldChange.abs<=0.025
6832	0.0498199	2.40846	2.58976	0.00981451	0.176015	-2.96	SUPV3L1	Suv3 like RNA helicase	0.176015	0.0498199	0.00981451	SUPV3L1	0.0498199	log2FoldChange.abs<=0.025
144423	-0.045705	2.57535	-2.58827	0.00985647	0.176497	-2.96364	GLT1D1	glycosyltransferase 1 domain containing 1	0.176497	-0.045705	0.00985647	GLT1D1	0.045705	log2FoldChange.abs<=0.025
55667	0.0954245	2.80244	2.58787	0.00986787	0.176497	-2.96463	DENND4C	DENN domain containing 4C	0.176497	0.0954245	0.00986787	DENND4C	0.0954245	log2FoldChange.abs<=0.025
23316	-0.0395737	2.95597	-2.587	0.00989248	0.176701	-2.96675	CUX2	cut like homeobox 2	0.176701	-0.0395737	0.00989248	CUX2	0.0395737	log2FoldChange.abs<=0.025
283860	-0.066809	3.33206	-2.58566	0.00993082	0.177148	-2.97005	LINC00304	long intergenic non-protein coding RNA 304	0.177148	-0.066809	0.00993082	LINC00304	0.066809	log2FoldChange.abs<=0.025
147968	-0.0414191	3.55545	-2.58351	0.00999223	0.17796	-2.97531	CAPN12	calpain 12	0.17796	-0.0414191	0.00999223	CAPN12	0.0414191	log2FoldChange.abs<=0.025
388611	-0.044883	3.87394	-2.58314	0.010003	0.17796	-2.97622	CD164L2	CD164 molecule like 2	0.17796	-0.044883	0.010003	CD164L2	0.044883	log2FoldChange.abs<=0.025
643905	-0.0922484	3.51811	-2.58215	0.0100312	0.178224	-2.97862	PRR21	proline rich 21	0.178224	-0.0922484	0.0100312	PRR21	0.0922484	log2FoldChange.abs<=0.025
55974	0.0648818	4.26493	2.58138	0.0100534	0.178381	-2.98051	SLC50A1	solute carrier family 50 member 1	0.178381	0.0648818	0.0100534	SLC50A1	0.0648818	log2FoldChange.abs<=0.025
3036	-0.0517426	3.63655	-2.58073	0.0100721	0.178394	-2.9821	HAS1	hyaluronan synthase 1	0.178394	-0.0517426	0.0100721	HAS1	0.0517426	log2FoldChange.abs<=0.025
6330	-0.0547758	3.26911	-2.57995	0.0100948	0.178394	-2.98402	SCN4B	sodium voltage-gated channel beta subunit 4	0.178394	-0.0547758	0.0100948	SCN4B	0.0547758	log2FoldChange.abs<=0.025
23315	0.0416449	3.16336	2.57964	0.0101037	0.178394	-2.98477	SLC9A8	solute carrier family 9 member A8	0.178394	0.0416449	0.0101037	SLC9A8	0.0416449	log2FoldChange.abs<=0.025
319101	-0.0507565	2.45464	-2.57873	0.0101301	0.178394	-2.98699	KRT73	keratin 73	0.178394	-0.0507565	0.0101301	KRT73	0.0507565	log2FoldChange.abs<=0.025
169436	-0.0408616	2.68804	-2.57871	0.0101306	0.178394	-2.98703	STKLD1	serine/threonine kinase like domain containing 1	0.178394	-0.0408616	0.0101306	STKLD1	0.0408616	log2FoldChange.abs<=0.025
51438	-0.0738712	3.388	-2.57858	0.0101344	0.178394	-2.98735	MAGEC2	MAGE family member C2	0.178394	-0.0738712	0.0101344	MAGEC2	0.0738712	log2FoldChange.abs<=0.025
57551	0.145307	3.68131	2.57807	0.0101493	0.178421	-2.9886	TAOK1	TAO kinase 1	0.178421	0.145307	0.0101493	TAOK1	0.145307	log2FoldChange.abs<=0.025
56521	0.125276	2.6468	2.57668	0.0101898	0.178898	-2.992	DNAJC12	DnaJ heat shock protein family (Hsp40) member C12	0.178898	0.125276	0.0101898	DNAJC12	0.125276	log2FoldChange.abs<=0.025
218	-0.0411105	3.43098	-2.57589	0.010213	0.179069	-2.99394	ALDH3A1	aldehyde dehydrogenase 3 family member A1	0.179069	-0.0411105	0.010213	ALDH3A1	0.0411105	log2FoldChange.abs<=0.025
55661	0.0570436	3.46664	2.5747	0.0102478	0.179281	-2.99683	DDX27	DEAD-box helicase 27	0.179281	0.0570436	0.0102478	DDX27	0.0570436	log2FoldChange.abs<=0.025
95	-0.031481	4.15866	-2.57434	0.0102583	0.179281	-2.99771	ACY1	aminoacylase 1	0.179281	-0.031481	0.0102583	ACY1	0.031481	log2FoldChange.abs<=0.025
51332	-0.0342216	3.85593	-2.57396	0.0102695	0.179281	-2.99864	SPTBN5	spectrin beta, non-erythrocytic 5	0.179281	-0.0342216	0.0102695	SPTBN5	0.0342216	log2FoldChange.abs<=0.025
5930	0.113175	3.17874	2.57333	0.0102879	0.179281	-3.00016	RBBP6	RB binding protein 6, ubiquitin ligase	0.179281	0.113175	0.0102879	RBBP6	0.113175	log2FoldChange.abs<=0.025
3866	-0.139153	3.56984	-2.57318	0.0102922	0.179281	-3.00052	KRT15	keratin 15	0.179281	-0.139153	0.0102922	KRT15	0.139153	log2FoldChange.abs<=0.025
4110	-0.0536799	2.56924	-2.57232	0.0103177	0.179478	-3.00263	MAGEA11	MAGE family member A11	0.179478	-0.0536799	0.0103177	MAGEA11	0.0536799	log2FoldChange.abs<=0.025
10694	0.0763098	2.60401	2.57127	0.0103488	0.179478	-3.0052	CCT8	chaperonin containing TCP1 subunit 8	0.179478	0.0763098	0.0103488	CCT8	0.0763098	log2FoldChange.abs<=0.025
23271	0.106473	3.17848	2.57118	0.0103514	0.179478	-3.0054	CAMSAP2	calmodulin regulated spectrin associated protein family member 2	0.179478	0.106473	0.0103514	CAMSAP2	0.106473	log2FoldChange.abs<=0.025
51430	0.111785	3.12216	2.57098	0.0103574	0.179478	-3.0059	SUCO	SUN domain containing ossification factor	0.179478	0.111785	0.0103574	SUCO	0.111785	log2FoldChange.abs<=0.025
25854	-0.0399219	3.10735	-2.57031	0.010377	0.179586	-3.00751	FAM149A	family with sequence similarity 149 member A	0.179586	-0.0399219	0.010377	FAM149A	0.0399219	log2FoldChange.abs<=0.025
54664	0.0896108	2.82017	2.56933	0.0104062	0.179857	-3.00991	TMEM106B	transmembrane protein 106B	0.179857	0.0896108	0.0104062	TMEM106B	0.0896108	log2FoldChange.abs<=0.025
8483	-0.0964935	3.61043	-2.56775	0.0104533	0.180096	-3.01376	CILP	cartilage intermediate layer protein	0.180096	-0.0964935	0.0104533	CILP	0.0964935	log2FoldChange.abs<=0.025
640	-0.0516424	2.90128	-2.56725	0.0104684	0.180096	-3.01498	BLK	BLK proto-oncogene, Src family tyrosine kinase	0.180096	-0.0516424	0.0104684	BLK	0.0516424	log2FoldChange.abs<=0.025
79885	-0.046404	4.08063	-2.56691	0.0104784	0.180096	-3.01579	HDAC11	histone deacetylase 11	0.180096	-0.046404	0.0104784	HDAC11	0.046404	log2FoldChange.abs<=0.025
28973	0.0584393	3.54012	2.56663	0.0104869	0.180096	-3.01648	MRPS18B	mitochondrial ribosomal protein S18B	0.180096	0.0584393	0.0104869	MRPS18B	0.0584393	log2FoldChange.abs<=0.025
162514	-0.0403303	2.75455	-2.56661	0.0104875	0.180096	-3.01653	TRPV3	transient receptor potential cation channel subfamily V member 3	0.180096	-0.0403303	0.0104875	TRPV3	0.0403303	log2FoldChange.abs<=0.025
116835	-0.0491728	3.92119	-2.56595	0.0105071	0.180125	-3.01813	HSPA12B	heat shock protein family A (Hsp70) member 12B	0.180125	-0.0491728	0.0105071	HSPA12B	0.0491728	log2FoldChange.abs<=0.025
2048	-0.0360266	3.18632	-2.56565	0.0105162	0.180125	-3.01886	EPHB2	EPH receptor B2	0.180125	-0.0360266	0.0105162	EPHB2	0.0360266	log2FoldChange.abs<=0.025
9255	0.0558224	3.23818	2.56482	0.0105413	0.180278	-3.02089	AIMP1	aminoacyl tRNA synthetase complex interacting multifunctional protein 1	0.180278	0.0558224	0.0105413	AIMP1	0.0558224	log2FoldChange.abs<=0.025
9764	-0.0448356	3.33393	-2.56446	0.0105521	0.180278	-3.02176	KIAA0513	KIAA0513	0.180278	-0.0448356	0.0105521	KIAA0513	0.0448356	log2FoldChange.abs<=0.025
6635	0.0926896	2.85748	2.56353	0.0105799	0.180469	-3.02401	SNRPE	small nuclear ribonucleoprotein polypeptide E	0.180469	0.0926896	0.0105799	SNRPE	0.0926896	log2FoldChange.abs<=0.025
84570	-0.0399774	3.28838	-2.56276	0.0106033	0.180469	-3.02589	COL25A1	collagen type XXV alpha 1 chain	0.180469	-0.0399774	0.0106033	COL25A1	0.0399774	log2FoldChange.abs<=0.025
23163	0.0442154	3.58856	2.56274	0.0106039	0.180469	-3.02593	GGA3	golgi associated, gamma adaptin ear containing, ARF binding protein 3	0.180469	0.0442154	0.0106039	GGA3	0.0442154	log2FoldChange.abs<=0.025
2271	0.0779771	2.51965	2.56161	0.010638	0.180755	-3.02867	FH	fumarate hydratase	0.180755	0.0779771	0.010638	FH	0.0779771	log2FoldChange.abs<=0.025
9703	0.127282	3.98188	2.56129	0.0106478	0.180755	-3.02945	KIAA0100	KIAA0100	0.180755	0.127282	0.0106478	KIAA0100	0.127282	log2FoldChange.abs<=0.025
7942	-0.0394702	3.4791	-2.56019	0.0106812	0.18088	-3.03212	TFEB	transcription factor EB	0.18088	-0.0394702	0.0106812	TFEB	0.0394702	log2FoldChange.abs<=0.025
27166	0.11637	4.19214	2.56016	0.0106823	0.18088	-3.0322	PRELID1	PRELI domain containing 1	0.18088	0.11637	0.0106823	PRELID1	0.11637	log2FoldChange.abs<=0.025
23011	0.085495	3.24862	2.55889	0.0107207	0.180938	-3.03526	RAB21	RAB21, member RAS oncogene family	0.180938	0.085495	0.0107207	RAB21	0.085495	log2FoldChange.abs<=0.025
5330	-0.0432507	3.39079	-2.55865	0.0107281	0.180938	-3.03585	PLCB2	phospholipase C beta 2	0.180938	-0.0432507	0.0107281	PLCB2	0.0432507	log2FoldChange.abs<=0.025
79657	0.0803427	3.10966	2.55846	0.0107338	0.180938	-3.0363	RPAP3	RNA polymerase II associated protein 3	0.180938	0.0803427	0.0107338	RPAP3	0.0803427	log2FoldChange.abs<=0.025
7170	0.0884084	3.7574	2.55827	0.0107399	0.180938	-3.03678	TPM3	tropomyosin 3	0.180938	0.0884084	0.0107399	TPM3	0.0884084	log2FoldChange.abs<=0.025
203068	0.155899	4.88463	2.5571	0.0107755	0.181308	-3.0396	TUBB	tubulin beta class I	0.181308	0.155899	0.0107755	TUBB	0.155899	log2FoldChange.abs<=0.025
57599	0.071985	2.8189	2.55647	0.0107948	0.181405	-3.04112	WDR48	WD repeat domain 48	0.181405	0.071985	0.0107948	WDR48	0.071985	log2FoldChange.abs<=0.025
7335	0.0487609	3.93178	2.5557	0.0108187	0.181578	-3.04301	UBE2V1	ubiquitin conjugating enzyme E2 V1	0.181578	0.0487609	0.0108187	UBE2V1	0.0487609	log2FoldChange.abs<=0.025
64762	-0.063754	2.93284	-2.55386	0.0108754	0.182146	-3.04745	GAREM1	GRB2 associated regulator of MAPK1 subtype 1	0.182146	-0.063754	0.0108754	GAREM1	0.063754	log2FoldChange.abs<=0.025
83940	0.0876087	2.57068	2.55315	0.0108972	0.182146	-3.04916	TATDN1	TatD DNase domain containing 1	0.182146	0.0876087	0.0108972	TATDN1	0.0876087	log2FoldChange.abs<=0.025
54816	0.110415	3.14435	2.55306	0.0109	0.182146	-3.04938	ZNF280D	zinc finger protein 280D	0.182146	0.110415	0.0109	ZNF280D	0.110415	log2FoldChange.abs<=0.025
196883	-0.0429861	3.45777	-2.55279	0.0109084	0.182146	-3.05003	ADCY4	adenylate cyclase 4	0.182146	-0.0429861	0.0109084	ADCY4	0.0429861	log2FoldChange.abs<=0.025
51123	0.0801788	3.70928	2.55202	0.0109325	0.182146	-3.05191	ZNF706	zinc finger protein 706	0.182146	0.0801788	0.0109325	ZNF706	0.0801788	log2FoldChange.abs<=0.025
55057	-0.0406629	3.3577	-2.55169	0.0109426	0.182146	-3.05269	CRYBG2	crystallin beta-gamma domain containing 2	0.182146	-0.0406629	0.0109426	CRYBG2	0.0406629	log2FoldChange.abs<=0.025
9790	0.0849881	3.53402	2.55151	0.0109482	0.182146	-3.05313	BMS1	BMS1, ribosome biogenesis factor	0.182146	0.0849881	0.0109482	BMS1	0.0849881	log2FoldChange.abs<=0.025
9774	0.116912	3.52035	2.55077	0.0109714	0.18216	-3.05493	BCLAF1	BCL2 associated transcription factor 1	0.18216	0.116912	0.0109714	BCLAF1	0.116912	log2FoldChange.abs<=0.025
5514	0.0927412	4.65452	2.55061	0.0109763	0.18216	-3.05531	PPP1R10	protein phosphatase 1 regulatory subunit 10	0.18216	0.0927412	0.0109763	PPP1R10	0.0927412	log2FoldChange.abs<=0.025
4193	0.136849	3.73662	2.5491	0.0110234	0.182678	-3.05895	MDM2	MDM2 proto-oncogene	0.182678	0.136849	0.0110234	MDM2	0.136849	log2FoldChange.abs<=0.025
55971	0.0793759	3.41636	2.54874	0.0110349	0.182678	-3.05984	BAIAP2L1	BAI1 associated protein 2 like 1	0.182678	0.0793759	0.0110349	BAIAP2L1	0.0793759	log2FoldChange.abs<=0.025
10576	0.107803	3.51962	2.54779	0.0110645	0.18283	-3.06212	CCT2	chaperonin containing TCP1 subunit 2	0.18283	0.107803	0.0110645	CCT2	0.107803	log2FoldChange.abs<=0.025
56990	0.0651999	2.87288	2.54731	0.0110796	0.18283	-3.06328	CDC42SE2	CDC42 small effector 2	0.18283	0.0651999	0.0110796	CDC42SE2	0.0651999	log2FoldChange.abs<=0.025
9898	0.112475	5.1231	2.54713	0.0110851	0.18283	-3.0637	UBAP2L	ubiquitin associated protein 2 like	0.18283	0.112475	0.0110851	UBAP2L	0.112475	log2FoldChange.abs<=0.025
10253	-0.0614279	3.2531	-2.54558	0.0111342	0.182992	-3.06746	SPRY2	sprouty RTK signaling antagonist 2	0.182992	-0.0614279	0.0111342	SPRY2	0.0614279	log2FoldChange.abs<=0.025
2207	0.132207	3.07974	2.54504	0.0111513	0.182992	-3.06876	FCER1G	Fc fragment of IgE receptor Ig	0.182992	0.132207	0.0111513	FCER1G	0.132207	log2FoldChange.abs<=0.025
128859	-0.0443541	2.63211	-2.54457	0.0111661	0.182992	-3.06989	BPIFB6	BPI fold containing family B member 6	0.182992	-0.0443541	0.0111661	BPIFB6	0.0443541	log2FoldChange.abs<=0.025
1291	-0.11285	5.54765	-2.54425	0.0111763	0.182992	-3.07067	COL6A1	collagen type VI alpha 1 chain	0.182992	-0.11285	0.0111763	COL6A1	0.11285	log2FoldChange.abs<=0.025
387733	-0.0872052	3.33931	-2.54409	0.0111813	0.182992	-3.07105	IFITM5	interferon induced transmembrane protein 5	0.182992	-0.0872052	0.0111813	IFITM5	0.0872052	log2FoldChange.abs<=0.025
158511	-0.0582674	3.67243	-2.54379	0.0111908	0.182992	-3.07177	CSAG1	chondrosarcoma associated gene 1	0.182992	-0.0582674	0.0111908	CSAG1	0.0582674	log2FoldChange.abs<=0.025
64773	-0.0440211	4.00284	-2.5434	0.0112031	0.182992	-3.07271	PCED1A	PC-esterase domain containing 1A	0.182992	-0.0440211	0.0112031	PCED1A	0.0440211	log2FoldChange.abs<=0.025
4013	-0.0404083	2.416	-2.54335	0.0112047	0.182992	-3.07283	VWA5A	von Willebrand factor A domain containing 5A	0.182992	-0.0404083	0.0112047	VWA5A	0.0404083	log2FoldChange.abs<=0.025
5108	0.154059	3.51264	2.54265	0.0112269	0.183047	-3.07451	PCM1	pericentriolar material 1	0.183047	0.154059	0.0112269	PCM1	0.154059	log2FoldChange.abs<=0.025
1738	0.0755559	2.57836	2.54223	0.0112403	0.183047	-3.07552	DLD	dihydrolipoamide dehydrogenase	0.183047	0.0755559	0.0112403	DLD	0.0755559	log2FoldChange.abs<=0.025
54887	0.0388576	2.94792	2.54195	0.0112492	0.183047	-3.0762	UHRF1BP1	UHRF1 binding protein 1	0.183047	0.0388576	0.0112492	UHRF1BP1	0.0388576	log2FoldChange.abs<=0.025
5867	0.113057	3.12118	2.5409	0.0112826	0.183367	-3.07872	RAB4A	RAB4A, member RAS oncogene family	0.183367	0.113057	0.0112826	RAB4A	0.113057	log2FoldChange.abs<=0.025
54893	0.0598264	2.58924	2.54022	0.0113045	0.183498	-3.08036	MTMR10	myotubularin related protein 10	0.183498	0.0598264	0.0113045	MTMR10	0.0598264	log2FoldChange.abs<=0.025
6500	0.1413	4.04206	2.53906	0.0113418	0.183526	-3.08316	SKP1	S-phase kinase associated protein 1	0.183526	0.1413	0.0113418	SKP1	0.1413	log2FoldChange.abs<=0.025
23452	-0.062298	3.75311	-2.53855	0.0113581	0.183526	-3.08438	ANGPTL2	angiopoietin like 2	0.183526	-0.062298	0.0113581	ANGPTL2	0.062298	log2FoldChange.abs<=0.025
27131	0.0723893	3.7869	2.53812	0.0113721	0.183526	-3.08543	SNX5	sorting nexin 5	0.183526	0.0723893	0.0113721	SNX5	0.0723893	log2FoldChange.abs<=0.025
6663	-0.0602229	3.39697	-2.53807	0.0113734	0.183526	-3.08553	SOX10	SRY-box 10	0.183526	-0.0602229	0.0113734	SOX10	0.0602229	log2FoldChange.abs<=0.025
55017	0.0832622	2.79829	2.53803	0.0113749	0.183526	-3.08564	C14orf119	chromosome 14 open reading frame 119	0.183526	0.0832622	0.0113749	C14orf119	0.0832622	log2FoldChange.abs<=0.025
3743	-0.0762107	2.9895	-2.53662	0.0114202	0.183576	-3.08902	KCNA7	potassium voltage-gated channel subfamily A member 7	0.183576	-0.0762107	0.0114202	KCNA7	0.0762107	log2FoldChange.abs<=0.025
54467	0.105386	3.0514	2.536	0.0114402	0.183576	-3.09051	ANKIB1	ankyrin repeat and IBR domain containing 1	0.183576	0.105386	0.0114402	ANKIB1	0.105386	log2FoldChange.abs<=0.025
2778	0.128981	5.80816	2.53583	0.0114459	0.183576	-3.09093	GNAS	GNAS complex locus	0.183576	0.128981	0.0114459	GNAS	0.128981	log2FoldChange.abs<=0.025
5794	-0.0381294	3.59676	-2.53565	0.0114517	0.183576	-3.09136	PTPRH	protein tyrosine phosphatase, receptor type H	0.183576	-0.0381294	0.0114517	PTPRH	0.0381294	log2FoldChange.abs<=0.025
123169	0.112457	3.50026	2.53357	0.0115193	0.183576	-3.09636	LEO1	LEO1 homolog, Paf1/RNA polymerase II complex component	0.183576	0.112457	0.0115193	LEO1	0.112457	log2FoldChange.abs<=0.025
10980	0.0537054	3.78558	2.53349	0.0115217	0.183576	-3.09654	COPS6	COP9 signalosome subunit 6	0.183576	0.0537054	0.0115217	COPS6	0.0537054	log2FoldChange.abs<=0.025
339263	-0.0596477	2.64801	-2.53335	0.0115263	0.183576	-3.09687	C17orf51	chromosome 17 open reading frame 51	0.183576	-0.0596477	0.0115263	C17orf51	0.0596477	log2FoldChange.abs<=0.025
285704	-0.0460087	3.168	-2.53278	0.011545	0.183576	-3.09825	RGMB	repulsive guidance molecule family member b	0.183576	-0.0460087	0.011545	RGMB	0.0460087	log2FoldChange.abs<=0.025
2649	-0.0436659	2.66592	-2.53273	0.0115466	0.183576	-3.09837	NR6A1	nuclear receptor subfamily 6 group A member 1	0.183576	-0.0436659	0.0115466	NR6A1	0.0436659	log2FoldChange.abs<=0.025
255057	-0.0493575	4.53219	-2.53251	0.0115538	0.183576	-3.0989	CBARP	CACN beta subunit associated regulatory protein	0.183576	-0.0493575	0.0115538	CBARP	0.0493575	log2FoldChange.abs<=0.025
7143	-0.048489	2.70607	-2.5321	0.0115672	0.183576	-3.09988	TNR	tenascin R	0.183576	-0.048489	0.0115672	TNR	0.048489	log2FoldChange.abs<=0.025
4179	0.158557	4.1207	2.53123	0.0115956	0.183576	-3.10197	CD46	CD46 molecule	0.183576	0.158557	0.0115956	CD46	0.158557	log2FoldChange.abs<=0.025
150160	-0.0763689	2.54751	-2.53074	0.0116116	0.183576	-3.10314	CCT8L2	chaperonin containing TCP1 subunit 8 like 2	0.183576	-0.0763689	0.0116116	CCT8L2	0.0763689	log2FoldChange.abs<=0.025
10675	-0.0503238	2.83644	-2.53003	0.0116348	0.183576	-3.10484	CSPG5	chondroitin sulfate proteoglycan 5	0.183576	-0.0503238	0.0116348	CSPG5	0.0503238	log2FoldChange.abs<=0.025
3621	-0.0496444	3.56194	-2.52962	0.0116484	0.183576	-3.10583	ING1	inhibitor of growth family member 1	0.183576	-0.0496444	0.0116484	ING1	0.0496444	log2FoldChange.abs<=0.025
23081	0.0480743	2.5568	2.52958	0.0116495	0.183576	-3.10591	KDM4C	lysine demethylase 4C	0.183576	0.0480743	0.0116495	KDM4C	0.0480743	log2FoldChange.abs<=0.025
60313	0.102568	3.93812	2.52944	0.0116543	0.183576	-3.10626	GPBP1L1	GC-rich promoter binding protein 1 like 1	0.183576	0.102568	0.0116543	GPBP1L1	0.102568	log2FoldChange.abs<=0.025
60490	-0.0471435	3.57237	-2.52872	0.0116778	0.183576	-3.10797	PPCDC	phosphopantothenoylcysteine decarboxylase	0.183576	-0.0471435	0.0116778	PPCDC	0.0471435	log2FoldChange.abs<=0.025
9058	-0.0397602	2.94035	-2.5287	0.0116786	0.183576	-3.10803	SLC13A2	solute carrier family 13 member 2	0.183576	-0.0397602	0.0116786	SLC13A2	0.0397602	log2FoldChange.abs<=0.025
4821	-0.0572109	3.69342	-2.5274	0.0117216	0.183576	-3.11115	NKX2-2	NK2 homeobox 2	0.183576	-0.0572109	0.0117216	NKX2-2	0.0572109	log2FoldChange.abs<=0.025
6871	0.04679	2.57762	2.52738	0.0117222	0.183576	-3.11119	TADA2A	transcriptional adaptor 2A	0.183576	0.04679	0.0117222	TADA2A	0.04679	log2FoldChange.abs<=0.025
10051	0.107637	2.71015	2.52702	0.011734	0.183576	-3.11204	SMC4	structural maintenance of chromosomes 4	0.183576	0.107637	0.011734	SMC4	0.107637	log2FoldChange.abs<=0.025
8460	-0.0391904	3.61928	-2.52702	0.011734	0.183576	-3.11205	TPST1	tyrosylprotein sulfotransferase 1	0.183576	-0.0391904	0.011734	TPST1	0.0391904	log2FoldChange.abs<=0.025
26083	-0.0546784	2.73829	-2.52678	0.011742	0.183576	-3.11262	TBC1D29	TBC1 domain family member 29	0.183576	-0.0546784	0.011742	TBC1D29	0.0546784	log2FoldChange.abs<=0.025
3012	0.258907	4.17178	2.52671	0.0117444	0.183576	-3.1128	HIST1H2AE	histone cluster 1 H2A family member e	0.183576	0.258907	0.0117444	HIST1H2AE	0.258907	log2FoldChange.abs<=0.025
338328	-0.0785754	3.42779	-2.52662	0.0117472	0.183576	-3.113	GPIHBP1	glycosylphosphatidylinositol anchored high density lipoprotein binding protein 1	0.183576	-0.0785754	0.0117472	GPIHBP1	0.0785754	log2FoldChange.abs<=0.025
7321	0.0770215	2.63582	2.52615	0.011763	0.183576	-3.11414	UBE2D1	ubiquitin conjugating enzyme E2 D1	0.183576	0.0770215	0.011763	UBE2D1	0.0770215	log2FoldChange.abs<=0.025
10847	0.0706786	3.98194	2.52614	0.0117633	0.183576	-3.11416	SRCAP	Snf2 related CREBBP activator protein	0.183576	0.0706786	0.0117633	SRCAP	0.0706786	log2FoldChange.abs<=0.025
93426	-0.0405907	2.67937	-2.52533	0.0117901	0.18378	-3.1161	SYCE1	synaptonemal complex central element protein 1	0.18378	-0.0405907	0.0117901	SYCE1	0.0405907	log2FoldChange.abs<=0.025
7913	0.113873	3.47928	2.52461	0.011814	0.183937	-3.11781	DEK	DEK proto-oncogene	0.183937	0.113873	0.011814	DEK	0.113873	log2FoldChange.abs<=0.025
974	-0.0562767	3.68789	-2.52205	0.0118996	0.184796	-3.12394	CD79B	CD79b molecule	0.184796	-0.0562767	0.0118996	CD79B	0.0562767	log2FoldChange.abs<=0.025
340286	-0.100558	2.38464	-2.52195	0.011903	0.184796	-3.12419	FAM183BP	acyloxyacyl hydrolase (neutrophil)	0.184796	-0.100558	0.011903	FAM183BP	0.100558	log2FoldChange.abs<=0.025
2978	-0.0508461	3.21298	-2.52093	0.011937	0.184796	-3.12661	GUCA1A	guanylate cyclase activator 1A	0.184796	-0.0508461	0.011937	GUCA1A	0.0508461	log2FoldChange.abs<=0.025
400073	-0.0293906	2.86373	-2.52086	0.0119396	0.184796	-3.12679	C12orf76	chromosome 12 open reading frame 76	0.184796	-0.0293906	0.0119396	C12orf76	0.0293906	log2FoldChange.abs<=0.025
79759	-0.0531688	2.92686	-2.52065	0.0119466	0.184796	-3.12729	ZNF668	zinc finger protein 668	0.184796	-0.0531688	0.0119466	ZNF668	0.0531688	log2FoldChange.abs<=0.025
55342	0.0840944	2.69061	2.52048	0.0119522	0.184796	-3.12769	STRBP	spermatid perinuclear RNA binding protein	0.184796	0.0840944	0.0119522	STRBP	0.0840944	log2FoldChange.abs<=0.025
1386	0.0895028	3.12603	2.51843	0.0120213	0.185649	-3.13258	ATF2	activating transcription factor 2	0.185649	0.0895028	0.0120213	ATF2	0.0895028	log2FoldChange.abs<=0.025
84650	0.0572166	3.01863	2.5176	0.0120494	0.185867	-3.13456	EBPL	emopamil binding protein like	0.185867	0.0572166	0.0120494	EBPL	0.0572166	log2FoldChange.abs<=0.025
5707	0.0934392	2.82887	2.51642	0.0120895	0.186271	-3.13738	PSMD1	proteasome 26S subunit, non-ATPase 1	0.186271	0.0934392	0.0120895	PSMD1	0.0934392	log2FoldChange.abs<=0.025
23002	0.0817879	2.73986	2.51552	0.0121201	0.186382	-3.13953	DAAM1	dishevelled associated activator of morphogenesis 1	0.186382	0.0817879	0.0121201	DAAM1	0.0817879	log2FoldChange.abs<=0.025
6319	0.164986	3.9975	2.51539	0.0121246	0.186382	-3.13985	SCD	stearoyl-CoA desaturase	0.186382	0.164986	0.0121246	SCD	0.164986	log2FoldChange.abs<=0.025
55083	-0.0660754	2.9711	-2.51495	0.0121397	0.186398	-3.1409	KIF26B	kinesin family member 26B	0.186398	-0.0660754	0.0121397	KIF26B	0.0660754	log2FoldChange.abs<=0.025
5546	0.0633225	3.62513	2.51342	0.0121918	0.186983	-3.14453	PRCC	papillary renal cell carcinoma (translocation-associated)	0.186983	0.0633225	0.0121918	PRCC	0.0633225	log2FoldChange.abs<=0.025
648	0.0875967	2.94639	2.51258	0.0122207	0.18721	-3.14654	BMI1	BMI1 proto-oncogene, polycomb ring finger	0.18721	0.0875967	0.0122207	BMI1	0.0875967	log2FoldChange.abs<=0.025
84171	-0.0494064	2.93255	-2.51192	0.0122433	0.187343	-3.14811	LOXL4	lysyl oxidase like 4	0.187343	-0.0494064	0.0122433	LOXL4	0.0494064	log2FoldChange.abs<=0.025
107	-0.079676	3.27702	-2.51134	0.0122632	0.187432	-3.14948	ADCY1	adenylate cyclase 1	0.187432	-0.079676	0.0122632	ADCY1	0.079676	log2FoldChange.abs<=0.025
9104	-0.0501219	2.50096	-2.51054	0.0122906	0.187636	-3.15138	RGN	regucalcin	0.187636	-0.0501219	0.0122906	RGN	0.0501219	log2FoldChange.abs<=0.025
9622	-0.0627181	3.32703	-2.50941	0.0123296	0.187904	-3.15407	KLK4	kallikrein related peptidase 4	0.187904	-0.0627181	0.0123296	KLK4	0.0627181	log2FoldChange.abs<=0.025
8688	-0.0505034	2.71005	-2.50828	0.0123688	0.187904	-3.15675	KRT37	keratin 37	0.187904	-0.0505034	0.0123688	KRT37	0.0505034	log2FoldChange.abs<=0.025
55573	0.12132	4.27364	2.50749	0.0123963	0.187904	-3.15864	CDV3	CDV3 homolog	0.187904	0.12132	0.0123963	CDV3	0.12132	log2FoldChange.abs<=0.025
7175	0.135632	3.69724	2.50745	0.0123978	0.187904	-3.15874	TPR	translocated promoter region, nuclear basket protein	0.187904	0.135632	0.0123978	TPR	0.135632	log2FoldChange.abs<=0.025
342538	0.11477	2.56678	2.50744	0.0123981	0.187904	-3.15877	NACA2	nascent polypeptide associated complex alpha subunit 2	0.187904	0.11477	0.0123981	NACA2	0.11477	log2FoldChange.abs<=0.025
79191	0.116348	3.97721	2.50643	0.0124334	0.187904	-3.16117	IRX3	iroquois homeobox 3	0.187904	0.116348	0.0124334	IRX3	0.116348	log2FoldChange.abs<=0.025
1144	-0.0412829	3.34965	-2.50594	0.0124501	0.187904	-3.16231	CHRND	cholinergic receptor nicotinic delta subunit	0.187904	-0.0412829	0.0124501	CHRND	0.0412829	log2FoldChange.abs<=0.025
23770	-0.0454636	4.25982	-2.50578	0.0124558	0.187904	-3.1627	FKBP8	FK506 binding protein 8	0.187904	-0.0454636	0.0124558	FKBP8	0.0454636	log2FoldChange.abs<=0.025
23469	0.0870886	3.32642	2.50508	0.0124803	0.187904	-3.16437	PHF3	PHD finger protein 3	0.187904	0.0870886	0.0124803	PHF3	0.0870886	log2FoldChange.abs<=0.025
5532	0.0665964	2.54993	2.50506	0.0124811	0.187904	-3.16442	PPP3CB	protein phosphatase 3 catalytic subunit beta	0.187904	0.0665964	0.0124811	PPP3CB	0.0665964	log2FoldChange.abs<=0.025
3925	0.100561	3.90254	2.5047	0.0124937	0.187904	-3.16528	STMN1	stathmin 1	0.187904	0.100561	0.0124937	STMN1	0.100561	log2FoldChange.abs<=0.025
391002	-0.0681693	2.62246	-2.50464	0.0124956	0.187904	-3.1654	PRAMEF8	PRAME family member 8	0.187904	-0.0681693	0.0124956	PRAMEF8	0.0681693	log2FoldChange.abs<=0.025
169044	-0.0381477	3.84477	-2.50462	0.0124963	0.187904	-3.16545	COL22A1	collagen type XXII alpha 1 chain	0.187904	-0.0381477	0.0124963	COL22A1	0.0381477	log2FoldChange.abs<=0.025
60676	-0.0470704	2.56622	-2.50408	0.0125153	0.187904	-3.16674	PAPPA2	pappalysin 2	0.187904	-0.0470704	0.0125153	PAPPA2	0.0470704	log2FoldChange.abs<=0.025
653808	-0.0610299	2.45276	-2.50396	0.0125194	0.187904	-3.16702	ZG16	zymogen granule protein 16	0.187904	-0.0610299	0.0125194	ZG16	0.0610299	log2FoldChange.abs<=0.025
7150	0.105091	4.04712	2.50283	0.012559	0.188164	-3.16969	TOP1	topoisomerase (DNA) I	0.188164	0.105091	0.012559	TOP1	0.105091	log2FoldChange.abs<=0.025
1353	0.0984826	2.78319	2.50266	0.012565	0.188164	-3.1701	COX11	COX11, cytochrome c oxidase copper chaperone	0.188164	0.0984826	0.012565	COX11	0.0984826	log2FoldChange.abs<=0.025
51552	0.0843793	3.8745	2.50085	0.0126288	0.188847	-3.17439	RAB14	RAB14, member RAS oncogene family	0.188847	0.0843793	0.0126288	RAB14	0.0843793	log2FoldChange.abs<=0.025
5317	-0.0495791	2.73674	-2.50057	0.0126389	0.188847	-3.17507	PKP1	plakophilin 1	0.188847	-0.0495791	0.0126389	PKP1	0.0495791	log2FoldChange.abs<=0.025
114881	-0.0349715	3.5289	-2.49982	0.0126655	0.188934	-3.17685	OSBPL7	oxysterol binding protein like 7	0.188934	-0.0349715	0.0126655	OSBPL7	0.0349715	log2FoldChange.abs<=0.025
51022	0.0519596	2.70372	2.49876	0.0127028	0.188934	-3.17934	GLRX2	glutaredoxin 2	0.188934	0.0519596	0.0127028	GLRX2	0.0519596	log2FoldChange.abs<=0.025
125997	-0.0723922	3.44169	-2.4986	0.0127086	0.188934	-3.17973	MBD3L2	methyl-CpG binding domain protein 3 like 2	0.188934	-0.0723922	0.0127086	MBD3L2	0.0723922	log2FoldChange.abs<=0.025
9994	0.0530868	2.61643	2.49818	0.0127236	0.188934	-3.18073	CASP8AP2	caspase 8 associated protein 2	0.188934	0.0530868	0.0127236	CASP8AP2	0.0530868	log2FoldChange.abs<=0.025
284076	-0.044737	2.34509	-2.49798	0.0127306	0.188934	-3.1812	TTLL6	tubulin tyrosine ligase like 6	0.188934	-0.044737	0.0127306	TTLL6	0.044737	log2FoldChange.abs<=0.025
249	-0.0456819	3.66976	-2.49714	0.0127605	0.188934	-3.18318	ALPL	alkaline phosphatase, liver/bone/kidney	0.188934	-0.0456819	0.0127605	ALPL	0.0456819	log2FoldChange.abs<=0.025
91522	-0.0363121	4.786	-2.49705	0.0127639	0.188934	-3.18341	COL23A1	collagen type XXIII alpha 1 chain	0.188934	-0.0363121	0.0127639	COL23A1	0.0363121	log2FoldChange.abs<=0.025
400935	-0.0478663	3.6762	-2.49697	0.0127666	0.188934	-3.18359	IL17REL	interleukin 17 receptor E like	0.188934	-0.0478663	0.0127666	IL17REL	0.0478663	log2FoldChange.abs<=0.025
124925	-0.0437629	3.29088	-2.49643	0.0127858	0.188934	-3.18486	SEZ6	seizure related 6 homolog	0.188934	-0.0437629	0.0127858	SEZ6	0.0437629	log2FoldChange.abs<=0.025
6993	0.131791	3.69247	2.49642	0.0127863	0.188934	-3.18489	DYNLT1	dynein light chain Tctex-type 1	0.188934	0.131791	0.0127863	DYNLT1	0.131791	log2FoldChange.abs<=0.025
4776	-0.0600007	3.83993	-2.49488	0.0128412	0.189484	-3.18853	NFATC4	nuclear factor of activated T-cells 4	0.189484	-0.0600007	0.0128412	NFATC4	0.0600007	log2FoldChange.abs<=0.025
10670	0.208299	4.40862	2.49368	0.0128844	0.189484	-3.19137	RRAGA	Ras related GTP binding A	0.189484	0.208299	0.0128844	RRAGA	0.208299	log2FoldChange.abs<=0.025
23518	0.0935507	3.35212	2.49351	0.0128907	0.189484	-3.19178	R3HDM1	R3H domain containing 1	0.189484	0.0935507	0.0128907	R3HDM1	0.0935507	log2FoldChange.abs<=0.025
24148	0.070122	4.11325	2.4934	0.0128944	0.189484	-3.19203	PRPF6	pre-mRNA processing factor 6	0.189484	0.070122	0.0128944	PRPF6	0.070122	log2FoldChange.abs<=0.025
8087	0.133645	3.68206	2.49279	0.0129165	0.189484	-3.19348	FXR1	FMR1 autosomal homolog 1	0.189484	0.133645	0.0129165	FXR1	0.133645	log2FoldChange.abs<=0.025
23522	0.11025	3.33059	2.49271	0.0129193	0.189484	-3.19366	KAT6B	lysine acetyltransferase 6B	0.189484	0.11025	0.0129193	KAT6B	0.11025	log2FoldChange.abs<=0.025
58533	0.0881005	3.24195	2.49197	0.012946	0.189484	-3.19541	SNX6	sorting nexin 6	0.189484	0.0881005	0.012946	SNX6	0.0881005	log2FoldChange.abs<=0.025
63893	0.0420461	3.53231	2.4913	0.0129701	0.189484	-3.19698	UBE2O	ubiquitin conjugating enzyme E2 O	0.189484	0.0420461	0.0129701	UBE2O	0.0420461	log2FoldChange.abs<=0.025
529	0.0611329	2.58133	2.49121	0.0129734	0.189484	-3.1972	ATP6V1E1	ATPase H+ transporting V1 subunit E1	0.189484	0.0611329	0.0129734	ATP6V1E1	0.0611329	log2FoldChange.abs<=0.025
1435	-0.0440997	3.56941	-2.49079	0.0129887	0.189484	-3.1982	CSF1	colony stimulating factor 1	0.189484	-0.0440997	0.0129887	CSF1	0.0440997	log2FoldChange.abs<=0.025
56999	-0.0626719	2.45906	-2.49052	0.0129985	0.189484	-3.19884	ADAMTS9	ADAM metallopeptidase with thrombospondin type 1 motif 9	0.189484	-0.0626719	0.0129985	ADAMTS9	0.0626719	log2FoldChange.abs<=0.025
81551	-0.0492941	2.72152	-2.49051	0.0129988	0.189484	-3.19885	STMN4	stathmin 4	0.189484	-0.0492941	0.0129988	STMN4	0.0492941	log2FoldChange.abs<=0.025
9581	0.0780093	2.72023	2.49025	0.0130081	0.189484	-3.19947	PREPL	prolyl endopeptidase-like	0.189484	0.0780093	0.0130081	PREPL	0.0780093	log2FoldChange.abs<=0.025
146861	-0.071097	3.45354	-2.48907	0.0130512	0.189905	-3.20227	SLC35G3	solute carrier family 35 member G3	0.189905	-0.071097	0.0130512	SLC35G3	0.071097	log2FoldChange.abs<=0.025
7481	-0.0533649	3.79976	-2.48764	0.0131032	0.190163	-3.20563	WNT11	Wnt family member 11	0.190163	-0.0533649	0.0131032	WNT11	0.0533649	log2FoldChange.abs<=0.025
440515	0.0699073	3.11468	2.48726	0.0131172	0.190163	-3.20653	ZNF506	zinc finger protein 506	0.190163	0.0699073	0.0131172	ZNF506	0.0699073	log2FoldChange.abs<=0.025
80209	0.082821	2.45649	2.48713	0.0131218	0.190163	-3.20683	PROSER1	proline and serine rich 1	0.190163	0.082821	0.0131218	PROSER1	0.082821	log2FoldChange.abs<=0.025
116983	-0.0405384	4.27469	-2.48701	0.013126	0.190163	-3.2071	ACAP3	ArfGAP with coiled-coil, ankyrin repeat and PH domains 3	0.190163	-0.0405384	0.013126	ACAP3	0.0405384	log2FoldChange.abs<=0.025
5537	0.0864079	3.11069	2.48625	0.0131538	0.190359	-3.20889	PPP6C	protein phosphatase 6 catalytic subunit	0.190359	0.0864079	0.0131538	PPP6C	0.0864079	log2FoldChange.abs<=0.025
160622	-0.0516514	3.3728	-2.48461	0.013214	0.190946	-3.21276	GRASP	general receptor for phosphoinositides 1 associated scaffold protein	0.190946	-0.0516514	0.013214	GRASP	0.0516514	log2FoldChange.abs<=0.025
8554	0.103742	3.65563	2.48437	0.013223	0.190946	-3.21333	PIAS1	protein inhibitor of activated STAT 1	0.190946	0.103742	0.013223	PIAS1	0.103742	log2FoldChange.abs<=0.025
55589	0.131549	3.13044	2.4827	0.0132844	0.191332	-3.21726	BMP2K	BMP2 inducible kinase	0.191332	0.131549	0.0132844	BMP2K	0.131549	log2FoldChange.abs<=0.025
728450	-0.0874481	3.42581	-2.48204	0.0133088	0.191332	-3.21881	LINC00687	long intergenic non-protein coding RNA 687	0.191332	-0.0874481	0.0133088	LINC00687	0.0874481	log2FoldChange.abs<=0.025
51142	0.103764	4.10576	2.48197	0.0133115	0.191332	-3.21898	CHCHD2	coiled-coil-helix-coiled-coil-helix domain containing 2	0.191332	0.103764	0.0133115	CHCHD2	0.103764	log2FoldChange.abs<=0.025
84896	0.070997	2.78798	2.48156	0.0133268	0.191332	-3.21995	ATAD1	ATPase family, AAA domain containing 1	0.191332	0.070997	0.0133268	ATAD1	0.070997	log2FoldChange.abs<=0.025
5250	0.08343	3.97518	2.48148	0.0133298	0.191332	-3.22015	SLC25A3	solute carrier family 25 member 3	0.191332	0.08343	0.0133298	SLC25A3	0.08343	log2FoldChange.abs<=0.025
84641	0.0555576	3.29213	2.48132	0.0133357	0.191332	-3.22052	MFSD14B	major facilitator superfamily domain containing 14B	0.191332	0.0555576	0.0133357	MFSD14B	0.0555576	log2FoldChange.abs<=0.025
1084	-0.0439066	3.82564	-2.48062	0.0133615	0.191421	-3.22215	CEACAM3	carcinoembryonic antigen related cell adhesion molecule 3	0.191421	-0.0439066	0.0133615	CEACAM3	0.0439066	log2FoldChange.abs<=0.025
23042	0.0976413	4.70589	2.48038	0.0133706	0.191421	-3.22273	PDXDC1	pyridoxal dependent decarboxylase domain containing 1	0.191421	0.0976413	0.0133706	PDXDC1	0.0976413	log2FoldChange.abs<=0.025
51002	0.0518319	2.92049	2.47778	0.0134673	0.191971	-3.22883	TPRKB	TP53RK binding protein	0.191971	0.0518319	0.0134673	TPRKB	0.0518319	log2FoldChange.abs<=0.025
23560	0.068512	3.13667	2.47771	0.0134699	0.191971	-3.22899	GTPBP4	GTP binding protein 4	0.191971	0.068512	0.0134699	GTPBP4	0.068512	log2FoldChange.abs<=0.025
9728	0.0947343	3.27248	2.47759	0.0134744	0.191971	-3.22928	SECISBP2L	SECIS binding protein 2 like	0.191971	0.0947343	0.0134744	SECISBP2L	0.0947343	log2FoldChange.abs<=0.025
50651	-0.0490405	3.61395	-2.47754	0.0134765	0.191971	-3.2294	SLC45A1	solute carrier family 45 member 1	0.191971	-0.0490405	0.0134765	SLC45A1	0.0490405	log2FoldChange.abs<=0.025
54716	-0.041927	2.71213	-2.47684	0.0135027	0.191971	-3.23105	SLC6A20	solute carrier family 6 member 20	0.191971	-0.041927	0.0135027	SLC6A20	0.041927	log2FoldChange.abs<=0.025
55127	0.0725167	2.49447	2.47655	0.0135136	0.191971	-3.23173	HEATR1	HEAT repeat containing 1	0.191971	0.0725167	0.0135136	HEATR1	0.0725167	log2FoldChange.abs<=0.025
386675	-0.0902481	2.85827	-2.47609	0.0135308	0.191971	-3.23281	KRTAP10-7	keratin associated protein 10-7	0.191971	-0.0902481	0.0135308	KRTAP10-7	0.0902481	log2FoldChange.abs<=0.025
90853	-0.0340454	3.70561	-2.47592	0.0135372	0.191971	-3.23321	SPOCD1	SPOC domain containing 1	0.191971	-0.0340454	0.0135372	SPOCD1	0.0340454	log2FoldChange.abs<=0.025
493856	0.0833788	3.00055	2.47565	0.0135472	0.191971	-3.23383	CISD2	CDGSH iron sulfur domain 2	0.191971	0.0833788	0.0135472	CISD2	0.0833788	log2FoldChange.abs<=0.025
26009	0.0732466	2.5619	2.47521	0.0135639	0.191971	-3.23487	ZZZ3	zinc finger ZZ-type containing 3	0.191971	0.0732466	0.0135639	ZZZ3	0.0732466	log2FoldChange.abs<=0.025
203074	-0.0523653	2.61221	-2.47473	0.0135817	0.191971	-3.23598	PRSS55	protease, serine 55	0.191971	-0.0523653	0.0135817	PRSS55	0.0523653	log2FoldChange.abs<=0.025
414918	-0.0365742	3.69378	-2.47442	0.0135935	0.191971	-3.23672	DENND6B	DENN domain containing 6B	0.191971	-0.0365742	0.0135935	DENND6B	0.0365742	log2FoldChange.abs<=0.025
79929	-0.0604423	3.76576	-2.47435	0.0135961	0.191971	-3.23688	MAP6D1	MAP6 domain containing 1	0.191971	-0.0604423	0.0135961	MAP6D1	0.0604423	log2FoldChange.abs<=0.025
5717	0.08169	3.41469	2.47373	0.0136197	0.192032	-3.23834	PSMD11	proteasome 26S subunit, non-ATPase 11	0.192032	0.08169	0.0136197	PSMD11	0.08169	log2FoldChange.abs<=0.025
2033	0.11805	3.84174	2.47307	0.0136447	0.192032	-3.23989	EP300	E1A binding protein p300	0.192032	0.11805	0.0136447	EP300	0.11805	log2FoldChange.abs<=0.025
84513	0.0900285	3.86713	2.47277	0.0136558	0.192032	-3.24059	PLPP5	phospholipid phosphatase 5	0.192032	0.0900285	0.0136558	PLPP5	0.0900285	log2FoldChange.abs<=0.025
821	0.156098	5.4571	2.47271	0.013658	0.192032	-3.24072	CANX	calnexin	0.192032	0.156098	0.013658	CANX	0.156098	log2FoldChange.abs<=0.025
55854	0.096013	3.1221	2.47124	0.0137138	0.192181	-3.24417	ZC3H15	zinc finger CCCH-type containing 15	0.192181	0.096013	0.0137138	ZC3H15	0.096013	log2FoldChange.abs<=0.025
10787	0.125244	3.1522	2.47119	0.0137159	0.192181	-3.2443	NCKAP1	NCK associated protein 1	0.192181	0.125244	0.0137159	NCKAP1	0.125244	log2FoldChange.abs<=0.025
23308	-0.0468267	4.0094	-2.47069	0.0137347	0.192181	-3.24546	ICOSLG	inducible T-cell costimulator ligand	0.192181	-0.0468267	0.0137347	ICOSLG	0.0468267	log2FoldChange.abs<=0.025
653656	-0.0800962	3.78891	-2.4706	0.013738	0.192181	-3.24566	MBD3L4	methyl-CpG binding domain protein 3 like 4	0.192181	-0.0800962	0.013738	MBD3L4	0.0800962	log2FoldChange.abs<=0.025
3550	0.0751458	4.30413	2.47054	0.0137406	0.192181	-3.24582	IK	IK cytokine, down-regulator of HLA II	0.192181	0.0751458	0.0137406	IK	0.0751458	log2FoldChange.abs<=0.025
148281	-0.0463381	3.13719	-2.46993	0.0137636	0.192301	-3.24723	SYT6	synaptotagmin 6	0.192301	-0.0463381	0.0137636	SYT6	0.0463381	log2FoldChange.abs<=0.025
85366	-0.0408598	3.01366	-2.46931	0.0137876	0.192306	-3.2487	MYLK2	myosin light chain kinase 2	0.192306	-0.0408598	0.0137876	MYLK2	0.0408598	log2FoldChange.abs<=0.025
84623	-0.041067	3.30333	-2.4687	0.0138106	0.192306	-3.25012	KIRREL3	kin of IRRE like 3 (Drosophila)	0.192306	-0.041067	0.0138106	KIRREL3	0.041067	log2FoldChange.abs<=0.025
146556	-0.0435699	3.46569	-2.46789	0.0138417	0.192306	-3.25202	C16orf89	chromosome 16 open reading frame 89	0.192306	-0.0435699	0.0138417	C16orf89	0.0435699	log2FoldChange.abs<=0.025
23149	-0.0383333	3.49118	-2.4676	0.0138527	0.192306	-3.25269	FCHO1	FCH domain only 1	0.192306	-0.0383333	0.0138527	FCHO1	0.0383333	log2FoldChange.abs<=0.025
6642	0.0801558	3.22522	2.46733	0.0138631	0.192306	-3.25332	SNX1	sorting nexin 1	0.192306	0.0801558	0.0138631	SNX1	0.0801558	log2FoldChange.abs<=0.025
84225	-0.0434442	3.3695	-2.46662	0.0138904	0.192306	-3.25499	ZMYND15	zinc finger MYND-type containing 15	0.192306	-0.0434442	0.0138904	ZMYND15	0.0434442	log2FoldChange.abs<=0.025
7818	0.0984528	3.7229	2.46635	0.0139008	0.192306	-3.25562	DAP3	death associated protein 3	0.192306	0.0984528	0.0139008	DAP3	0.0984528	log2FoldChange.abs<=0.025
3802	-0.0393371	2.95325	-2.46632	0.0139018	0.192306	-3.25568	KIR2DL1	killer cell immunoglobulin like receptor, two Ig domains and long cytoplasmic tail 1	0.192306	-0.0393371	0.0139018	KIR2DL1	0.0393371	log2FoldChange.abs<=0.025
94239	0.112304	4.79598	2.4662	0.0139065	0.192306	-3.25596	H2AFV	H2A histone family member V	0.192306	0.112304	0.0139065	H2AFV	0.112304	log2FoldChange.abs<=0.025
9557	0.065395	2.57091	2.46594	0.0139166	0.192306	-3.25658	CHD1L	chromodomain helicase DNA binding protein 1 like	0.192306	0.065395	0.0139166	CHD1L	0.065395	log2FoldChange.abs<=0.025
51714	0.0970728	3.78652	2.46558	0.0139304	0.192306	-3.25741	SELENOT	selenoprotein T	0.192306	0.0970728	0.0139304	SELENOT	0.0970728	log2FoldChange.abs<=0.025
5961	-0.068798	3.06058	-2.46527	0.0139425	0.192306	-3.25815	PRPH2	peripherin 2	0.192306	-0.068798	0.0139425	PRPH2	0.068798	log2FoldChange.abs<=0.025
23041	0.0965607	3.01986	2.46504	0.0139513	0.192306	-3.25868	MON2	MON2 homolog, regulator of endosome-to-Golgi trafficking	0.192306	0.0965607	0.0139513	MON2	0.0965607	log2FoldChange.abs<=0.025
84888	0.0844099	3.17823	2.46437	0.0139771	0.192344	-3.26024	SPPL2A	signal peptide peptidase like 2A	0.192344	0.0844099	0.0139771	SPPL2A	0.0844099	log2FoldChange.abs<=0.025
2027	-0.0405146	3.27446	-2.46422	0.0139829	0.192344	-3.26059	ENO3	enolase 3	0.192344	-0.0405146	0.0139829	ENO3	0.0405146	log2FoldChange.abs<=0.025
55367	-0.0366519	4.23649	-2.46323	0.0140211	0.192557	-3.2629	PIDD1	p53-induced death domain protein 1	0.192557	-0.0366519	0.0140211	PIDD1	0.0366519	log2FoldChange.abs<=0.025
79139	0.0789806	2.77157	2.46307	0.0140273	0.192557	-3.26327	DERL1	derlin 1	0.192557	0.0789806	0.0140273	DERL1	0.0789806	log2FoldChange.abs<=0.025
54857	-0.0409187	2.60899	-2.4627	0.0140417	0.192557	-3.26414	GDPD2	glycerophosphodiester phosphodiesterase domain containing 2	0.192557	-0.0409187	0.0140417	GDPD2	0.0409187	log2FoldChange.abs<=0.025
23335	0.0539499	2.74781	2.46057	0.0141246	0.193352	-3.26911	WDR7	WD repeat domain 7	0.193352	0.0539499	0.0141246	WDR7	0.0539499	log2FoldChange.abs<=0.025
56963	-0.0474822	3.61976	-2.45997	0.0141482	0.193352	-3.27053	RGMA	repulsive guidance molecule family member a	0.193352	-0.0474822	0.0141482	RGMA	0.0474822	log2FoldChange.abs<=0.025
339512	-0.0516457	2.3446	-2.45986	0.0141524	0.193352	-3.27078	CCDC190	coiled-coil domain containing 190	0.193352	-0.0516457	0.0141524	CCDC190	0.0516457	log2FoldChange.abs<=0.025
55889	-0.0472941	3.52872	-2.45973	0.0141576	0.193352	-3.27109	GOLGA6B	golgin A6 family member B	0.193352	-0.0472941	0.0141576	GOLGA6B	0.0472941	log2FoldChange.abs<=0.025
157310	-0.0565699	2.85475	-2.45895	0.014188	0.193569	-3.2729	PEBP4	phosphatidylethanolamine binding protein 4	0.193569	-0.0565699	0.014188	PEBP4	0.0565699	log2FoldChange.abs<=0.025
9360	0.0857222	3.86536	2.45786	0.0142306	0.193952	-3.27543	PPIG	peptidylprolyl isomerase G	0.193952	0.0857222	0.0142306	PPIG	0.0857222	log2FoldChange.abs<=0.025
23416	-0.0436198	3.82949	-2.45682	0.0142717	0.194187	-3.27787	KCNH3	potassium voltage-gated channel subfamily H member 3	0.194187	-0.0436198	0.0142717	KCNH3	0.0436198	log2FoldChange.abs<=0.025
10400	-0.0436562	3.65186	-2.45668	0.014277	0.194187	-3.27818	PEMT	phosphatidylethanolamine N-methyltransferase	0.194187	-0.0436562	0.014277	PEMT	0.0436562	log2FoldChange.abs<=0.025
6894	0.0864839	2.57896	2.45425	0.0143728	0.19443	-3.28383	TARBP1	TAR (HIV-1) RNA binding protein 1	0.19443	0.0864839	0.0143728	TARBP1	0.0864839	log2FoldChange.abs<=0.025
64746	0.116679	3.7741	2.45383	0.0143896	0.19443	-3.28482	ACBD3	acyl-CoA binding domain containing 3	0.19443	0.116679	0.0143896	ACBD3	0.116679	log2FoldChange.abs<=0.025
54926	0.0963947	4.0457	2.45264	0.0144371	0.19443	-3.28759	UBE2R2	ubiquitin conjugating enzyme E2 R2	0.19443	0.0963947	0.0144371	UBE2R2	0.0963947	log2FoldChange.abs<=0.025
24141	-0.0577871	2.99471	-2.45234	0.014449	0.19443	-3.28829	LAMP5	lysosomal associated membrane protein family member 5	0.19443	-0.0577871	0.014449	LAMP5	0.0577871	log2FoldChange.abs<=0.025
83439	-0.0588944	3.76321	-2.45231	0.0144501	0.19443	-3.28835	TCF7L1	transcription factor 7 like 1	0.19443	-0.0588944	0.0144501	TCF7L1	0.0588944	log2FoldChange.abs<=0.025
8805	0.0884926	3.19195	2.45218	0.0144551	0.19443	-3.28865	TRIM24	tripartite motif containing 24	0.19443	0.0884926	0.0144551	TRIM24	0.0884926	log2FoldChange.abs<=0.025
6487	-0.0349322	2.93285	-2.45195	0.0144642	0.19443	-3.28918	ST3GAL3	ST3 beta-galactoside alpha-2,3-sialyltransferase 3	0.19443	-0.0349322	0.0144642	ST3GAL3	0.0349322	log2FoldChange.abs<=0.025
93627	0.0707644	2.59401	2.45157	0.0144795	0.19443	-3.29007	TBCK	TBC1 domain containing kinase	0.19443	0.0707644	0.0144795	TBCK	0.0707644	log2FoldChange.abs<=0.025
5464	0.117992	3.33556	2.45142	0.0144853	0.19443	-3.29041	PPA1	pyrophosphatase (inorganic) 1	0.19443	0.117992	0.0144853	PPA1	0.117992	log2FoldChange.abs<=0.025
5685	0.0775165	2.68534	2.45132	0.0144894	0.19443	-3.29065	PSMA4	proteasome subunit alpha 4	0.19443	0.0775165	0.0144894	PSMA4	0.0775165	log2FoldChange.abs<=0.025
6648	0.131873	3.88659	2.45124	0.0144928	0.19443	-3.29085	SOD2	superoxide dismutase 2	0.19443	0.131873	0.0144928	SOD2	0.131873	log2FoldChange.abs<=0.025
22974	0.0809033	2.55052	2.45073	0.0145132	0.19443	-3.29203	TPX2	TPX2, microtubule nucleation factor	0.19443	0.0809033	0.0145132	TPX2	0.0809033	log2FoldChange.abs<=0.025
55870	0.105716	3.90654	2.45037	0.0145275	0.19443	-3.29286	ASH1L	ASH1 like histone lysine methyltransferase	0.19443	0.105716	0.0145275	ASH1L	0.105716	log2FoldChange.abs<=0.025
401647	-0.05279	2.36236	-2.44963	0.0145569	0.19443	-3.29457	GOLGA7B	golgin A7 family member B	0.19443	-0.05279	0.0145569	GOLGA7B	0.05279	log2FoldChange.abs<=0.025
1290	-0.0958542	3.87349	-2.4496	0.0145584	0.19443	-3.29466	COL5A2	collagen type V alpha 2 chain	0.19443	-0.0958542	0.0145584	COL5A2	0.0958542	log2FoldChange.abs<=0.025
2634	0.0652489	2.43489	2.4495	0.0145623	0.19443	-3.29488	GBP2	guanylate binding protein 2	0.19443	0.0652489	0.0145623	GBP2	0.0652489	log2FoldChange.abs<=0.025
54825	-0.0375347	3.07601	-2.44936	0.0145679	0.19443	-3.29521	CDHR2	cadherin related family member 2	0.19443	-0.0375347	0.0145679	CDHR2	0.0375347	log2FoldChange.abs<=0.025
118738	-0.0529595	3.0715	-2.4486	0.0145984	0.19443	-3.29698	ZNF488	zinc finger protein 488	0.19443	-0.0529595	0.0145984	ZNF488	0.0529595	log2FoldChange.abs<=0.025
8225	-0.0638495	4.32104	-2.44803	0.0146214	0.19443	-3.29831	GTPBP6	GTP binding protein 6 (putative)	0.19443	-0.0638495	0.0146214	GTPBP6	0.0638495	log2FoldChange.abs<=0.025
29796	0.0908002	4.30955	2.44762	0.0146378	0.19443	-3.29925	UQCR10	ubiquinol-cytochrome c reductase, complex III subunit X	0.19443	0.0908002	0.0146378	UQCR10	0.0908002	log2FoldChange.abs<=0.025
522	0.0475536	3.58537	2.44761	0.014638	0.19443	-3.29926	ATP5J	ATP synthase, H+ transporting, mitochondrial Fo complex subunit F6	0.19443	0.0475536	0.014638	ATP5J	0.0475536	log2FoldChange.abs<=0.025
55320	0.095468	2.96072	2.44711	0.0146584	0.19443	-3.30044	MIS18BP1	MIS18 binding protein 1	0.19443	0.095468	0.0146584	MIS18BP1	0.095468	log2FoldChange.abs<=0.025
93650	-0.0451746	3.49392	-2.44578	0.0147121	0.19443	-3.30352	ACPT	acid phosphatase, testicular	0.19443	-0.0451746	0.0147121	ACPT	0.0451746	log2FoldChange.abs<=0.025
29780	-0.0341591	3.61484	-2.44574	0.0147134	0.19443	-3.3036	PARVB	parvin beta	0.19443	-0.0341591	0.0147134	PARVB	0.0341591	log2FoldChange.abs<=0.025
10988	0.0911477	3.586	2.44543	0.0147262	0.19443	-3.30433	METAP2	methionyl aminopeptidase 2	0.19443	0.0911477	0.0147262	METAP2	0.0911477	log2FoldChange.abs<=0.025
23411	0.066336	2.94525	2.44501	0.0147433	0.19443	-3.30531	SIRT1	sirtuin 1	0.19443	0.066336	0.0147433	SIRT1	0.066336	log2FoldChange.abs<=0.025
6868	0.0639749	2.90767	2.44493	0.0147465	0.19443	-3.3055	ADAM17	ADAM metallopeptidase domain 17	0.19443	0.0639749	0.0147465	ADAM17	0.0639749	log2FoldChange.abs<=0.025
3704	-0.0420703	3.28678	-2.44391	0.0147879	0.19443	-3.30786	ITPA	inosine triphosphatase	0.19443	-0.0420703	0.0147879	ITPA	0.0420703	log2FoldChange.abs<=0.025
26287	-0.0483822	3.42988	-2.44381	0.014792	0.19443	-3.30809	ANKRD2	ankyrin repeat domain 2	0.19443	-0.0483822	0.014792	ANKRD2	0.0483822	log2FoldChange.abs<=0.025
5934	0.0885021	3.24476	2.44355	0.0148022	0.19443	-3.30867	RBL2	RB transcriptional corepressor like 2	0.19443	0.0885021	0.0148022	RBL2	0.0885021	log2FoldChange.abs<=0.025
9868	0.102882	2.67579	2.44331	0.0148122	0.19443	-3.30925	TOMM70	translocase of outer mitochondrial membrane 70	0.19443	0.102882	0.0148122	TOMM70	0.102882	log2FoldChange.abs<=0.025
388630	-0.053587	3.5518	-2.44273	0.0148359	0.19443	-3.3106	TRABD2B	TraB domain containing 2B	0.19443	-0.053587	0.0148359	TRABD2B	0.053587	log2FoldChange.abs<=0.025
339501	-0.0553866	2.71652	-2.4425	0.0148451	0.19443	-3.31112	PRSS38	protease, serine 38	0.19443	-0.0553866	0.0148451	PRSS38	0.0553866	log2FoldChange.abs<=0.025
3714	-0.0408396	4.12566	-2.44226	0.0148549	0.19443	-3.31167	JAG2	jagged 2	0.19443	-0.0408396	0.0148549	JAG2	0.0408396	log2FoldChange.abs<=0.025
63917	0.0384567	3.31122	2.44204	0.014864	0.19443	-3.31219	GALNT11	polypeptide N-acetylgalactosaminyltransferase 11	0.19443	0.0384567	0.014864	GALNT11	0.0384567	log2FoldChange.abs<=0.025
11173	-0.0380045	3.91415	-2.44112	0.0149014	0.19443	-3.31431	ADAMTS7	ADAM metallopeptidase with thrombospondin type 1 motif 7	0.19443	-0.0380045	0.0149014	ADAMTS7	0.0380045	log2FoldChange.abs<=0.025
3891	-0.0481741	3.18893	-2.44108	0.0149031	0.19443	-3.31441	KRT85	keratin 85	0.19443	-0.0481741	0.0149031	KRT85	0.0481741	log2FoldChange.abs<=0.025
25984	-0.0956228	2.5578	-2.44095	0.0149082	0.19443	-3.3147	KRT23	keratin 23	0.19443	-0.0956228	0.0149082	KRT23	0.0956228	log2FoldChange.abs<=0.025
1992	0.0578635	3.13804	2.44092	0.0149097	0.19443	-3.31478	SERPINB1	serpin family B member 1	0.19443	0.0578635	0.0149097	SERPINB1	0.0578635	log2FoldChange.abs<=0.025
203076	-0.0577708	2.56336	-2.44079	0.0149147	0.19443	-3.31507	C8orf74	chromosome 8 open reading frame 74	0.19443	-0.0577708	0.0149147	C8orf74	0.0577708	log2FoldChange.abs<=0.025
10776	0.0770762	3.83764	2.44074	0.014917	0.19443	-3.31519	ARPP19	cAMP regulated phosphoprotein 19	0.19443	0.0770762	0.014917	ARPP19	0.0770762	log2FoldChange.abs<=0.025
10672	0.0865729	3.93114	2.44064	0.0149212	0.19443	-3.31543	GNA13	G protein subunit alpha 13	0.19443	0.0865729	0.0149212	GNA13	0.0865729	log2FoldChange.abs<=0.025
3838	0.143474	3.43511	2.43982	0.0149548	0.19443	-3.31733	KPNA2	karyopherin subunit alpha 2	0.19443	0.143474	0.0149548	KPNA2	0.143474	log2FoldChange.abs<=0.025
389763	-0.0559825	2.35182	-2.4394	0.0149719	0.19443	-3.31829	SPATA31D1	SPATA31 subfamily D member 1	0.19443	-0.0559825	0.0149719	SPATA31D1	0.0559825	log2FoldChange.abs<=0.025
55871	0.0845007	2.90096	2.43939	0.0149722	0.19443	-3.31831	CBWD1	COBW domain containing 1	0.19443	0.0845007	0.0149722	CBWD1	0.0845007	log2FoldChange.abs<=0.025
29979	0.112154	3.81024	2.43934	0.0149744	0.19443	-3.31843	UBQLN1	ubiquilin 1	0.19443	0.112154	0.0149744	UBQLN1	0.112154	log2FoldChange.abs<=0.025
201595	0.0756321	2.8445	2.43893	0.0149911	0.19443	-3.31938	STT3B	STT3B, catalytic subunit of the oligosaccharyltransferase complex	0.19443	0.0756321	0.0149911	STT3B	0.0756321	log2FoldChange.abs<=0.025
343990	-0.0465894	3.51491	-2.4387	0.0150008	0.19443	-3.31992	KIAA1211L	KIAA1211 like	0.19443	-0.0465894	0.0150008	KIAA1211L	0.0465894	log2FoldChange.abs<=0.025
388228	0.0713693	3.33237	2.43805	0.0150272	0.19443	-3.3214	SBK1	SH3 domain binding kinase 1	0.19443	0.0713693	0.0150272	SBK1	0.0713693	log2FoldChange.abs<=0.025
23473	0.0929536	3.07215	2.43771	0.0150415	0.19443	-3.32221	CAPN7	calpain 7	0.19443	0.0929536	0.0150415	CAPN7	0.0929536	log2FoldChange.abs<=0.025
7593	-0.0477368	3.63727	-2.4375	0.0150503	0.19443	-3.32269	MZF1	myeloid zinc finger 1	0.19443	-0.0477368	0.0150503	MZF1	0.0477368	log2FoldChange.abs<=0.025
153328	-0.0559713	2.89028	-2.4374	0.0150543	0.19443	-3.32292	SLC25A48	solute carrier family 25 member 48	0.19443	-0.0559713	0.0150543	SLC25A48	0.0559713	log2FoldChange.abs<=0.025
342346	-0.0439364	2.40751	-2.43659	0.0150876	0.19443	-3.32478	C16orf96	chromosome 16 open reading frame 96	0.19443	-0.0439364	0.0150876	C16orf96	0.0439364	log2FoldChange.abs<=0.025
4190	0.086253	2.98808	2.43583	0.015119	0.19443	-3.32654	MDH1	malate dehydrogenase 1	0.19443	0.086253	0.015119	MDH1	0.086253	log2FoldChange.abs<=0.025
11314	-0.0482307	3.36578	-2.43535	0.015139	0.19443	-3.32765	CD300A	CD300a molecule	0.19443	-0.0482307	0.015139	CD300A	0.0482307	log2FoldChange.abs<=0.025
29080	0.0925918	3.12801	2.43483	0.0151606	0.19443	-3.32885	CCDC59	coiled-coil domain containing 59	0.19443	0.0925918	0.0151606	CCDC59	0.0925918	log2FoldChange.abs<=0.025
29944	-0.0579181	3.94373	-2.43452	0.0151735	0.19443	-3.32957	PNMA3	paraneoplastic Ma antigen 3	0.19443	-0.0579181	0.0151735	PNMA3	0.0579181	log2FoldChange.abs<=0.025
23304	0.0688563	2.77928	2.43445	0.0151763	0.19443	-3.32973	UBR2	ubiquitin protein ligase E3 component n-recognin 2	0.19443	0.0688563	0.0151763	UBR2	0.0688563	log2FoldChange.abs<=0.025
1209	0.0556577	3.99524	2.4343	0.0151827	0.19443	-3.33008	CLPTM1	CLPTM1, transmembrane protein	0.19443	0.0556577	0.0151827	CLPTM1	0.0556577	log2FoldChange.abs<=0.025
9283	-0.0707845	3.97684	-2.43428	0.0151833	0.19443	-3.33012	GPR37L1	G protein-coupled receptor 37 like 1	0.19443	-0.0707845	0.0151833	GPR37L1	0.0707845	log2FoldChange.abs<=0.025
7371	0.0522725	3.6926	2.43427	0.0151837	0.19443	-3.33014	UCK2	uridine-cytidine kinase 2	0.19443	0.0522725	0.0151837	UCK2	0.0522725	log2FoldChange.abs<=0.025
27300	0.0473788	3.21176	2.43329	0.0152245	0.194574	-3.3324	ZNF544	zinc finger protein 544	0.194574	0.0473788	0.0152245	ZNF544	0.0473788	log2FoldChange.abs<=0.025
29855	0.0508187	3.64989	2.43302	0.0152361	0.194574	-3.33304	UBN1	ubinuclein 1	0.194574	0.0508187	0.0152361	UBN1	0.0508187	log2FoldChange.abs<=0.025
11222	0.106196	3.12477	2.43281	0.0152447	0.194574	-3.33352	MRPL3	mitochondrial ribosomal protein L3	0.194574	0.106196	0.0152447	MRPL3	0.106196	log2FoldChange.abs<=0.025
388633	-0.0460664	2.53211	-2.4326	0.0152533	0.194574	-3.33399	LDLRAD1	low density lipoprotein receptor class A domain containing 1	0.194574	-0.0460664	0.0152533	LDLRAD1	0.0460664	log2FoldChange.abs<=0.025
51230	0.0758669	3.14619	2.43075	0.0153308	0.195073	-3.33826	PHF20	PHD finger protein 20	0.195073	0.0758669	0.0153308	PHF20	0.0758669	log2FoldChange.abs<=0.025
5610	0.124873	3.00255	2.4304	0.0153455	0.195073	-3.33907	EIF2AK2	eukaryotic translation initiation factor 2 alpha kinase 2	0.195073	0.124873	0.0153455	EIF2AK2	0.124873	log2FoldChange.abs<=0.025
148753	-0.0488082	2.76747	-2.43003	0.0153611	0.195073	-3.33993	FAM163A	family with sequence similarity 163 member A	0.195073	-0.0488082	0.0153611	FAM163A	0.0488082	log2FoldChange.abs<=0.025
3785	-0.0444822	4.14088	-2.42983	0.0153696	0.195073	-3.3404	KCNQ2	potassium voltage-gated channel subfamily Q member 2	0.195073	-0.0444822	0.0153696	KCNQ2	0.0444822	log2FoldChange.abs<=0.025
9736	0.10379	2.91865	2.42981	0.0153704	0.195073	-3.34044	USP34	ubiquitin specific peptidase 34	0.195073	0.10379	0.0153704	USP34	0.10379	log2FoldChange.abs<=0.025
64849	-0.0319651	3.28497	-2.42957	0.0153801	0.195073	-3.34097	SLC13A3	solute carrier family 13 member 3	0.195073	-0.0319651	0.0153801	SLC13A3	0.0319651	log2FoldChange.abs<=0.025
5501	0.11229	3.73242	2.42806	0.0154439	0.195697	-3.34446	PPP1CC	protein phosphatase 1 catalytic subunit gamma	0.195697	0.11229	0.0154439	PPP1CC	0.11229	log2FoldChange.abs<=0.025
10205	-0.0470073	2.61379	-2.42756	0.0154652	0.19578	-3.34562	MPZL2	myelin protein zero like 2	0.19578	-0.0470073	0.0154652	MPZL2	0.0470073	log2FoldChange.abs<=0.025
51324	0.0719692	3.47172	2.42675	0.0154993	0.196026	-3.34748	SPG21	SPG21, maspardin	0.196026	0.0719692	0.0154993	SPG21	0.0719692	log2FoldChange.abs<=0.025
9129	0.104524	4.10531	2.42528	0.0155618	0.196629	-3.35086	PRPF3	pre-mRNA processing factor 3	0.196629	0.104524	0.0155618	PRPF3	0.104524	log2FoldChange.abs<=0.025
4054	-0.0504976	4.53799	-2.4234	0.0156418	0.197402	-3.35518	LTBP3	latent transforming growth factor beta binding protein 3	0.197402	-0.0504976	0.0156418	LTBP3	0.0504976	log2FoldChange.abs<=0.025
7572	0.06556	3.122	2.42315	0.0156525	0.197402	-3.35576	ZNF24	zinc finger protein 24	0.197402	0.06556	0.0156525	ZNF24	0.06556	log2FoldChange.abs<=0.025
239	-0.0486058	2.93218	-2.42227	0.0156899	0.197687	-3.35777	ALOX12	arachidonate 12-lipoxygenase, 12S type	0.197687	-0.0486058	0.0156899	ALOX12	0.0486058	log2FoldChange.abs<=0.025
7405	0.086597	2.94366	2.42149	0.0157233	0.197921	-3.35956	UVRAG	UV radiation resistance associated	0.197921	0.086597	0.0157233	UVRAG	0.086597	log2FoldChange.abs<=0.025
492	-0.0416975	3.19608	-2.42097	0.0157458	0.197931	-3.36077	ATP2B3	ATPase plasma membrane Ca2+ transporting 3	0.197931	-0.0416975	0.0157458	ATP2B3	0.0416975	log2FoldChange.abs<=0.025
493	0.0897368	3.57373	2.42078	0.0157538	0.197931	-3.3612	ATP2B4	ATPase plasma membrane Ca2+ transporting 4	0.197931	0.0897368	0.0157538	ATP2B4	0.0897368	log2FoldChange.abs<=0.025
118430	-0.398256	4.00191	-2.41978	0.015797	0.198181	-3.3635	MUCL1	mucin like 1	0.198181	-0.398256	0.015797	MUCL1	0.398256	log2FoldChange.abs<=0.025
54458	0.0789756	5.00756	2.41963	0.0158034	0.198181	-3.36384	PRR13	proline rich 13	0.198181	0.0789756	0.0158034	PRR13	0.0789756	log2FoldChange.abs<=0.025
54905	-0.0452692	3.98334	-2.4187	0.0158435	0.198497	-3.36597	CYP2W1	cytochrome P450 family 2 subfamily W member 1	0.198497	-0.0452692	0.0158435	CYP2W1	0.0452692	log2FoldChange.abs<=0.025
9520	0.0906171	3.4698	2.41797	0.0158748	0.198703	-3.36764	NPEPPS	aminopeptidase puromycin sensitive	0.198703	0.0906171	0.0158748	NPEPPS	0.0906171	log2FoldChange.abs<=0.025
5439	0.0411634	4.71216	2.41597	0.0159617	0.19932	-3.37223	POLR2J	RNA polymerase II subunit J	0.19932	0.0411634	0.0159617	POLR2J	0.0411634	log2FoldChange.abs<=0.025
5064	-0.0461429	5.3041	-2.41569	0.0159738	0.19932	-3.37287	PALM	paralemmin	0.19932	-0.0461429	0.0159738	PALM	0.0461429	log2FoldChange.abs<=0.025
59274	0.116125	4.2846	2.41549	0.0159825	0.19932	-3.37333	MESDC1	mesoderm development candidate 1	0.19932	0.116125	0.0159825	MESDC1	0.116125	log2FoldChange.abs<=0.025
51510	0.112719	3.94377	2.41508	0.0160003	0.19932	-3.37427	CHMP5	charged multivesicular body protein 5	0.19932	0.112719	0.0160003	CHMP5	0.112719	log2FoldChange.abs<=0.025
389197	-0.0484114	2.79415	-2.41481	0.0160121	0.19932	-3.37488	C4orf50	chromosome 4 open reading frame 50	0.19932	-0.0484114	0.0160121	C4orf50	0.0484114	log2FoldChange.abs<=0.025
10159	0.0620991	2.70547	2.41477	0.0160137	0.19932	-3.37497	ATP6AP2	ATPase H+ transporting accessory protein 2	0.19932	0.0620991	0.0160137	ATP6AP2	0.0620991	log2FoldChange.abs<=0.025
154810	-0.0735656	3.72405	-2.41333	0.0160766	0.199566	-3.37827	AMOTL1	angiomotin like 1	0.199566	-0.0735656	0.0160766	AMOTL1	0.0735656	log2FoldChange.abs<=0.025
83440	0.0591001	3.01149	2.41279	0.0161003	0.199566	-3.37951	ADPGK	ADP dependent glucokinase	0.199566	0.0591001	0.0161003	ADPGK	0.0591001	log2FoldChange.abs<=0.025
2705	-0.0545215	3.70595	-2.41274	0.0161025	0.199566	-3.37962	GJB1	gap junction protein beta 1	0.199566	-0.0545215	0.0161025	GJB1	0.0545215	log2FoldChange.abs<=0.025
8202	0.0903463	3.26303	2.41272	0.0161033	0.199566	-3.37967	NCOA3	nuclear receptor coactivator 3	0.199566	0.0903463	0.0161033	NCOA3	0.0903463	log2FoldChange.abs<=0.025
5695	0.0908937	3.22908	2.41204	0.0161334	0.199566	-3.38124	PSMB7	proteasome subunit beta 7	0.199566	0.0908937	0.0161334	PSMB7	0.0908937	log2FoldChange.abs<=0.025
54510	-0.0904401	2.68256	-2.41174	0.0161464	0.199566	-3.38192	PCDH18	protocadherin 18	0.199566	-0.0904401	0.0161464	PCDH18	0.0904401	log2FoldChange.abs<=0.025
170690	-0.0386189	2.9394	-2.41169	0.0161485	0.199566	-3.38203	ADAMTS16	ADAM metallopeptidase with thrombospondin type 1 motif 16	0.199566	-0.0386189	0.0161485	ADAMTS16	0.0386189	log2FoldChange.abs<=0.025
26156	0.127946	3.57481	2.41159	0.0161531	0.199566	-3.38227	RSL1D1	ribosomal L1 domain containing 1	0.199566	0.127946	0.0161531	RSL1D1	0.127946	log2FoldChange.abs<=0.025
6605	0.0611125	3.05691	2.41079	0.0161881	0.199813	-3.38409	SMARCE1	SWI/SNF related, matrix associated, actin dependent regulator of chromatin, subfamily e, member 1	0.199813	0.0611125	0.0161881	SMARCE1	0.0611125	log2FoldChange.abs<=0.025
8517	-0.044072	3.66409	-2.40996	0.0162246	0.199943	-3.38598	IKBKG	inhibitor of nuclear factor kappa B kinase subunit gamma	0.199943	-0.044072	0.0162246	IKBKG	0.044072	log2FoldChange.abs<=0.025
2923	0.131046	4.17567	2.40982	0.016231	0.199943	-3.38631	PDIA3	protein disulfide isomerase family A member 3	0.199943	0.131046	0.016231	PDIA3	0.131046	log2FoldChange.abs<=0.025
90203	-0.0335767	4.07765	-2.40953	0.0162436	0.199943	-3.38697	SNX21	sorting nexin family member 21	0.199943	-0.0335767	0.0162436	SNX21	0.0335767	log2FoldChange.abs<=0.025
80128	-0.0319311	4.00597	-2.40888	0.0162725	0.199989	-3.38846	TRIM46	tripartite motif containing 46	0.199989	-0.0319311	0.0162725	TRIM46	0.0319311	log2FoldChange.abs<=0.025
8625	-0.041333	3.96033	-2.40877	0.0162773	0.199989	-3.38871	RFXANK	regulatory factor X associated ankyrin containing protein	0.199989	-0.041333	0.0162773	RFXANK	0.041333	log2FoldChange.abs<=0.025
54997	-0.0543487	3.15292	-2.40806	0.0163084	0.200187	-3.39032	TESC	tescalcin	0.200187	-0.0543487	0.0163084	TESC	0.0543487	log2FoldChange.abs<=0.025
8506	-0.0364946	2.95821	-2.40766	0.0163264	0.200203	-3.39124	CNTNAP1	contactin associated protein 1	0.200203	-0.0364946	0.0163264	CNTNAP1	0.0364946	log2FoldChange.abs<=0.025
54207	-0.0431538	2.91021	-2.40701	0.0163552	0.200203	-3.39273	KCNK10	potassium two pore domain channel subfamily K member 10	0.200203	-0.0431538	0.0163552	KCNK10	0.0431538	log2FoldChange.abs<=0.025
400830	0.0825695	2.51851	2.40687	0.0163615	0.200203	-3.39305	DEFB132	defensin beta 132	0.200203	0.0825695	0.0163615	DEFB132	0.0825695	log2FoldChange.abs<=0.025
353324	-0.0796013	2.94567	-2.4062	0.016391	0.200203	-3.39457	SPATA12	spermatogenesis associated 12	0.200203	-0.0796013	0.016391	SPATA12	0.0796013	log2FoldChange.abs<=0.025
8288	-0.0472161	2.83767	-2.40618	0.0163921	0.200203	-3.39462	EPX	eosinophil peroxidase	0.200203	-0.0472161	0.0163921	EPX	0.0472161	log2FoldChange.abs<=0.025
654342	-0.0849866	4.12192	-2.40567	0.0164146	0.200203	-3.39578	LOC654342	lymphocyte-specific protein 1 pseudogene	0.200203	-0.0849866	0.0164146	LOC654342	0.0849866	log2FoldChange.abs<=0.025
10015	0.114953	3.25614	2.40501	0.0164442	0.200203	-3.39729	PDCD6IP	programmed cell death 6 interacting protein	0.200203	0.114953	0.0164442	PDCD6IP	0.114953	log2FoldChange.abs<=0.025
8802	0.0517756	2.73351	2.40483	0.0164522	0.200203	-3.3977	SUCLG1	succinate-CoA ligase alpha subunit	0.200203	0.0517756	0.0164522	SUCLG1	0.0517756	log2FoldChange.abs<=0.025
1140	-0.0393868	2.93018	-2.4043	0.0164759	0.200203	-3.39891	CHRNB1	cholinergic receptor nicotinic beta 1 subunit	0.200203	-0.0393868	0.0164759	CHRNB1	0.0393868	log2FoldChange.abs<=0.025
116228	0.0962067	4.34447	2.40319	0.0165253	0.200203	-3.40143	COX20	COX20, cytochrome c oxidase assembly factor	0.200203	0.0962067	0.0165253	COX20	0.0962067	log2FoldChange.abs<=0.025
4288	0.09484	2.67928	2.40294	0.0165369	0.200203	-3.40202	MKI67	marker of proliferation Ki-67	0.200203	0.09484	0.0165369	MKI67	0.09484	log2FoldChange.abs<=0.025
169841	0.036318	2.58696	2.40275	0.016545	0.200203	-3.40243	ZNF169	zinc finger protein 169	0.200203	0.036318	0.016545	ZNF169	0.036318	log2FoldChange.abs<=0.025
55905	0.0739362	3.34593	2.40272	0.0165467	0.200203	-3.40252	RNF114	ring finger protein 114	0.200203	0.0739362	0.0165467	RNF114	0.0739362	log2FoldChange.abs<=0.025
4171	-0.0385193	2.97973	-2.40263	0.0165506	0.200203	-3.40271	MCM2	minichromosome maintenance complex component 2	0.200203	-0.0385193	0.0165506	MCM2	0.0385193	log2FoldChange.abs<=0.025
8396	0.0895794	4.11402	2.40225	0.0165676	0.200203	-3.40358	PIP4K2B	phosphatidylinositol-5-phosphate 4-kinase type 2 beta	0.200203	0.0895794	0.0165676	PIP4K2B	0.0895794	log2FoldChange.abs<=0.025
375323	-0.0620458	3.95913	-2.40205	0.0165765	0.200203	-3.40403	LHFPL4	lipoma HMGIC fusion partner-like 4	0.200203	-0.0620458	0.0165765	LHFPL4	0.0620458	log2FoldChange.abs<=0.025
149685	-0.0518502	3.34443	-2.40181	0.0165872	0.200203	-3.40457	ADIG	adipogenin	0.200203	-0.0518502	0.0165872	ADIG	0.0518502	log2FoldChange.abs<=0.025
79153	-0.0497369	3.3099	-2.40162	0.016596	0.200203	-3.40502	GDPD3	glycerophosphodiester phosphodiesterase domain containing 3	0.200203	-0.0497369	0.016596	GDPD3	0.0497369	log2FoldChange.abs<=0.025
26251	-0.0847317	3.88546	-2.40155	0.016599	0.200203	-3.40517	KCNG2	potassium voltage-gated channel modifier subfamily G member 2	0.200203	-0.0847317	0.016599	KCNG2	0.0847317	log2FoldChange.abs<=0.025
84458	0.0557739	3.0948	2.40131	0.0166098	0.200203	-3.40572	LCOR	ligand dependent nuclear receptor corepressor	0.200203	0.0557739	0.0166098	LCOR	0.0557739	log2FoldChange.abs<=0.025
80196	0.0576545	3.30727	2.39892	0.0167177	0.200719	-3.41116	RNF34	ring finger protein 34	0.200719	0.0576545	0.0167177	RNF34	0.0576545	log2FoldChange.abs<=0.025
53840	-0.0265983	2.6333	-2.39885	0.016721	0.200719	-3.41133	TRIM34	tripartite motif containing 34	0.200719	-0.0265983	0.016721	TRIM34	0.0265983	log2FoldChange.abs<=0.025
55837	0.111684	3.76142	2.3988	0.0167233	0.200719	-3.41144	EAPP	E2F associated phosphoprotein	0.200719	0.111684	0.0167233	EAPP	0.111684	log2FoldChange.abs<=0.025
5260	-0.0432818	2.36389	-2.39781	0.0167679	0.200719	-3.41368	PHKG1	phosphorylase kinase catalytic subunit gamma 1	0.200719	-0.0432818	0.0167679	PHKG1	0.0432818	log2FoldChange.abs<=0.025
84700	-0.0353005	3.18706	-2.39778	0.0167693	0.200719	-3.41375	MYO18B	myosin XVIIIB	0.200719	-0.0353005	0.0167693	MYO18B	0.0353005	log2FoldChange.abs<=0.025
4904	0.124944	5.66881	2.39772	0.0167722	0.200719	-3.4139	YBX1	Y-box binding protein 1	0.200719	0.124944	0.0167722	YBX1	0.124944	log2FoldChange.abs<=0.025
6656	-0.062579	2.40796	-2.39699	0.0168051	0.200719	-3.41554	SOX1	SRY-box 1	0.200719	-0.062579	0.0168051	SOX1	0.062579	log2FoldChange.abs<=0.025
10963	0.0985235	4.04717	2.39664	0.016821	0.200719	-3.41634	STIP1	stress induced phosphoprotein 1	0.200719	0.0985235	0.016821	STIP1	0.0985235	log2FoldChange.abs<=0.025
79755	-0.0646546	2.55564	-2.39664	0.0168213	0.200719	-3.41635	ZNF750	zinc finger protein 750	0.200719	-0.0646546	0.0168213	ZNF750	0.0646546	log2FoldChange.abs<=0.025
23049	0.124415	3.90041	2.39618	0.016842	0.200719	-3.41739	SMG1	SMG1, nonsense mediated mRNA decay associated PI3K related kinase	0.200719	0.124415	0.016842	SMG1	0.124415	log2FoldChange.abs<=0.025
27120	-0.0599436	3.49744	-2.39616	0.0168429	0.200719	-3.41743	DKKL1	dickkopf like acrosomal protein 1	0.200719	-0.0599436	0.0168429	DKKL1	0.0599436	log2FoldChange.abs<=0.025
7439	-0.036116	2.83945	-2.39555	0.0168707	0.200719	-3.41882	BEST1	bestrophin 1	0.200719	-0.036116	0.0168707	BEST1	0.036116	log2FoldChange.abs<=0.025
9362	-0.0342171	2.97969	-2.39553	0.0168717	0.200719	-3.41887	CPNE6	copine 6	0.200719	-0.0342171	0.0168717	CPNE6	0.0342171	log2FoldChange.abs<=0.025
7019	0.0590901	2.63249	2.39515	0.0168892	0.200719	-3.41974	TFAM	transcription factor A, mitochondrial	0.200719	0.0590901	0.0168892	TFAM	0.0590901	log2FoldChange.abs<=0.025
203286	-0.0328364	2.98208	-2.39494	0.0168988	0.200719	-3.42021	ANKS6	ankyrin repeat and sterile alpha motif domain containing 6	0.200719	-0.0328364	0.0168988	ANKS6	0.0328364	log2FoldChange.abs<=0.025
1154	-0.0529166	3.98057	-2.39462	0.0169132	0.200719	-3.42093	CISH	cytokine inducible SH2 containing protein	0.200719	-0.0529166	0.0169132	CISH	0.0529166	log2FoldChange.abs<=0.025
140732	-0.0397803	2.33441	-2.39381	0.0169505	0.200719	-3.42278	SUN5	Sad1 and UNC84 domain containing 5	0.200719	-0.0397803	0.0169505	SUN5	0.0397803	log2FoldChange.abs<=0.025
54464	0.0991814	3.05175	2.39365	0.0169577	0.200719	-3.42314	XRN1	5'-3' exoribonuclease 1	0.200719	0.0991814	0.0169577	XRN1	0.0991814	log2FoldChange.abs<=0.025
2916	-0.0450782	3.40364	-2.39303	0.0169863	0.200719	-3.42456	GRM6	glutamate metabotropic receptor 6	0.200719	-0.0450782	0.0169863	GRM6	0.0450782	log2FoldChange.abs<=0.025
115572	-0.0678382	3.83393	-2.39228	0.0170206	0.200719	-3.42625	FAM46B	family with sequence similarity 46 member B	0.200719	-0.0678382	0.0170206	FAM46B	0.0678382	log2FoldChange.abs<=0.025
23433	0.0925533	3.05763	2.39226	0.0170214	0.200719	-3.42629	RHOQ	ras homolog family member Q	0.200719	0.0925533	0.0170214	RHOQ	0.0925533	log2FoldChange.abs<=0.025
56477	-0.0777214	2.57683	-2.39182	0.0170417	0.200719	-3.42729	CCL28	C-C motif chemokine ligand 28	0.200719	-0.0777214	0.0170417	CCL28	0.0777214	log2FoldChange.abs<=0.025
64236	-0.036709	4.50981	-2.39173	0.0170459	0.200719	-3.4275	PDLIM2	PDZ and LIM domain 2	0.200719	-0.036709	0.0170459	PDLIM2	0.036709	log2FoldChange.abs<=0.025
26036	0.0377431	2.71521	2.39171	0.0170469	0.200719	-3.42755	ZNF451	zinc finger protein 451	0.200719	0.0377431	0.0170469	ZNF451	0.0377431	log2FoldChange.abs<=0.025
25894	-0.034281	3.43519	-2.39161	0.0170516	0.200719	-3.42778	PLEKHG4	pleckstrin homology and RhoGEF domain containing G4	0.200719	-0.034281	0.0170516	PLEKHG4	0.034281	log2FoldChange.abs<=0.025
8452	0.0919416	2.77564	2.39145	0.0170589	0.200719	-3.42814	CUL3	cullin 3	0.200719	0.0919416	0.0170589	CUL3	0.0919416	log2FoldChange.abs<=0.025
829	0.18385	4.04606	2.3909	0.017084	0.200719	-3.42938	CAPZA1	capping actin protein of muscle Z-line alpha subunit 1	0.200719	0.18385	0.017084	CAPZA1	0.18385	log2FoldChange.abs<=0.025
92235	-0.046907	2.81895	-2.39078	0.0170898	0.200719	-3.42966	DUSP27	dual specificity phosphatase 27 (putative)	0.200719	-0.046907	0.0170898	DUSP27	0.046907	log2FoldChange.abs<=0.025
23450	0.0681675	3.60686	2.3905	0.0171026	0.200719	-3.43029	SF3B3	splicing factor 3b subunit 3	0.200719	0.0681675	0.0171026	SF3B3	0.0681675	log2FoldChange.abs<=0.025
3735	0.0998673	3.93191	2.39047	0.0171039	0.200719	-3.43035	KARS	lysyl-tRNA synthetase	0.200719	0.0998673	0.0171039	KARS	0.0998673	log2FoldChange.abs<=0.025
905	0.0908313	3.02326	2.3901	0.017121	0.200743	-3.43119	CCNT2	cyclin T2	0.200743	0.0908313	0.017121	CCNT2	0.0908313	log2FoldChange.abs<=0.025
8626	-0.0593059	2.28903	-2.38947	0.0171504	0.200791	-3.43263	TP63	tumor protein p63	0.200791	-0.0593059	0.0171504	TP63	0.0593059	log2FoldChange.abs<=0.025
7029	0.0615555	3.36994	2.38928	0.0171591	0.200791	-3.43306	TFDP2	transcription factor Dp-2	0.200791	0.0615555	0.0171591	TFDP2	0.0615555	log2FoldChange.abs<=0.025
124152	0.0669825	2.47206	2.38904	0.0171703	0.200791	-3.4336	IQCK	IQ motif containing K	0.200791	0.0669825	0.0171703	IQCK	0.0669825	log2FoldChange.abs<=0.025
5982	0.0333286	2.73821	2.38842	0.0171991	0.200797	-3.43501	RFC2	replication factor C subunit 2	0.200797	0.0333286	0.0171991	RFC2	0.0333286	log2FoldChange.abs<=0.025
55193	0.0747269	3.31846	2.38815	0.0172115	0.200797	-3.43562	PBRM1	polybromo 1	0.200797	0.0747269	0.0172115	PBRM1	0.0747269	log2FoldChange.abs<=0.025
26207	0.0898228	3.33443	2.38779	0.0172283	0.200797	-3.43644	PITPNC1	phosphatidylinositol transfer protein, cytoplasmic 1	0.200797	0.0898228	0.0172283	PITPNC1	0.0898228	log2FoldChange.abs<=0.025
103	0.136207	4.51175	2.38768	0.0172331	0.200797	-3.43667	ADAR	adenosine deaminase, RNA specific	0.200797	0.136207	0.0172331	ADAR	0.136207	log2FoldChange.abs<=0.025
375607	-0.0533933	3.21033	-2.38732	0.0172501	0.200797	-3.4375	NAT16	N-acetyltransferase 16 (putative)	0.200797	-0.0533933	0.0172501	NAT16	0.0533933	log2FoldChange.abs<=0.025
23190	0.0929379	4.1882	2.38708	0.0172611	0.200797	-3.43803	UBXN4	UBX domain protein 4	0.200797	0.0929379	0.0172611	UBXN4	0.0929379	log2FoldChange.abs<=0.025
23019	0.121256	3.39636	2.38579	0.0173213	0.200801	-3.44096	CNOT1	CCR4-NOT transcription complex subunit 1	0.200801	0.121256	0.0173213	CNOT1	0.121256	log2FoldChange.abs<=0.025
57404	0.0546248	2.39401	2.38529	0.0173446	0.200801	-3.44209	CYP20A1	cytochrome P450 family 20 subfamily A member 1	0.200801	0.0546248	0.0173446	CYP20A1	0.0546248	log2FoldChange.abs<=0.025
56344	-0.0609029	2.90527	-2.38524	0.0173471	0.200801	-3.44221	CABP5	calcium binding protein 5	0.200801	-0.0609029	0.0173471	CABP5	0.0609029	log2FoldChange.abs<=0.025
5653	-0.050007	3.8971	-2.38519	0.0173493	0.200801	-3.44231	KLK6	kallikrein related peptidase 6	0.200801	-0.050007	0.0173493	KLK6	0.050007	log2FoldChange.abs<=0.025
65244	0.0679799	3.04941	2.38486	0.0173647	0.200801	-3.44306	SPATS2	spermatogenesis associated serine rich 2	0.200801	0.0679799	0.0173647	SPATS2	0.0679799	log2FoldChange.abs<=0.025
10907	0.0482562	3.23804	2.38477	0.0173688	0.200801	-3.44326	TXNL4A	thioredoxin like 4A	0.200801	0.0482562	0.0173688	TXNL4A	0.0482562	log2FoldChange.abs<=0.025
100996465	-0.0544611	3.61333	-2.38476	0.0173692	0.200801	-3.44328	LCA10	lung carcinoma-associated 10	0.200801	-0.0544611	0.0173692	LCA10	0.0544611	log2FoldChange.abs<=0.025
9453	0.102934	3.24448	2.3845	0.0173817	0.200801	-3.44388	GGPS1	geranylgeranyl diphosphate synthase 1	0.200801	0.102934	0.0173817	GGPS1	0.102934	log2FoldChange.abs<=0.025
27352	-0.0307135	3.49994	-2.38344	0.0174311	0.200871	-3.44626	SGSM3	small G protein signaling modulator 3	0.200871	-0.0307135	0.0174311	SGSM3	0.0307135	log2FoldChange.abs<=0.025
23471	0.161595	4.24696	2.38329	0.0174381	0.200871	-3.4466	TRAM1	translocation associated membrane protein 1	0.200871	0.161595	0.0174381	TRAM1	0.161595	log2FoldChange.abs<=0.025
1907	-0.050656	3.16466	-2.38287	0.017458	0.200871	-3.44756	EDN2	endothelin 2	0.200871	-0.050656	0.017458	EDN2	0.050656	log2FoldChange.abs<=0.025
26750	0.0536839	2.47547	2.38157	0.0175192	0.200871	-3.4505	RPS6KC1	ribosomal protein S6 kinase C1	0.200871	0.0536839	0.0175192	RPS6KC1	0.0536839	log2FoldChange.abs<=0.025
80011	0.0704153	3.9322	2.38141	0.017527	0.200871	-3.45087	FAM192A	family with sequence similarity 192 member A	0.200871	0.0704153	0.017527	FAM192A	0.0704153	log2FoldChange.abs<=0.025
7461	-0.0384045	3.79401	-2.38064	0.0175631	0.200871	-3.45259	CLIP2	CAP-Gly domain containing linker protein 2	0.200871	-0.0384045	0.0175631	CLIP2	0.0384045	log2FoldChange.abs<=0.025
336	-0.0530787	3.02812	-2.38043	0.0175732	0.200871	-3.45308	APOA2	apolipoprotein A2	0.200871	-0.0530787	0.0175732	APOA2	0.0530787	log2FoldChange.abs<=0.025
403239	-0.105623	2.63493	-2.38027	0.0175808	0.200871	-3.45344	OR2T27	olfactory receptor family 2 subfamily T member 27	0.200871	-0.105623	0.0175808	OR2T27	0.105623	log2FoldChange.abs<=0.025
56889	0.0808684	3.56559	2.37972	0.0176066	0.200871	-3.45467	TM9SF3	transmembrane 9 superfamily member 3	0.200871	0.0808684	0.0176066	TM9SF3	0.0808684	log2FoldChange.abs<=0.025
1183	-0.0388981	3.16244	-2.37949	0.0176173	0.200871	-3.45518	CLCN4	chloride voltage-gated channel 4	0.200871	-0.0388981	0.0176173	CLCN4	0.0388981	log2FoldChange.abs<=0.025
164	0.0675367	3.00568	2.37874	0.0176531	0.200871	-3.45689	AP1G1	adaptor related protein complex 1 gamma 1 subunit	0.200871	0.0675367	0.0176531	AP1G1	0.0675367	log2FoldChange.abs<=0.025
4277	-0.0588596	3.36978	-2.37858	0.0176605	0.200871	-3.45724	MICB	MHC class I polypeptide-related sequence B	0.200871	-0.0588596	0.0176605	MICB	0.0588596	log2FoldChange.abs<=0.025
6815	0.0693243	2.64585	2.3783	0.0176739	0.200871	-3.45787	STYX	serine/threonine/tyrosine interacting protein	0.200871	0.0693243	0.0176739	STYX	0.0693243	log2FoldChange.abs<=0.025
5355	0.115263	3.85891	2.37734	0.0177197	0.200871	-3.46005	PLP2	proteolipid protein 2	0.200871	0.115263	0.0177197	PLP2	0.115263	log2FoldChange.abs<=0.025
23197	0.0722166	2.86568	2.37694	0.0177389	0.200871	-3.46096	FAF2	Fas associated factor family member 2	0.200871	0.0722166	0.0177389	FAF2	0.0722166	log2FoldChange.abs<=0.025
8295	0.0513117	3.30019	2.37644	0.0177627	0.200871	-3.46208	TRRAP	transformation/transcription domain associated protein	0.200871	0.0513117	0.0177627	TRRAP	0.0513117	log2FoldChange.abs<=0.025
541465	-0.0637938	3.74204	-2.37629	0.0177695	0.200871	-3.4624	CT45A6	cancer/testis antigen family 45 member A6	0.200871	-0.0637938	0.0177695	CT45A6	0.0637938	log2FoldChange.abs<=0.025
5623	-0.0800224	3.90302	-2.37598	0.0177844	0.200871	-3.4631	PSPN	persephin	0.200871	-0.0800224	0.0177844	PSPN	0.0800224	log2FoldChange.abs<=0.025
902	0.0901617	2.62995	2.37586	0.0177903	0.200871	-3.46338	CCNH	cyclin H	0.200871	0.0901617	0.0177903	CCNH	0.0901617	log2FoldChange.abs<=0.025
150921	-0.0624941	3.77772	-2.37543	0.0178111	0.200871	-3.46436	TCF23	transcription factor 23	0.200871	-0.0624941	0.0178111	TCF23	0.0624941	log2FoldChange.abs<=0.025
55833	0.0479527	3.85863	2.37515	0.0178243	0.200871	-3.46498	UBAP2	ubiquitin associated protein 2	0.200871	0.0479527	0.0178243	UBAP2	0.0479527	log2FoldChange.abs<=0.025
4327	-0.0522697	2.91884	-2.37487	0.0178377	0.200871	-3.46561	MMP19	matrix metallopeptidase 19	0.200871	-0.0522697	0.0178377	MMP19	0.0522697	log2FoldChange.abs<=0.025
4659	0.0938016	3.3474	2.37483	0.0178396	0.200871	-3.4657	PPP1R12A	protein phosphatase 1 regulatory subunit 12A	0.200871	0.0938016	0.0178396	PPP1R12A	0.0938016	log2FoldChange.abs<=0.025
84669	0.0959506	2.88954	2.3743	0.0178649	0.200871	-3.46689	USP32	ubiquitin specific peptidase 32	0.200871	0.0959506	0.0178649	USP32	0.0959506	log2FoldChange.abs<=0.025
60401	-0.0448982	2.5933	-2.3742	0.0178698	0.200871	-3.46712	EDA2R	ectodysplasin A2 receptor	0.200871	-0.0448982	0.0178698	EDA2R	0.0448982	log2FoldChange.abs<=0.025
425054	-0.0673068	4.27556	-2.37392	0.017883	0.200871	-3.46774	VCX3B	variable charge, X-linked 3B	0.200871	-0.0673068	0.017883	VCX3B	0.0673068	log2FoldChange.abs<=0.025
30850	-0.0474603	3.67008	-2.37386	0.0178862	0.200871	-3.46789	CDR2L	cerebellar degeneration related protein 2 like	0.200871	-0.0474603	0.0178862	CDR2L	0.0474603	log2FoldChange.abs<=0.025
83752	0.142965	4.01651	2.37381	0.0178887	0.200871	-3.46801	LONP2	lon peptidase 2, peroxisomal	0.200871	0.142965	0.0178887	LONP2	0.142965	log2FoldChange.abs<=0.025
23253	0.109184	3.09861	2.37346	0.0179053	0.200871	-3.46879	ANKRD12	ankyrin repeat domain 12	0.200871	0.109184	0.0179053	ANKRD12	0.109184	log2FoldChange.abs<=0.025
54796	-0.0533218	2.44163	-2.37333	0.0179118	0.200871	-3.46909	BNC2	basonuclin 2	0.200871	-0.0533218	0.0179118	BNC2	0.0533218	log2FoldChange.abs<=0.025
4671	0.0898476	2.84311	2.37309	0.0179231	0.200871	-3.46962	NAIP	NLR family apoptosis inhibitory protein	0.200871	0.0898476	0.0179231	NAIP	0.0898476	log2FoldChange.abs<=0.025
286204	-0.0395717	3.85507	-2.37309	0.0179233	0.200871	-3.46963	CRB2	crumbs 2, cell polarity complex component	0.200871	-0.0395717	0.0179233	CRB2	0.0395717	log2FoldChange.abs<=0.025
65009	-0.034349	3.71133	-2.37281	0.0179366	0.200871	-3.47025	NDRG4	NDRG family member 4	0.200871	-0.034349	0.0179366	NDRG4	0.034349	log2FoldChange.abs<=0.025
6926	0.136909	4.36254	2.37267	0.0179433	0.200871	-3.47056	TBX3	T-box 3	0.200871	0.136909	0.0179433	TBX3	0.136909	log2FoldChange.abs<=0.025
64327	0.056541	3.35415	2.37256	0.0179487	0.200871	-3.47082	LMBR1	limb development membrane protein 1	0.200871	0.056541	0.0179487	LMBR1	0.056541	log2FoldChange.abs<=0.025
10476	0.114512	5.28931	2.37237	0.0179577	0.200871	-3.47124	ATP5H	ATP synthase, H+ transporting, mitochondrial Fo complex subunit D	0.200871	0.114512	0.0179577	ATP5H	0.114512	log2FoldChange.abs<=0.025
84632	-0.0405499	3.3757	-2.37228	0.0179623	0.200871	-3.47145	AFAP1L2	actin filament associated protein 1 like 2	0.200871	-0.0405499	0.0179623	AFAP1L2	0.0405499	log2FoldChange.abs<=0.025
359948	0.101842	4.84027	2.37221	0.0179655	0.200871	-3.4716	IRF2BP2	interferon regulatory factor 2 binding protein 2	0.200871	0.101842	0.0179655	IRF2BP2	0.101842	log2FoldChange.abs<=0.025
11073	0.057441	2.56694	2.37193	0.017979	0.200871	-3.47223	TOPBP1	topoisomerase (DNA) II binding protein 1	0.200871	0.057441	0.017979	TOPBP1	0.057441	log2FoldChange.abs<=0.025
1285	-0.0293823	2.86476	-2.37129	0.01801	0.200871	-3.47368	COL4A3	collagen type IV alpha 3 chain	0.200871	-0.0293823	0.01801	COL4A3	0.0293823	log2FoldChange.abs<=0.025
8106	0.0866024	4.82887	2.37098	0.018025	0.200871	-3.47437	PABPN1	poly(A) binding protein nuclear 1	0.200871	0.0866024	0.018025	PABPN1	0.0866024	log2FoldChange.abs<=0.025
3632	-0.031047	2.52374	-2.3709	0.0180288	0.200871	-3.47455	INPP5A	inositol polyphosphate-5-phosphatase A	0.200871	-0.031047	0.0180288	INPP5A	0.031047	log2FoldChange.abs<=0.025
80206	-0.0421907	2.76018	-2.37062	0.0180425	0.200871	-3.47519	FHOD3	formin homology 2 domain containing 3	0.200871	-0.0421907	0.0180425	FHOD3	0.0421907	log2FoldChange.abs<=0.025
64838	-0.0486214	3.62149	-2.36984	0.0180803	0.200871	-3.47694	FNDC4	fibronectin type III domain containing 4	0.200871	-0.0486214	0.0180803	FNDC4	0.0486214	log2FoldChange.abs<=0.025
136371	-0.0490183	3.67027	-2.3697	0.0180869	0.200871	-3.47725	ASB10	ankyrin repeat and SOCS box containing 10	0.200871	-0.0490183	0.0180869	ASB10	0.0490183	log2FoldChange.abs<=0.025
3166	-0.074547	4.48601	-2.36964	0.01809	0.200871	-3.47739	HMX1	H6 family homeobox 1	0.200871	-0.074547	0.01809	HMX1	0.074547	log2FoldChange.abs<=0.025
441294	-0.0842108	2.69896	-2.36952	0.0180954	0.200871	-3.47764	CTAGE15	CTAGE family member 15	0.200871	-0.0842108	0.0180954	CTAGE15	0.0842108	log2FoldChange.abs<=0.025
6037	-0.0709754	3.46261	-2.36898	0.018122	0.200999	-3.47888	RNASE3	ribonuclease A family member 3	0.200999	-0.0709754	0.018122	RNASE3	0.0709754	log2FoldChange.abs<=0.025
51389	0.0810366	3.46674	2.36815	0.0181621	0.201142	-3.48073	RWDD1	RWD domain containing 1	0.201142	0.0810366	0.0181621	RWDD1	0.0810366	log2FoldChange.abs<=0.025
93183	0.0627523	2.81539	2.36809	0.0181651	0.201142	-3.48087	PIGM	phosphatidylinositol glycan anchor biosynthesis class M	0.201142	0.0627523	0.0181651	PIGM	0.0627523	log2FoldChange.abs<=0.025
138311	-0.0491045	4.21489	-2.3673	0.0182035	0.20115	-3.48264	FAM69B	family with sequence similarity 69 member B	0.20115	-0.0491045	0.0182035	FAM69B	0.0491045	log2FoldChange.abs<=0.025
11018	-0.0644642	3.3502	-2.36698	0.0182191	0.20115	-3.48336	TMED1	transmembrane p24 trafficking protein 1	0.20115	-0.0644642	0.0182191	TMED1	0.0644642	log2FoldChange.abs<=0.025
165918	0.0813231	3.39414	2.36694	0.0182209	0.20115	-3.48344	RNF168	ring finger protein 168	0.20115	0.0813231	0.0182209	RNF168	0.0813231	log2FoldChange.abs<=0.025
54549	-0.0379506	3.30752	-2.36652	0.0182417	0.20115	-3.4844	SDK2	sidekick cell adhesion molecule 2	0.20115	-0.0379506	0.0182417	SDK2	0.0379506	log2FoldChange.abs<=0.025
144717	-0.043748	4.17217	-2.3663	0.0182525	0.20115	-3.48489	FAM109A	family with sequence similarity 109 member A	0.20115	-0.043748	0.0182525	FAM109A	0.043748	log2FoldChange.abs<=0.025
4102	-0.068414	3.80789	-2.36622	0.0182562	0.20115	-3.48506	MAGEA3	MAGE family member A3	0.20115	-0.068414	0.0182562	MAGEA3	0.068414	log2FoldChange.abs<=0.025
89822	-0.0498716	3.41958	-2.36556	0.0182886	0.201184	-3.48655	KCNK17	potassium two pore domain channel subfamily K member 17	0.201184	-0.0498716	0.0182886	KCNK17	0.0498716	log2FoldChange.abs<=0.025
10010	0.0694369	2.42221	2.36525	0.0183039	0.201184	-3.48725	TANK	TRAF family member associated NFKB activator	0.201184	0.0694369	0.0183039	TANK	0.0694369	log2FoldChange.abs<=0.025
8661	0.130555	3.96738	2.36447	0.0183419	0.201184	-3.48898	EIF3A	eukaryotic translation initiation factor 3 subunit A	0.201184	0.130555	0.0183419	EIF3A	0.130555	log2FoldChange.abs<=0.025
5866	-0.0445261	3.74856	-2.36445	0.0183433	0.201184	-3.48905	RAB3IL1	RAB3A interacting protein like 1	0.201184	-0.0445261	0.0183433	RAB3IL1	0.0445261	log2FoldChange.abs<=0.025
79690	-0.0374239	3.51328	-2.36413	0.0183588	0.201184	-3.48976	GAL3ST4	galactose-3-O-sulfotransferase 4	0.201184	-0.0374239	0.0183588	GAL3ST4	0.0374239	log2FoldChange.abs<=0.025
51185	0.0688841	2.65499	2.36396	0.0183673	0.201184	-3.49015	CRBN	cereblon	0.201184	0.0688841	0.0183673	CRBN	0.0688841	log2FoldChange.abs<=0.025
152065	-0.061459	2.93164	-2.36362	0.0183837	0.201184	-3.49089	C3orf22	chromosome 3 open reading frame 22	0.201184	-0.061459	0.0183837	C3orf22	0.061459	log2FoldChange.abs<=0.025
64220	-0.0319852	3.48071	-2.36345	0.0183921	0.201184	-3.49128	STRA6	stimulated by retinoic acid 6	0.201184	-0.0319852	0.0183921	STRA6	0.0319852	log2FoldChange.abs<=0.025
1731	-0.0392571	3.9894	-2.36323	0.0184032	0.201184	-3.49178	2021-09-01	septin 1	0.201184	-0.0392571	0.0184032	2021-09-01	0.0392571	log2FoldChange.abs<=0.025
4359	-0.0456629	3.69971	-2.36294	0.0184174	0.201184	-3.49243	MPZ	myelin protein zero	0.201184	-0.0456629	0.0184174	MPZ	0.0456629	log2FoldChange.abs<=0.025
26232	-0.0577987	3.57458	-2.36278	0.0184251	0.201184	-3.49278	FBXO2	F-box protein 2	0.201184	-0.0577987	0.0184251	FBXO2	0.0577987	log2FoldChange.abs<=0.025
489	0.0588765	3.95598	2.36154	0.0184863	0.201687	-3.49556	ATP2A3	ATPase sarcoplasmic/endoplasmic reticulum Ca2+ transporting 3	0.201687	0.0588765	0.0184863	ATP2A3	0.0588765	log2FoldChange.abs<=0.025
1181	-0.0322471	3.69192	-2.3608	0.018523	0.201874	-3.49722	CLCN2	chloride voltage-gated channel 2	0.201874	-0.0322471	0.018523	CLCN2	0.0322471	log2FoldChange.abs<=0.025
7375	0.0629704	3.50323	2.36058	0.0185338	0.201874	-3.49771	USP4	ubiquitin specific peptidase 4	0.201874	0.0629704	0.0185338	USP4	0.0629704	log2FoldChange.abs<=0.025
4257	0.112494	2.49514	2.35965	0.0185799	0.201939	-3.49979	MGST1	microsomal glutathione S-transferase 1	0.201939	0.112494	0.0185799	MGST1	0.112494	log2FoldChange.abs<=0.025
127294	-0.0383937	2.88112	-2.35912	0.0186063	0.201939	-3.50098	MYOM3	myomesin 3	0.201939	-0.0383937	0.0186063	MYOM3	0.0383937	log2FoldChange.abs<=0.025
85437	0.120481	3.81952	2.35886	0.0186195	0.201939	-3.50157	ZCRB1	zinc finger CCHC-type and RNA binding motif containing 1	0.201939	0.120481	0.0186195	ZCRB1	0.120481	log2FoldChange.abs<=0.025
54550	-0.0447208	3.0288	-2.35884	0.0186203	0.201939	-3.50161	NECAB2	N-terminal EF-hand calcium binding protein 2	0.201939	-0.0447208	0.0186203	NECAB2	0.0447208	log2FoldChange.abs<=0.025
10250	0.087587	4.1412	2.35871	0.0186266	0.201939	-3.50189	SRRM1	serine and arginine repetitive matrix 1	0.201939	0.087587	0.0186266	SRRM1	0.087587	log2FoldChange.abs<=0.025
54545	0.078764	2.91515	2.35824	0.0186504	0.201939	-3.50296	MTMR12	myotubularin related protein 12	0.201939	0.078764	0.0186504	MTMR12	0.078764	log2FoldChange.abs<=0.025
25897	0.083215	4.06159	2.35805	0.0186599	0.201939	-3.50339	RNF19A	ring finger protein 19A, RBR E3 ubiquitin protein ligase	0.201939	0.083215	0.0186599	RNF19A	0.083215	log2FoldChange.abs<=0.025
54769	-0.0423446	2.91484	-2.35785	0.0186695	0.201939	-3.50382	DIRAS2	DIRAS family GTPase 2	0.201939	-0.0423446	0.0186695	DIRAS2	0.0423446	log2FoldChange.abs<=0.025
10913	-0.0402488	3.2888	-2.35772	0.0186759	0.201939	-3.50411	EDAR	ectodysplasin A receptor	0.201939	-0.0402488	0.0186759	EDAR	0.0402488	log2FoldChange.abs<=0.025
23563	-0.0389143	3.06054	-2.35718	0.0187033	0.20204	-3.50533	CHST5	carbohydrate sulfotransferase 5	0.20204	-0.0389143	0.0187033	CHST5	0.0389143	log2FoldChange.abs<=0.025
4677	0.0943411	3.60409	2.35693	0.0187156	0.20204	-3.50588	NARS	asparaginyl-tRNA synthetase	0.20204	0.0943411	0.0187156	NARS	0.0943411	log2FoldChange.abs<=0.025
9958	0.0693897	2.45376	2.35522	0.0188013	0.202075	-3.50971	USP15	ubiquitin specific peptidase 15	0.202075	0.0693897	0.0188013	USP15	0.0693897	log2FoldChange.abs<=0.025
55109	0.0640365	2.54397	2.35503	0.0188107	0.202075	-3.51013	AGGF1	angiogenic factor with G-patch and FHA domains 1	0.202075	0.0640365	0.0188107	AGGF1	0.0640365	log2FoldChange.abs<=0.025
23090	-0.0539366	2.72286	-2.35484	0.0188202	0.202075	-3.51055	ZNF423	zinc finger protein 423	0.202075	-0.0539366	0.0188202	ZNF423	0.0539366	log2FoldChange.abs<=0.025
8456	-0.0466799	2.88168	-2.35469	0.0188275	0.202075	-3.51088	FOXN1	forkhead box N1	0.202075	-0.0466799	0.0188275	FOXN1	0.0466799	log2FoldChange.abs<=0.025
2785	-0.0640951	2.92604	-2.3546	0.0188322	0.202075	-3.51109	GNG3	G protein subunit gamma 3	0.202075	-0.0640951	0.0188322	GNG3	0.0640951	log2FoldChange.abs<=0.025
9263	0.0933769	2.54567	2.35406	0.0188594	0.202075	-3.51229	STK17A	serine/threonine kinase 17a	0.202075	0.0933769	0.0188594	STK17A	0.0933769	log2FoldChange.abs<=0.025
152015	-0.0490655	2.79305	-2.35405	0.01886	0.202075	-3.51232	ROPN1B	rhophilin associated tail protein 1B	0.202075	-0.0490655	0.01886	ROPN1B	0.0490655	log2FoldChange.abs<=0.025
54737	0.0920124	3.79462	2.35364	0.0188805	0.202075	-3.51323	MPHOSPH8	M-phase phosphoprotein 8	0.202075	0.0920124	0.0188805	MPHOSPH8	0.0920124	log2FoldChange.abs<=0.025
51161	-0.048822	3.76969	-2.35363	0.0188809	0.202075	-3.51325	C3orf18	chromosome 3 open reading frame 18	0.202075	-0.048822	0.0188809	C3orf18	0.048822	log2FoldChange.abs<=0.025
79934	-0.0360437	3.56707	-2.35356	0.0188844	0.202075	-3.51341	COQ8B	coenzyme Q8B	0.202075	-0.0360437	0.0188844	COQ8B	0.0360437	log2FoldChange.abs<=0.025
10808	0.120953	3.13219	2.35354	0.0188854	0.202075	-3.51345	HSPH1	heat shock protein family H (Hsp110) member 1	0.202075	0.120953	0.0188854	HSPH1	0.120953	log2FoldChange.abs<=0.025
64771	0.0589646	3.56767	2.35276	0.0189249	0.202336	-3.5152	C6orf106	chromosome 6 open reading frame 106	0.202336	0.0589646	0.0189249	C6orf106	0.0589646	log2FoldChange.abs<=0.025
2301	-0.100063	2.7999	-2.35176	0.0189756	0.202439	-3.51744	FOXE3	forkhead box E3	0.202439	-0.100063	0.0189756	FOXE3	0.100063	log2FoldChange.abs<=0.025
5534	0.041181	2.62148	2.35146	0.0189905	0.202439	-3.51809	PPP3R1	protein phosphatase 3 regulatory subunit B, alpha	0.202439	0.041181	0.0189905	PPP3R1	0.041181	log2FoldChange.abs<=0.025
9525	0.082559	3.28466	2.35135	0.0189962	0.202439	-3.51834	VPS4B	vacuolar protein sorting 4 homolog B	0.202439	0.082559	0.0189962	VPS4B	0.082559	log2FoldChange.abs<=0.025
10158	-0.0515024	3.62154	-2.35113	0.0190072	0.202439	-3.51883	PDZK1IP1	PDZK1 interacting protein 1	0.202439	-0.0515024	0.0190072	PDZK1IP1	0.0515024	log2FoldChange.abs<=0.025
10845	0.0703266	3.19844	2.35072	0.019028	0.202439	-3.51975	CLPX	caseinolytic mitochondrial matrix peptidase chaperone subunit	0.202439	0.0703266	0.019028	CLPX	0.0703266	log2FoldChange.abs<=0.025
9184	0.102537	4.08388	2.35017	0.0190561	0.202439	-3.52098	BUB3	BUB3, mitotic checkpoint protein	0.202439	0.102537	0.0190561	BUB3	0.102537	log2FoldChange.abs<=0.025
29102	0.0626225	2.87849	2.34968	0.0190808	0.202439	-3.52207	DROSHA	drosha ribonuclease III	0.202439	0.0626225	0.0190808	DROSHA	0.0626225	log2FoldChange.abs<=0.025
5010	-0.045792	2.57718	-2.34953	0.0190884	0.202439	-3.5224	CLDN11	claudin 11	0.202439	-0.045792	0.0190884	CLDN11	0.045792	log2FoldChange.abs<=0.025
3066	0.0742861	3.12049	2.34927	0.0191017	0.202439	-3.52298	HDAC2	histone deacetylase 2	0.202439	0.0742861	0.0191017	HDAC2	0.0742861	log2FoldChange.abs<=0.025
51747	0.157654	4.61767	2.34907	0.0191121	0.202439	-3.52344	LUC7L3	LUC7 like 3 pre-mRNA splicing factor	0.202439	0.157654	0.0191121	LUC7L3	0.157654	log2FoldChange.abs<=0.025
27296	-0.0492781	2.56747	-2.34903	0.0191138	0.202439	-3.52351	TP53TG5	TP53 target 5	0.202439	-0.0492781	0.0191138	TP53TG5	0.0492781	log2FoldChange.abs<=0.025
5646	-0.0495962	3.47759	-2.34885	0.0191229	0.202439	-3.52391	PRSS3	protease, serine 3	0.202439	-0.0495962	0.0191229	PRSS3	0.0495962	log2FoldChange.abs<=0.025
283383	-0.0453401	2.6484	-2.34809	0.0191618	0.202439	-3.52561	ADGRD1	adhesion G protein-coupled receptor D1	0.202439	-0.0453401	0.0191618	ADGRD1	0.0453401	log2FoldChange.abs<=0.025
121268	-0.0463656	2.66727	-2.34795	0.0191688	0.202439	-3.52592	RHEBL1	Ras homolog enriched in brain like 1	0.202439	-0.0463656	0.0191688	RHEBL1	0.0463656	log2FoldChange.abs<=0.025
9474	0.0687856	2.41994	2.34791	0.019171	0.202439	-3.52602	ATG5	autophagy related 5	0.202439	0.0687856	0.019171	ATG5	0.0687856	log2FoldChange.abs<=0.025
112950	0.0397131	2.55464	2.34766	0.0191838	0.202439	-3.52657	MED8	mediator complex subunit 8	0.202439	0.0397131	0.0191838	MED8	0.0397131	log2FoldChange.abs<=0.025
283971	-0.0350038	4.19775	-2.34749	0.0191924	0.202439	-3.52695	CLEC18C	C-type lectin domain family 18 member C	0.202439	-0.0350038	0.0191924	CLEC18C	0.0350038	log2FoldChange.abs<=0.025
26507	-0.0389782	3.07004	-2.34655	0.0192403	0.202652	-3.52903	CNNM1	cyclin and CBS domain divalent metal cation transport mediator 1	0.202652	-0.0389782	0.0192403	CNNM1	0.0389782	log2FoldChange.abs<=0.025
55341	0.062569	2.78219	2.34645	0.0192456	0.202652	-3.52926	LSG1	large 60S subunit nuclear export GTPase 1	0.202652	0.062569	0.0192456	LSG1	0.062569	log2FoldChange.abs<=0.025
2695	-0.0571575	2.76603	-2.3462	0.0192583	0.202652	-3.52981	GIP	gastric inhibitory polypeptide	0.202652	-0.0571575	0.0192583	GIP	0.0571575	log2FoldChange.abs<=0.025
54432	0.0617752	2.95816	2.34532	0.0193037	0.202782	-3.53179	YIPF1	Yip1 domain family member 1	0.202782	0.0617752	0.0193037	YIPF1	0.0617752	log2FoldChange.abs<=0.025
253143	0.0583159	2.84462	2.34512	0.0193137	0.202782	-3.53222	PRR14L	proline rich 14 like	0.202782	0.0583159	0.0193137	PRR14L	0.0583159	log2FoldChange.abs<=0.025
10326	-0.0358957	2.61865	-2.34437	0.0193525	0.202782	-3.5339	SIRPB1	signal regulatory protein beta 1	0.202782	-0.0358957	0.0193525	SIRPB1	0.0358957	log2FoldChange.abs<=0.025
283375	-0.0399995	3.45459	-2.34409	0.0193669	0.202782	-3.53452	SLC39A5	solute carrier family 39 member 5	0.202782	-0.0399995	0.0193669	SLC39A5	0.0399995	log2FoldChange.abs<=0.025
64333	-0.0327867	3.62248	-2.34365	0.0193896	0.202782	-3.5355	ARHGAP9	Rho GTPase activating protein 9	0.202782	-0.0327867	0.0193896	ARHGAP9	0.0327867	log2FoldChange.abs<=0.025
80325	-0.0350788	3.9822	-2.34361	0.0193916	0.202782	-3.53559	ABTB1	ankyrin repeat and BTB domain containing 1	0.202782	-0.0350788	0.0193916	ABTB1	0.0350788	log2FoldChange.abs<=0.025
4747	-0.0495112	3.01067	-2.34359	0.0193924	0.202782	-3.53562	NEFL	neurofilament light	0.202782	-0.0495112	0.0193924	NEFL	0.0495112	log2FoldChange.abs<=0.025
51105	0.0778944	2.55972	2.34331	0.0194071	0.202782	-3.53626	PHF20L1	PHD finger protein 20-like 1	0.202782	0.0778944	0.0194071	PHF20L1	0.0778944	log2FoldChange.abs<=0.025
6218	0.0962664	5.13976	2.3433	0.0194073	0.202782	-3.53627	RPS17	ribosomal protein S17	0.202782	0.0962664	0.0194073	RPS17	0.0962664	log2FoldChange.abs<=0.025
7874	0.127048	4.09943	2.34208	0.0194708	0.203286	-3.539	USP7	ubiquitin specific peptidase 7	0.203286	0.127048	0.0194708	USP7	0.127048	log2FoldChange.abs<=0.025
343068	-0.0722882	2.78288	-2.34143	0.0195041	0.203467	-3.54042	PRAMEF5	PRAME family member 5	0.203467	-0.0722882	0.0195041	PRAMEF5	0.0722882	log2FoldChange.abs<=0.025
1824	0.0842102	2.62747	2.34115	0.0195186	0.203467	-3.54105	DSC2	desmocollin 2	0.203467	0.0842102	0.0195186	DSC2	0.0842102	log2FoldChange.abs<=0.025
55160	-0.0308407	4.03948	-2.34047	0.0195539	0.203675	-3.54256	ARHGEF10L	Rho guanine nucleotide exchange factor 10 like	0.203675	-0.0308407	0.0195539	ARHGEF10L	0.0308407	log2FoldChange.abs<=0.025
63892	0.041751	2.50432	2.34013	0.0195716	0.203701	-3.54332	THADA	THADA, armadillo repeat containing	0.203701	0.041751	0.0195716	THADA	0.041751	log2FoldChange.abs<=0.025
6184	0.129557	4.0811	2.3386	0.0196511	0.204368	-3.5467	RPN1	ribophorin I	0.204368	0.129557	0.0196511	RPN1	0.129557	log2FoldChange.abs<=0.025
390264	-0.101982	3.11311	-2.33808	0.0196786	0.204495	-3.54787	OR10G4	olfactory receptor family 10 subfamily G member 4	0.204495	-0.101982	0.0196786	OR10G4	0.101982	log2FoldChange.abs<=0.025
5496	0.048637	3.5404	2.33724	0.0197222	0.204515	-3.54973	PPM1G	protein phosphatase, Mg2+/Mn2+ dependent 1G	0.204515	0.048637	0.0197222	PPM1G	0.048637	log2FoldChange.abs<=0.025
3842	0.0755824	3.03307	2.33717	0.0197263	0.204515	-3.5499	TNPO1	transportin 1	0.204515	0.0755824	0.0197263	TNPO1	0.0755824	log2FoldChange.abs<=0.025
8911	-0.0355705	2.97564	-2.33603	0.0197858	0.204515	-3.55242	CACNA1I	calcium voltage-gated channel subunit alpha1 I	0.204515	-0.0355705	0.0197858	CACNA1I	0.0355705	log2FoldChange.abs<=0.025
1608	-0.0388117	2.46556	-2.33595	0.0197899	0.204515	-3.55259	DGKG	diacylglycerol kinase gamma	0.204515	-0.0388117	0.0197899	DGKG	0.0388117	log2FoldChange.abs<=0.025
55620	-0.0299495	3.49711	-2.33588	0.0197936	0.204515	-3.55275	STAP2	signal transducing adaptor family member 2	0.204515	-0.0299495	0.0197936	STAP2	0.0299495	log2FoldChange.abs<=0.025
6741	0.0771283	3.07095	2.3358	0.0197976	0.204515	-3.55291	SSB	Sjogren syndrome antigen B	0.204515	0.0771283	0.0197976	SSB	0.0771283	log2FoldChange.abs<=0.025
374872	-0.0659811	4.11365	-2.33575	0.0198006	0.204515	-3.55304	C19orf35	chromosome 19 open reading frame 35	0.204515	-0.0659811	0.0198006	C19orf35	0.0659811	log2FoldChange.abs<=0.025
5199	-0.0410723	3.30374	-2.33564	0.0198065	0.204515	-3.55329	CFP	complement factor properdin	0.204515	-0.0410723	0.0198065	CFP	0.0410723	log2FoldChange.abs<=0.025
22803	0.0910398	3.08946	2.33541	0.0198184	0.204515	-3.55379	XRN2	5'-3' exoribonuclease 2	0.204515	0.0910398	0.0198184	XRN2	0.0910398	log2FoldChange.abs<=0.025
3077	-0.0437177	2.76549	-2.33446	0.0198681	0.204841	-3.55589	HFE	hemochromatosis	0.204841	-0.0437177	0.0198681	HFE	0.0437177	log2FoldChange.abs<=0.025
388389	-0.0447894	3.80329	-2.33422	0.0198808	0.204841	-3.55642	CCDC103	coiled-coil domain containing 103	0.204841	-0.0447894	0.0198808	CCDC103	0.0447894	log2FoldChange.abs<=0.025
10217	-0.0348397	3.25665	-2.33367	0.0199101	0.204984	-3.55765	CTDSPL	CTD small phosphatase like	0.204984	-0.0348397	0.0199101	CTDSPL	0.0348397	log2FoldChange.abs<=0.025
148979	-0.0491532	3.58413	-2.33319	0.0199354	0.204993	-3.55871	GLIS1	GLIS family zinc finger 1	0.204993	-0.0491532	0.0199354	GLIS1	0.0491532	log2FoldChange.abs<=0.025
160762	-0.0424665	2.53064	-2.33267	0.0199625	0.204993	-3.55985	CCDC63	coiled-coil domain containing 63	0.204993	-0.0424665	0.0199625	CCDC63	0.0424665	log2FoldChange.abs<=0.025
326342	-0.0410134	2.45786	-2.33229	0.0199831	0.204993	-3.56071	ADGRE4P	adhesion G protein-coupled receptor E4, pseudogene	0.204993	-0.0410134	0.0199831	ADGRE4P	0.0410134	log2FoldChange.abs<=0.025
7429	-0.0398449	2.60865	-2.3322	0.0199874	0.204993	-3.56089	VIL1	villin 1	0.204993	-0.0398449	0.0199874	VIL1	0.0398449	log2FoldChange.abs<=0.025
4931	0.0974483	3.03756	2.3322	0.0199877	0.204993	-3.5609	NVL	nuclear VCP-like	0.204993	0.0974483	0.0199877	NVL	0.0974483	log2FoldChange.abs<=0.025
51639	0.0778362	2.84602	2.33148	0.020026	0.205089	-3.5625	SF3B6	splicing factor 3b subunit 6	0.205089	0.0778362	0.020026	SF3B6	0.0778362	log2FoldChange.abs<=0.025
11076	0.0699884	3.72097	2.33111	0.0200453	0.205089	-3.56331	TPPP	tubulin polymerization promoting protein	0.205089	0.0699884	0.0200453	TPPP	0.0699884	log2FoldChange.abs<=0.025
10734	-0.025936	3.15793	-2.33048	0.0200789	0.205089	-3.56471	STAG3	stromal antigen 3	0.205089	-0.025936	0.0200789	STAG3	0.025936	log2FoldChange.abs<=0.025
151477	-0.0723434	2.54686	-2.3303	0.0200886	0.205089	-3.56511	LINC00471	long intergenic non-protein coding RNA 471	0.205089	-0.0723434	0.0200886	LINC00471	0.0723434	log2FoldChange.abs<=0.025
6742	0.076425	4.02987	2.32986	0.0201118	0.205089	-3.56607	SSBP1	single stranded DNA binding protein 1	0.205089	0.076425	0.0201118	SSBP1	0.076425	log2FoldChange.abs<=0.025
55291	0.110159	3.51347	2.32973	0.0201186	0.205089	-3.56636	PPP6R3	protein phosphatase 6 regulatory subunit 3	0.205089	0.110159	0.0201186	PPP6R3	0.110159	log2FoldChange.abs<=0.025
170691	-0.0356626	3.03134	-2.32907	0.0201541	0.205089	-3.56783	ADAMTS17	ADAM metallopeptidase with thrombospondin type 1 motif 17	0.205089	-0.0356626	0.0201541	ADAMTS17	0.0356626	log2FoldChange.abs<=0.025
133957	0.0607368	3.85036	2.32856	0.0201813	0.205089	-3.56896	CCDC127	coiled-coil domain containing 127	0.205089	0.0607368	0.0201813	CCDC127	0.0607368	log2FoldChange.abs<=0.025
9779	0.0608546	2.55417	2.32821	0.0201998	0.205089	-3.56972	TBC1D5	TBC1 domain family member 5	0.205089	0.0608546	0.0201998	TBC1D5	0.0608546	log2FoldChange.abs<=0.025
25891	-0.0425306	2.54345	-2.3282	0.0202005	0.205089	-3.56975	PAMR1	peptidase domain containing associated with muscle regeneration 1	0.205089	-0.0425306	0.0202005	PAMR1	0.0425306	log2FoldChange.abs<=0.025
57099	0.0511694	3.12362	2.32799	0.0202116	0.205089	-3.57021	AVEN	apoptosis and caspase activation inhibitor	0.205089	0.0511694	0.0202116	AVEN	0.0511694	log2FoldChange.abs<=0.025
22897	-0.0272344	3.37117	-2.32741	0.0202428	0.205089	-3.5715	CEP164	centrosomal protein 164	0.205089	-0.0272344	0.0202428	CEP164	0.0272344	log2FoldChange.abs<=0.025
80198	-0.0324948	3.66192	-2.32736	0.020245	0.205089	-3.57159	MUS81	MUS81 structure-specific endonuclease subunit	0.205089	-0.0324948	0.020245	MUS81	0.0324948	log2FoldChange.abs<=0.025
728656	-0.0425688	3.35165	-2.32723	0.0202522	0.205089	-3.57189	DMRTC1B	DMRT like family C1B	0.205089	-0.0425688	0.0202522	DMRTC1B	0.0425688	log2FoldChange.abs<=0.025
353219	-0.110694	2.36534	-2.32712	0.0202581	0.205089	-3.57213	KAAG1	kidney associated antigen 1	0.205089	-0.110694	0.0202581	KAAG1	0.110694	log2FoldChange.abs<=0.025
6571	-0.0343338	2.8323	-2.32692	0.0202688	0.205089	-3.57257	SLC18A2	solute carrier family 18 member A2	0.205089	-0.0343338	0.0202688	SLC18A2	0.0343338	log2FoldChange.abs<=0.025
10418	-0.0655151	3.22896	-2.3269	0.02027	0.205089	-3.57262	SPON1	spondin 1	0.205089	-0.0655151	0.02027	SPON1	0.0655151	log2FoldChange.abs<=0.025
23670	0.0775248	2.58597	2.32657	0.0202876	0.205089	-3.57334	TMEM2	transmembrane protein 2	0.205089	0.0775248	0.0202876	TMEM2	0.0775248	log2FoldChange.abs<=0.025
644634	-0.119075	3.35108	-2.32607	0.0203142	0.205089	-3.57444	FAM231D	family with sequence similarity 231 member D	0.205089	-0.119075	0.0203142	FAM231D	0.119075	log2FoldChange.abs<=0.025
696	-0.0454725	2.44741	-2.32596	0.0203201	0.205089	-3.57468	BTN1A1	butyrophilin subfamily 1 member A1	0.205089	-0.0454725	0.0203201	BTN1A1	0.0454725	log2FoldChange.abs<=0.025
6434	0.0938175	3.80407	2.32537	0.0203521	0.205089	-3.576	TRA2B	transformer 2 beta homolog (Drosophila)	0.205089	0.0938175	0.0203521	TRA2B	0.0938175	log2FoldChange.abs<=0.025
11079	0.063305	3.79248	2.32529	0.0203565	0.205089	-3.57618	RER1	retention in endoplasmic reticulum sorting receptor 1	0.205089	0.063305	0.0203565	RER1	0.063305	log2FoldChange.abs<=0.025
8669	0.0860574	4.27656	2.32518	0.0203621	0.205089	-3.57641	EIF3J	eukaryotic translation initiation factor 3 subunit J	0.205089	0.0860574	0.0203621	EIF3J	0.0860574	log2FoldChange.abs<=0.025
10210	0.075582	2.72881	2.32452	0.020398	0.205089	-3.57788	TOPORS	TOP1 binding arginine/serine rich protein	0.205089	0.075582	0.020398	TOPORS	0.075582	log2FoldChange.abs<=0.025
51068	0.0834967	3.00413	2.324	0.0204256	0.205089	-3.57901	NMD3	NMD3 ribosome export adaptor	0.205089	0.0834967	0.0204256	NMD3	0.0834967	log2FoldChange.abs<=0.025
54933	-0.0420767	3.01882	-2.32394	0.0204288	0.205089	-3.57914	RHBDL2	rhomboid like 2	0.205089	-0.0420767	0.0204288	RHBDL2	0.0420767	log2FoldChange.abs<=0.025
134187	-0.0977657	2.78248	-2.32359	0.0204477	0.205089	-3.57991	POU5F2	POU domain class 5, transcription factor 2	0.205089	-0.0977657	0.0204477	POU5F2	0.0977657	log2FoldChange.abs<=0.025
23300	0.0710733	2.66084	2.32334	0.0204612	0.205089	-3.58046	ATMIN	ATM interactor	0.205089	0.0710733	0.0204612	ATMIN	0.0710733	log2FoldChange.abs<=0.025
23215	0.16964	4.89088	2.32285	0.020488	0.205089	-3.58156	PRRC2C	proline rich coiled-coil 2C	0.205089	0.16964	0.020488	PRRC2C	0.16964	log2FoldChange.abs<=0.025
54567	-0.0441144	3.46549	-2.32266	0.0204983	0.205089	-3.58197	DLL4	delta like canonical Notch ligand 4	0.205089	-0.0441144	0.0204983	DLL4	0.0441144	log2FoldChange.abs<=0.025
10917	-0.0493273	2.40672	-2.3222	0.0205228	0.205089	-3.58297	BTNL3	butyrophilin like 3	0.205089	-0.0493273	0.0205228	BTNL3	0.0493273	log2FoldChange.abs<=0.025
5395	0.0503891	2.64149	2.32211	0.0205278	0.205089	-3.58318	PMS2	PMS1 homolog 2, mismatch repair system component	0.205089	0.0503891	0.0205278	PMS2	0.0503891	log2FoldChange.abs<=0.025
27230	0.0620971	3.07773	2.32157	0.0205571	0.205089	-3.58437	SERP1	stress associated endoplasmic reticulum protein 1	0.205089	0.0620971	0.0205571	SERP1	0.0620971	log2FoldChange.abs<=0.025
23741	0.104089	3.90764	2.32103	0.0205866	0.205089	-3.58556	EID1	EP300 interacting inhibitor of differentiation 1	0.205089	0.104089	0.0205866	EID1	0.104089	log2FoldChange.abs<=0.025
23476	0.0617556	4.73013	2.3209	0.0205938	0.205089	-3.58586	BRD4	bromodomain containing 4	0.205089	0.0617556	0.0205938	BRD4	0.0617556	log2FoldChange.abs<=0.025
2901	-0.0378336	3.13553	-2.32083	0.0205973	0.205089	-3.586	GRIK5	glutamate ionotropic receptor kainate type subunit 5	0.205089	-0.0378336	0.0205973	GRIK5	0.0378336	log2FoldChange.abs<=0.025
64710	0.162601	5.67111	2.32022	0.0206308	0.205089	-3.58736	NUCKS1	nuclear casein kinase and cyclin dependent kinase substrate 1	0.205089	0.162601	0.0206308	NUCKS1	0.162601	log2FoldChange.abs<=0.025
56729	-0.0636641	3.67117	-2.3199	0.0206482	0.205089	-3.58806	RETN	resistin	0.205089	-0.0636641	0.0206482	RETN	0.0636641	log2FoldChange.abs<=0.025
390243	-0.0530459	3.0201	-2.31987	0.0206498	0.205089	-3.58812	IZUMO1R	IZUMO1 receptor, JUNO	0.205089	-0.0530459	0.0206498	IZUMO1R	0.0530459	log2FoldChange.abs<=0.025
55508	0.0410406	2.9206	2.31972	0.0206579	0.205089	-3.58845	SLC35E3	solute carrier family 35 member E3	0.205089	0.0410406	0.0206579	SLC35E3	0.0410406	log2FoldChange.abs<=0.025
3326	0.153564	6.06763	2.31917	0.020688	0.205089	-3.58966	HSP90AB1	heat shock protein 90 alpha family class B member 1	0.205089	0.153564	0.020688	HSP90AB1	0.153564	log2FoldChange.abs<=0.025
4967	0.0361781	3.41511	2.31914	0.0206893	0.205089	-3.58972	OGDH	oxoglutarate dehydrogenase	0.205089	0.0361781	0.0206893	OGDH	0.0361781	log2FoldChange.abs<=0.025
4810	-0.0478913	3.09682	-2.31906	0.0206935	0.205089	-3.58989	NHS	NHS actin remodeling regulator	0.205089	-0.0478913	0.0206935	NHS	0.0478913	log2FoldChange.abs<=0.025
79184	0.070486	2.56195	2.31902	0.0206958	0.205089	-3.58998	BRCC3	BRCA1/BRCA2-containing complex subunit 3	0.205089	0.070486	0.0206958	BRCC3	0.070486	log2FoldChange.abs<=0.025
5573	0.153435	4.75479	2.31901	0.0206965	0.205089	-3.59001	PRKAR1A	protein kinase cAMP-dependent type I regulatory subunit alpha	0.205089	0.153435	0.0206965	PRKAR1A	0.153435	log2FoldChange.abs<=0.025
64777	0.039449	4.09136	2.31887	0.0207041	0.205089	-3.59032	RMND5B	required for meiotic nuclear division 5 homolog B	0.205089	0.039449	0.0207041	RMND5B	0.039449	log2FoldChange.abs<=0.025
51733	-0.0397004	2.41011	-2.31806	0.0207484	0.205319	-3.5921	UPB1	beta-ureidopropionase 1	0.205319	-0.0397004	0.0207484	UPB1	0.0397004	log2FoldChange.abs<=0.025
128602	-0.0690335	2.68945	-2.31788	0.0207581	0.205319	-3.59249	C20orf85	chromosome 20 open reading frame 85	0.205319	-0.0690335	0.0207581	C20orf85	0.0690335	log2FoldChange.abs<=0.025
22953	-0.03815	3.40124	-2.31651	0.0208335	0.205376	-3.59551	P2RX2	purinergic receptor P2X 2	0.205376	-0.03815	0.0208335	P2RX2	0.03815	log2FoldChange.abs<=0.025
1286	-0.036421	3.0345	-2.31649	0.0208344	0.205376	-3.59555	COL4A4	collagen type IV alpha 4 chain	0.205376	-0.036421	0.0208344	COL4A4	0.036421	log2FoldChange.abs<=0.025
64844	0.102304	3.45691	2.31626	0.0208473	0.205376	-3.59607	2021-03-07	membrane associated ring-CH-type finger 7	0.205376	0.102304	0.0208473	2021-03-07	0.102304	log2FoldChange.abs<=0.025
56907	0.0651957	2.84958	2.31524	0.0209031	0.205376	-3.5983	SPIRE1	spire type actin nucleation factor 1	0.205376	0.0651957	0.0209031	SPIRE1	0.0651957	log2FoldChange.abs<=0.025
27112	-0.0575187	2.77897	-2.31501	0.0209159	0.205376	-3.59881	FAM155B	family with sequence similarity 155 member B	0.205376	-0.0575187	0.0209159	FAM155B	0.0575187	log2FoldChange.abs<=0.025
2735	-0.0420336	3.7395	-2.31499	0.020917	0.205376	-3.59885	GLI1	GLI family zinc finger 1	0.205376	-0.0420336	0.020917	GLI1	0.0420336	log2FoldChange.abs<=0.025
125336	-0.0357066	2.65046	-2.31468	0.0209338	0.205376	-3.59952	LOXHD1	lipoxygenase homology domains 1	0.205376	-0.0357066	0.0209338	LOXHD1	0.0357066	log2FoldChange.abs<=0.025
10005	-0.0420638	3.15416	-2.31455	0.0209412	0.205376	-3.59982	ACOT8	acyl-CoA thioesterase 8	0.205376	-0.0420638	0.0209412	ACOT8	0.0420638	log2FoldChange.abs<=0.025
57010	-0.0465182	3.58459	-2.31419	0.0209608	0.205376	-3.6006	CABP4	calcium binding protein 4	0.205376	-0.0465182	0.0209608	CABP4	0.0465182	log2FoldChange.abs<=0.025
6228	0.128796	5.60239	2.31415	0.0209631	0.205376	-3.60069	RPS23	ribosomal protein S23	0.205376	0.128796	0.0209631	RPS23	0.128796	log2FoldChange.abs<=0.025
339745	0.0886726	2.78456	2.31397	0.0209733	0.205376	-3.60109	SPOPL	speckle type BTB/POZ protein like	0.205376	0.0886726	0.0209733	SPOPL	0.0886726	log2FoldChange.abs<=0.025
80021	0.0634286	2.49533	2.3138	0.0209826	0.205376	-3.60147	TMEM62	transmembrane protein 62	0.205376	0.0634286	0.0209826	TMEM62	0.0634286	log2FoldChange.abs<=0.025
81849	-0.0603435	2.47947	-2.31345	0.0210021	0.205376	-3.60224	ST6GALNAC5	ST6 N-acetylgalactosaminide alpha-2,6-sialyltransferase 5	0.205376	-0.0603435	0.0210021	ST6GALNAC5	0.0603435	log2FoldChange.abs<=0.025
55425	0.0436205	2.60415	2.31336	0.0210067	0.205376	-3.60242	GPALPP1	GPALPP motifs containing 1	0.205376	0.0436205	0.0210067	GPALPP1	0.0436205	log2FoldChange.abs<=0.025
1953	-0.0351751	4.26257	-2.3126	0.021049	0.205376	-3.6041	MEGF6	multiple EGF like domains 6	0.205376	-0.0351751	0.021049	MEGF6	0.0351751	log2FoldChange.abs<=0.025
168850	0.0675629	3.595	2.31247	0.021056	0.205376	-3.60438	ZNF800	zinc finger protein 800	0.205376	0.0675629	0.021056	ZNF800	0.0675629	log2FoldChange.abs<=0.025
59284	-0.0533644	2.76764	-2.31216	0.021073	0.205376	-3.60505	CACNG7	calcium voltage-gated channel auxiliary subunit gamma 7	0.205376	-0.0533644	0.021073	CACNG7	0.0533644	log2FoldChange.abs<=0.025
389118	-0.0563251	3.35262	-2.31215	0.021074	0.205376	-3.60509	CDHR4	cadherin related family member 4	0.205376	-0.0563251	0.021074	CDHR4	0.0563251	log2FoldChange.abs<=0.025
116150	0.0889607	2.82273	2.31209	0.0210771	0.205376	-3.60521	NUS1	NUS1 dehydrodolichyl diphosphate synthase subunit	0.205376	0.0889607	0.0210771	NUS1	0.0889607	log2FoldChange.abs<=0.025
199713	-0.0458687	2.49716	-2.31194	0.0210853	0.205376	-3.60554	NLRP7	NLR family pyrin domain containing 7	0.205376	-0.0458687	0.0210853	NLRP7	0.0458687	log2FoldChange.abs<=0.025
23385	0.0479339	3.00794	2.31162	0.0211034	0.205376	-3.60625	NCSTN	nicastrin	0.205376	0.0479339	0.0211034	NCSTN	0.0479339	log2FoldChange.abs<=0.025
83959	-0.0400061	3.56087	-2.31145	0.0211129	0.205376	-3.60663	SLC4A11	solute carrier family 4 member 11	0.205376	-0.0400061	0.0211129	SLC4A11	0.0400061	log2FoldChange.abs<=0.025
1739	0.0838053	3.33424	2.31112	0.0211311	0.205376	-3.60735	DLG1	discs large MAGUK scaffold protein 1	0.205376	0.0838053	0.0211311	DLG1	0.0838053	log2FoldChange.abs<=0.025
81031	0.0648586	3.39243	2.31108	0.0211332	0.205376	-3.60743	SLC2A10	solute carrier family 2 member 10	0.205376	0.0648586	0.0211332	SLC2A10	0.0648586	log2FoldChange.abs<=0.025
9719	-0.0397646	4.183	-2.31047	0.021167	0.205554	-3.60876	ADAMTSL2	ADAMTS like 2	0.205554	-0.0397646	0.021167	ADAMTSL2	0.0397646	log2FoldChange.abs<=0.025
22981	-0.0292633	3.40449	-2.3101	0.021188	0.205608	-3.60959	NINL	ninein like	0.205608	-0.0292633	0.021188	NINL	0.0292633	log2FoldChange.abs<=0.025
161176	-0.0376948	3.27017	-2.30961	0.0212152	0.205717	-3.61066	SYNE3	spectrin repeat containing nuclear envelope family member 3	0.205717	-0.0376948	0.0212152	SYNE3	0.0376948	log2FoldChange.abs<=0.025
10288	-0.0452588	4.35058	-2.30925	0.0212353	0.205717	-3.61145	LILRB2	leukocyte immunoglobulin like receptor B2	0.205717	-0.0452588	0.0212353	LILRB2	0.0452588	log2FoldChange.abs<=0.025
84334	0.0521569	2.83631	2.3083	0.0212881	0.205717	-3.61352	APOPT1	apoptogenic 1, mitochondrial	0.205717	0.0521569	0.0212881	APOPT1	0.0521569	log2FoldChange.abs<=0.025
25836	0.0958825	2.8822	2.30819	0.0212942	0.205717	-3.61376	NIPBL	NIPBL, cohesin loading factor	0.205717	0.0958825	0.0212942	NIPBL	0.0958825	log2FoldChange.abs<=0.025
56946	0.0870231	2.91306	2.30793	0.0213091	0.205717	-3.61434	EMSY	EMSY, BRCA2 interacting transcriptional repressor	0.205717	0.0870231	0.0213091	EMSY	0.0870231	log2FoldChange.abs<=0.025
2192	-0.082675	4.27953	-2.30787	0.0213121	0.205717	-3.61446	FBLN1	fibulin 1	0.205717	-0.082675	0.0213121	FBLN1	0.082675	log2FoldChange.abs<=0.025
23526	-0.0393102	3.81357	-2.30765	0.0213247	0.205717	-3.61496	ARHGAP45	Rho GTPase activating protein 45	0.205717	-0.0393102	0.0213247	ARHGAP45	0.0393102	log2FoldChange.abs<=0.025
1736	0.0731782	3.41459	2.30762	0.021326	0.205717	-3.61501	DKC1	dyskerin pseudouridine synthase 1	0.205717	0.0731782	0.021326	DKC1	0.0731782	log2FoldChange.abs<=0.025
1579	-0.0359647	3.10711	-2.30741	0.021338	0.205717	-3.61547	CYP4A11	cytochrome P450 family 4 subfamily A member 11	0.205717	-0.0359647	0.021338	CYP4A11	0.0359647	log2FoldChange.abs<=0.025
10782	-0.0364617	3.3581	-2.30609	0.0214123	0.206019	-3.61837	ZNF274	zinc finger protein 274	0.206019	-0.0364617	0.0214123	ZNF274	0.0364617	log2FoldChange.abs<=0.025
3787	-0.0486756	2.55553	-2.30539	0.0214517	0.206019	-3.6199	KCNS1	potassium voltage-gated channel modifier subfamily S member 1	0.206019	-0.0486756	0.0214517	KCNS1	0.0486756	log2FoldChange.abs<=0.025
80320	-0.0544948	2.98	-2.3052	0.021462	0.206019	-3.62031	SP6	Sp6 transcription factor	0.206019	-0.0544948	0.021462	SP6	0.0544948	log2FoldChange.abs<=0.025
55681	0.101312	2.93921	2.30425	0.0215158	0.206019	-3.62239	SCYL2	SCY1 like pseudokinase 2	0.206019	0.101312	0.0215158	SCYL2	0.101312	log2FoldChange.abs<=0.025
7140	-0.0480121	3.93989	-2.30394	0.0215333	0.206019	-3.62307	TNNT3	troponin T3, fast skeletal type	0.206019	-0.0480121	0.0215333	TNNT3	0.0480121	log2FoldChange.abs<=0.025
10569	0.0860029	3.22481	2.30345	0.0215612	0.206019	-3.62415	SLU7	SLU7 homolog, splicing factor	0.206019	0.0860029	0.0215612	SLU7	0.0860029	log2FoldChange.abs<=0.025
4830	0.0640844	4.1288	2.30339	0.0215642	0.206019	-3.62427	NME1	NME/NM23 nucleoside diphosphate kinase 1	0.206019	0.0640844	0.0215642	NME1	0.0640844	log2FoldChange.abs<=0.025
10949	0.0900141	4.04807	2.30326	0.0215716	0.206019	-3.62455	HNRNPA0	heterogeneous nuclear ribonucleoprotein A0	0.206019	0.0900141	0.0215716	HNRNPA0	0.0900141	log2FoldChange.abs<=0.025
2060	0.0706122	3.25442	2.30318	0.0215763	0.206019	-3.62473	EPS15	epidermal growth factor receptor pathway substrate 15	0.206019	0.0706122	0.0215763	EPS15	0.0706122	log2FoldChange.abs<=0.025
796	-0.0436357	3.03208	-2.30281	0.0215972	0.206019	-3.62554	CALCA	calcitonin related polypeptide alpha	0.206019	-0.0436357	0.0215972	CALCA	0.0436357	log2FoldChange.abs<=0.025
9218	0.0895097	3.70005	2.30278	0.0215992	0.206019	-3.62562	VAPA	VAMP associated protein A	0.206019	0.0895097	0.0215992	VAPA	0.0895097	log2FoldChange.abs<=0.025
55699	0.107505	2.84207	2.30249	0.0216153	0.206019	-3.62624	IARS2	isoleucyl-tRNA synthetase 2, mitochondrial	0.206019	0.107505	0.0216153	IARS2	0.107505	log2FoldChange.abs<=0.025
1660	0.0937173	3.15553	2.30235	0.0216231	0.206019	-3.62654	DHX9	DExH-box helicase 9	0.206019	0.0937173	0.0216231	DHX9	0.0937173	log2FoldChange.abs<=0.025
55758	0.0610855	3.46467	2.30173	0.0216586	0.206019	-3.62791	RCOR3	REST corepressor 3	0.206019	0.0610855	0.0216586	RCOR3	0.0610855	log2FoldChange.abs<=0.025
7161	-0.0433778	3.99669	-2.30166	0.0216622	0.206019	-3.62805	TP73	tumor protein p73	0.206019	-0.0433778	0.0216622	TP73	0.0433778	log2FoldChange.abs<=0.025
1135	-0.0426006	2.9502	-2.30158	0.0216669	0.206019	-3.62823	CHRNA2	cholinergic receptor nicotinic alpha 2 subunit	0.206019	-0.0426006	0.0216669	CHRNA2	0.0426006	log2FoldChange.abs<=0.025
516	0.0640026	4.28321	2.30149	0.0216721	0.206019	-3.62842	ATP5G1	ATP synthase, H+ transporting, mitochondrial Fo complex subunit C1 (subunit 9)	0.206019	0.0640026	0.0216721	ATP5G1	0.0640026	log2FoldChange.abs<=0.025
4043	0.0819946	3.73021	2.30137	0.021679	0.206019	-3.62869	LRPAP1	LDL receptor related protein associated protein 1	0.206019	0.0819946	0.021679	LRPAP1	0.0819946	log2FoldChange.abs<=0.025
3671	-0.0572736	3.3686	-2.30123	0.021687	0.206019	-3.629	ISLR	immunoglobulin superfamily containing leucine rich repeat	0.206019	-0.0572736	0.021687	ISLR	0.0572736	log2FoldChange.abs<=0.025
5322	-0.0339787	2.82917	-2.30084	0.0217088	0.206019	-3.62983	PLA2G5	phospholipase A2 group V	0.206019	-0.0339787	0.0217088	PLA2G5	0.0339787	log2FoldChange.abs<=0.025
23043	-0.0813335	3.0994	-2.30067	0.0217187	0.206019	-3.63022	TNIK	TRAF2 and NCK interacting kinase	0.206019	-0.0813335	0.0217187	TNIK	0.0813335	log2FoldChange.abs<=0.025
3203	-0.0711658	3.35788	-2.30065	0.0217199	0.206019	-3.63026	HOXA6	homeobox A6	0.206019	-0.0711658	0.0217199	HOXA6	0.0711658	log2FoldChange.abs<=0.025
399473	-0.0528259	2.80378	-2.30057	0.0217244	0.206019	-3.63044	SPRED3	sprouty related EVH1 domain containing 3	0.206019	-0.0528259	0.0217244	SPRED3	0.0528259	log2FoldChange.abs<=0.025
10890	0.104491	3.93522	2.30011	0.0217504	0.206103	-3.63143	RAB10	RAB10, member RAS oncogene family	0.206103	0.104491	0.0217504	RAB10	0.104491	log2FoldChange.abs<=0.025
219539	-0.0413048	3.3493	-2.29939	0.0217918	0.206103	-3.63301	YPEL4	yippee like 4	0.206103	-0.0413048	0.0217918	YPEL4	0.0413048	log2FoldChange.abs<=0.025
541468	-0.0583426	2.79243	-2.29914	0.0218062	0.206103	-3.63356	LURAP1	leucine rich adaptor protein 1	0.206103	-0.0583426	0.0218062	LURAP1	0.0583426	log2FoldChange.abs<=0.025
90525	-0.0437019	3.62161	-2.29897	0.0218154	0.206103	-3.63392	SHF	Src homology 2 domain containing F	0.206103	-0.0437019	0.0218154	SHF	0.0437019	log2FoldChange.abs<=0.025
132112	-0.0598139	2.38995	-2.29891	0.0218193	0.206103	-3.63407	RTP1	receptor transporter protein 1	0.206103	-0.0598139	0.0218193	RTP1	0.0598139	log2FoldChange.abs<=0.025
10778	0.0556048	3.54438	2.29879	0.0218259	0.206103	-3.63432	ZNF271P	zinc finger protein 271, pseudogene	0.206103	0.0556048	0.0218259	ZNF271P	0.0556048	log2FoldChange.abs<=0.025
8425	-0.0358393	4.34568	-2.2985	0.0218424	0.206112	-3.63495	LTBP4	latent transforming growth factor beta binding protein 4	0.206112	-0.0358393	0.0218424	LTBP4	0.0358393	log2FoldChange.abs<=0.025
147166	0.0401939	2.7488	2.29823	0.0218581	0.206115	-3.63555	TRIM16L	tripartite motif containing 16 like	0.206115	0.0401939	0.0218581	TRIM16L	0.0401939	log2FoldChange.abs<=0.025
56269	-0.0941406	2.88852	-2.29758	0.0218954	0.20632	-3.63697	IRGC	immunity related GTPase cinema	0.20632	-0.0941406	0.0218954	IRGC	0.0941406	log2FoldChange.abs<=0.025
79876	0.0552285	2.89689	2.29719	0.0219175	0.206355	-3.63781	UBA5	ubiquitin like modifier activating enzyme 5	0.206355	0.0552285	0.0219175	UBA5	0.0552285	log2FoldChange.abs<=0.025
2773	0.0902759	3.27787	2.29697	0.02193	0.206355	-3.63828	GNAI3	G protein subunit alpha i3	0.206355	0.0902759	0.02193	GNAI3	0.0902759	log2FoldChange.abs<=0.025
7702	0.0480833	2.77308	2.29654	0.0219551	0.206446	-3.63923	ZNF143	zinc finger protein 143	0.206446	0.0480833	0.0219551	ZNF143	0.0480833	log2FoldChange.abs<=0.025
7134	-0.0511086	3.53159	-2.2957	0.022003	0.206711	-3.64105	TNNC1	troponin C1, slow skeletal and cardiac type	0.206711	-0.0511086	0.022003	TNNC1	0.0511086	log2FoldChange.abs<=0.025
150221	-0.0650271	3.46229	-2.29551	0.0220143	0.206711	-3.64148	RIMBP3C	RIMS binding protein 3C	0.206711	-0.0650271	0.0220143	RIMBP3C	0.0650271	log2FoldChange.abs<=0.025
11284	-0.0359182	4.53005	-2.29481	0.0220545	0.206905	-3.643	PNKP	polynucleotide kinase 3'-phosphatase	0.206905	-0.0359182	0.0220545	PNKP	0.0359182	log2FoldChange.abs<=0.025
171546	0.0674055	3.66253	2.29445	0.0220751	0.206905	-3.64378	SPTSSA	serine palmitoyltransferase small subunit A	0.206905	0.0674055	0.0220751	SPTSSA	0.0674055	log2FoldChange.abs<=0.025
10023	0.0482208	2.78437	2.29434	0.0220814	0.206905	-3.64401	FRAT1	FRAT1, WNT signaling pathway regulator	0.206905	0.0482208	0.0220814	FRAT1	0.0482208	log2FoldChange.abs<=0.025
23126	0.116107	3.91233	2.29385	0.0221096	0.207024	-3.64508	POGZ	pogo transposable element with ZNF domain	0.207024	0.116107	0.0221096	POGZ	0.116107	log2FoldChange.abs<=0.025
84076	-0.0690972	2.49255	-2.29353	0.0221286	0.207056	-3.64579	TKTL2	transketolase like 2	0.207056	-0.0690972	0.0221286	TKTL2	0.0690972	log2FoldChange.abs<=0.025
8615	0.0918406	3.41271	2.29299	0.0221596	0.207201	-3.64696	USO1	USO1 vesicle transport factor	0.207201	0.0918406	0.0221596	USO1	0.0918406	log2FoldChange.abs<=0.025
54754	-0.0399609	4.56899	-2.29228	0.0222007	0.207318	-3.6485	NUTM2F	NUT family member 2F	0.207318	-0.0399609	0.0222007	NUTM2F	0.0399609	log2FoldChange.abs<=0.025
9439	0.0966221	2.74959	2.29224	0.0222032	0.207318	-3.64859	MED23	mediator complex subunit 23	0.207318	0.0966221	0.0222032	MED23	0.0966221	log2FoldChange.abs<=0.025
2976	0.0444991	3.1261	2.29167	0.0222361	0.20748	-3.64982	GTF3C2	general transcription factor IIIC subunit 2	0.20748	0.0444991	0.0222361	GTF3C2	0.0444991	log2FoldChange.abs<=0.025
24149	0.0371124	2.84638	2.29131	0.0222572	0.207495	-3.65062	ZNF318	zinc finger protein 318	0.207495	0.0371124	0.0222572	ZNF318	0.0371124	log2FoldChange.abs<=0.025
64925	0.0872532	4.62952	2.2909	0.0222811	0.207495	-3.65151	CCDC71	coiled-coil domain containing 71	0.207495	0.0872532	0.0222811	CCDC71	0.0872532	log2FoldChange.abs<=0.025
6194	0.127702	5.38191	2.2896	0.0223566	0.207495	-3.65432	RPS6	ribosomal protein S6	0.207495	0.127702	0.0223566	RPS6	0.127702	log2FoldChange.abs<=0.025
283643	-0.0418144	4.76153	-2.28951	0.0223621	0.207495	-3.65453	C14orf80	chromosome 14 open reading frame 80	0.207495	-0.0418144	0.0223621	C14orf80	0.0418144	log2FoldChange.abs<=0.025
57159	-0.0440065	3.16346	-2.28911	0.0223851	0.207495	-3.65539	TRIM54	tripartite motif containing 54	0.207495	-0.0440065	0.0223851	TRIM54	0.0440065	log2FoldChange.abs<=0.025
5138	-0.0344324	3.4459	-2.2884	0.0224271	0.207495	-3.65695	PDE2A	phosphodiesterase 2A	0.207495	-0.0344324	0.0224271	PDE2A	0.0344324	log2FoldChange.abs<=0.025
54617	0.042118	2.70681	2.28818	0.02244	0.207495	-3.65743	INO80	INO80 complex subunit	0.207495	0.042118	0.02244	INO80	0.042118	log2FoldChange.abs<=0.025
3320	0.14611	5.2846	2.28769	0.0224686	0.207495	-3.65849	HSP90AA1	heat shock protein 90 alpha family class A member 1	0.207495	0.14611	0.0224686	HSP90AA1	0.14611	log2FoldChange.abs<=0.025
4686	0.0739288	3.2431	2.28764	0.0224717	0.207495	-3.6586	NCBP1	nuclear cap binding protein subunit 1	0.207495	0.0739288	0.0224717	NCBP1	0.0739288	log2FoldChange.abs<=0.025
51306	0.0412029	2.47775	2.28752	0.0224783	0.207495	-3.65885	FAM13B	family with sequence similarity 13 member B	0.207495	0.0412029	0.0224783	FAM13B	0.0412029	log2FoldChange.abs<=0.025
79811	0.0917501	3.65168	2.28745	0.0224825	0.207495	-3.659	SLTM	SAFB like transcription modulator	0.207495	0.0917501	0.0224825	SLTM	0.0917501	log2FoldChange.abs<=0.025
51755	0.148762	3.83264	2.2873	0.0224911	0.207495	-3.65932	CDK12	cyclin dependent kinase 12	0.207495	0.148762	0.0224911	CDK12	0.148762	log2FoldChange.abs<=0.025
246330	-0.0440241	4.08988	-2.28728	0.0224924	0.207495	-3.65937	PELI3	pellino E3 ubiquitin protein ligase family member 3	0.207495	-0.0440241	0.0224924	PELI3	0.0440241	log2FoldChange.abs<=0.025
2058	0.101048	3.12989	2.28725	0.0224941	0.207495	-3.65943	EPRS	glutamyl-prolyl-tRNA synthetase	0.207495	0.101048	0.0224941	EPRS	0.101048	log2FoldChange.abs<=0.025
90135	-0.0521181	4.44176	-2.28719	0.0224977	0.207495	-3.65956	BTBD6	BTB domain containing 6	0.207495	-0.0521181	0.0224977	BTBD6	0.0521181	log2FoldChange.abs<=0.025
4720	0.0517752	3.60241	2.28713	0.0225015	0.207495	-3.6597	NDUFS2	NADH:ubiquinone oxidoreductase core subunit S2	0.207495	0.0517752	0.0225015	NDUFS2	0.0517752	log2FoldChange.abs<=0.025
200576	0.0489668	2.55813	2.28696	0.0225114	0.207495	-3.66007	PIKFYVE	phosphoinositide kinase, FYVE-type zinc finger containing	0.207495	0.0489668	0.0225114	PIKFYVE	0.0489668	log2FoldChange.abs<=0.025
9883	0.0665453	4.66808	2.28685	0.0225177	0.207495	-3.6603	POM121	POM121 transmembrane nucleoporin	0.207495	0.0665453	0.0225177	POM121	0.0665453	log2FoldChange.abs<=0.025
170959	0.0570907	2.47221	2.28551	0.0225968	0.208081	-3.66322	ZNF431	zinc finger protein 431	0.208081	0.0570907	0.0225968	ZNF431	0.0570907	log2FoldChange.abs<=0.025
200185	0.048957	3.42775	2.28471	0.0226437	0.208369	-3.66495	KRTCAP2	keratinocyte associated protein 2	0.208369	0.048957	0.0226437	KRTCAP2	0.048957	log2FoldChange.abs<=0.025
284185	-0.0489653	3.49253	-2.2836	0.0227096	0.208761	-3.66736	LINC00482	long intergenic non-protein coding RNA 482	0.208761	-0.0489653	0.0227096	LINC00482	0.0489653	log2FoldChange.abs<=0.025
170960	0.0505623	2.88349	2.28346	0.0227176	0.208761	-3.66766	ZNF721	zinc finger protein 721	0.208761	0.0505623	0.0227176	ZNF721	0.0505623	log2FoldChange.abs<=0.025
8541	-0.0393177	3.58266	-2.28284	0.0227543	0.208849	-3.669	PPFIA3	PTPRF interacting protein alpha 3	0.208849	-0.0393177	0.0227543	PPFIA3	0.0393177	log2FoldChange.abs<=0.025
29999	-0.0533132	2.47114	-2.28262	0.0227672	0.208849	-3.66947	FSCN3	fascin actin-bundling protein 3	0.208849	-0.0533132	0.0227672	FSCN3	0.0533132	log2FoldChange.abs<=0.025
22879	-0.0320748	3.76187	-2.2822	0.0227925	0.208849	-3.67039	MON1B	MON1 homolog B, secretory trafficking associated	0.208849	-0.0320748	0.0227925	MON1B	0.0320748	log2FoldChange.abs<=0.025
196528	0.0811574	2.94246	2.28212	0.0227971	0.208849	-3.67056	ARID2	AT-rich interaction domain 2	0.208849	0.0811574	0.0227971	ARID2	0.0811574	log2FoldChange.abs<=0.025
100132288	0.0643204	4.04446	2.28198	0.0228054	0.208849	-3.67087	TEKT4P2	tektin 4 pseudogene 2	0.208849	0.0643204	0.0228054	TEKT4P2	0.0643204	log2FoldChange.abs<=0.025
3851	-0.0522087	3.22114	-2.28129	0.0228465	0.208997	-3.67236	KRT4	keratin 4	0.208997	-0.0522087	0.0228465	KRT4	0.0522087	log2FoldChange.abs<=0.025
9584	0.142598	4.54453	2.28118	0.0228529	0.208997	-3.6726	RBM39	RNA binding motif protein 39	0.208997	0.142598	0.0228529	RBM39	0.142598	log2FoldChange.abs<=0.025
826	0.114554	4.7421	2.27983	0.0229337	0.209592	-3.67553	CAPNS1	calpain small subunit 1	0.209592	0.114554	0.0229337	CAPNS1	0.114554	log2FoldChange.abs<=0.025
80776	-0.0667004	3.4288	-2.27875	0.0229981	0.210037	-3.67786	B9D2	B9 protein domain 2	0.210037	-0.0667004	0.0229981	B9D2	0.0667004	log2FoldChange.abs<=0.025
246176	-0.0419588	3.96705	-2.2784	0.0230187	0.210081	-3.67861	GAS2L2	growth arrest specific 2 like 2	0.210081	-0.0419588	0.0230187	GAS2L2	0.0419588	log2FoldChange.abs<=0.025
254879	-0.098322	2.84812	-2.2774	0.0230791	0.21035	-3.68079	OR2T6	olfactory receptor family 2 subfamily T member 6	0.21035	-0.098322	0.0230791	OR2T6	0.098322	log2FoldChange.abs<=0.025
55830	0.0588936	2.95917	2.27727	0.0230869	0.21035	-3.68107	GLT8D1	glycosyltransferase 8 domain containing 1	0.21035	0.0588936	0.0230869	GLT8D1	0.0588936	log2FoldChange.abs<=0.025
3861	-0.0968479	4.00085	-2.2767	0.0231206	0.21035	-3.68228	KRT14	keratin 14	0.21035	-0.0968479	0.0231206	KRT14	0.0968479	log2FoldChange.abs<=0.025
11184	-0.0329595	3.49295	-2.2767	0.0231207	0.21035	-3.68228	MAP4K1	mitogen-activated protein kinase kinase kinase kinase 1	0.21035	-0.0329595	0.0231207	MAP4K1	0.0329595	log2FoldChange.abs<=0.025
373156	0.0575143	3.58354	2.2766	0.023127	0.21035	-3.68251	GSTK1	glutathione S-transferase kappa 1	0.21035	0.0575143	0.023127	GSTK1	0.0575143	log2FoldChange.abs<=0.025
22936	0.114223	2.53767	2.27623	0.0231492	0.210382	-3.68331	ELL2	elongation factor for RNA polymerase II 2	0.210382	0.114223	0.0231492	ELL2	0.114223	log2FoldChange.abs<=0.025
3336	0.0982642	3.84535	2.27602	0.023162	0.210382	-3.68377	HSPE1	heat shock protein family E (Hsp10) member 1	0.210382	0.0982642	0.023162	HSPE1	0.0982642	log2FoldChange.abs<=0.025
79596	0.0564933	2.51583	2.27518	0.0232122	0.210694	-3.68557	RNF219	ring finger protein 219	0.210694	0.0564933	0.0232122	RNF219	0.0564933	log2FoldChange.abs<=0.025
4864	0.0422199	3.11077	2.27429	0.0232662	0.21083	-3.6875	NPC1	NPC intracellular cholesterol transporter 1	0.21083	0.0422199	0.0232662	NPC1	0.0422199	log2FoldChange.abs<=0.025
9657	0.0491539	2.52746	2.27425	0.0232685	0.21083	-3.68758	IQCB1	IQ motif containing B1	0.21083	0.0491539	0.0232685	IQCB1	0.0491539	log2FoldChange.abs<=0.025
5641	0.121445	3.68595	2.27415	0.0232746	0.21083	-3.6878	LGMN	legumain	0.21083	0.121445	0.0232746	LGMN	0.121445	log2FoldChange.abs<=0.025
51669	0.105781	4.38142	2.2736	0.0233076	0.210986	-3.68898	SARAF	store-operated calcium entry associated regulatory factor	0.210986	0.105781	0.0233076	SARAF	0.105781	log2FoldChange.abs<=0.025
11131	-0.0336357	2.50336	-2.27261	0.0233676	0.21129	-3.69111	CAPN11	calpain 11	0.21129	-0.0336357	0.0233676	CAPN11	0.0336357	log2FoldChange.abs<=0.025
197258	-0.0322165	3.94249	-2.27229	0.0233875	0.21129	-3.69182	FUK	fucokinase	0.21129	-0.0322165	0.0233875	FUK	0.0322165	log2FoldChange.abs<=0.025
9950	0.10635	3.07434	2.27227	0.0233887	0.21129	-3.69186	GOLGA5	golgin A5	0.21129	0.10635	0.0233887	GOLGA5	0.10635	log2FoldChange.abs<=0.025
116151	0.0890124	4.12428	2.27088	0.0234731	0.211909	-3.69486	FAM210B	family with sequence similarity 210 member B	0.211909	0.0890124	0.0234731	FAM210B	0.0890124	log2FoldChange.abs<=0.025
148362	0.101154	3.13017	2.26978	0.0235403	0.212014	-3.69723	BROX	BRO1 domain and CAAX motif containing	0.212014	0.101154	0.0235403	BROX	0.101154	log2FoldChange.abs<=0.025
23204	0.137308	4.67348	2.26976	0.0235413	0.212014	-3.69727	ARL6IP1	ADP ribosylation factor like GTPase 6 interacting protein 1	0.212014	0.137308	0.0235413	ARL6IP1	0.137308	log2FoldChange.abs<=0.025
80333	-0.039946	2.71375	-2.26971	0.0235445	0.212014	-3.69738	KCNIP4	potassium voltage-gated channel interacting protein 4	0.212014	-0.039946	0.0235445	KCNIP4	0.039946	log2FoldChange.abs<=0.025
79600	0.0479174	2.54352	2.26965	0.0235483	0.212014	-3.69752	TCTN1	tectonic family member 1	0.212014	0.0479174	0.0235483	TCTN1	0.0479174	log2FoldChange.abs<=0.025
2281	-0.0414342	3.2679	-2.26869	0.0236065	0.212395	-3.69957	FKBP1B	FK506 binding protein 1B	0.212395	-0.0414342	0.0236065	FKBP1B	0.0414342	log2FoldChange.abs<=0.025
11011	0.0787901	3.86294	2.26837	0.0236266	0.212432	-3.70027	TLK2	tousled like kinase 2	0.212432	0.0787901	0.0236266	TLK2	0.0787901	log2FoldChange.abs<=0.025
204851	0.0601046	3.61488	2.26777	0.0236629	0.212516	-3.70155	HIPK1	homeodomain interacting protein kinase 1	0.212516	0.0601046	0.0236629	HIPK1	0.0601046	log2FoldChange.abs<=0.025
339287	0.114904	4.46181	2.26745	0.0236828	0.212516	-3.70225	MSL1	male specific lethal 1 homolog	0.212516	0.114904	0.0236828	MSL1	0.114904	log2FoldChange.abs<=0.025
148137	-0.0270755	3.90371	-2.26737	0.0236878	0.212516	-3.70242	PROSER3	proline and serine rich 3	0.212516	-0.0270755	0.0236878	PROSER3	0.0270755	log2FoldChange.abs<=0.025
29785	-0.0404239	3.6187	-2.26688	0.0237176	0.212516	-3.70347	CYP2S1	cytochrome P450 family 2 subfamily S member 1	0.212516	-0.0404239	0.0237176	CYP2S1	0.0404239	log2FoldChange.abs<=0.025
55001	-0.0426936	3.19873	-2.26673	0.023727	0.212516	-3.70379	TTC22	tetratricopeptide repeat domain 22	0.212516	-0.0426936	0.023727	TTC22	0.0426936	log2FoldChange.abs<=0.025
8195	0.0433328	2.47116	2.26666	0.0237314	0.212516	-3.70395	MKKS	McKusick-Kaufman syndrome	0.212516	0.0433328	0.0237314	MKKS	0.0433328	log2FoldChange.abs<=0.025
51010	0.0736059	2.63782	2.26603	0.0237701	0.212714	-3.7053	EXOSC3	exosome component 3	0.212714	0.0736059	0.0237701	EXOSC3	0.0736059	log2FoldChange.abs<=0.025
1775	-0.0496358	4.06192	-2.26561	0.0237961	0.212714	-3.70621	DNASE1L2	deoxyribonuclease 1 like 2	0.212714	-0.0496358	0.0237961	DNASE1L2	0.0496358	log2FoldChange.abs<=0.025
79101	0.0722445	2.83331	2.26552	0.0238013	0.212714	-3.70639	TAF1D	TATA-box binding protein associated factor, RNA polymerase I subunit D	0.212714	0.0722445	0.0238013	TAF1D	0.0722445	log2FoldChange.abs<=0.025
11321	0.0674485	2.74133	2.26501	0.0238326	0.212789	-3.70748	GPN1	GPN-loop GTPase 1	0.212789	0.0674485	0.0238326	GPN1	0.0674485	log2FoldChange.abs<=0.025
29890	0.0756086	3.76062	2.26415	0.0238861	0.212789	-3.70935	RBM15B	RNA binding motif protein 15B	0.212789	0.0756086	0.0238861	RBM15B	0.0756086	log2FoldChange.abs<=0.025
5509	0.0570402	2.42586	2.26414	0.0238867	0.212789	-3.70937	PPP1R3D	protein phosphatase 1 regulatory subunit 3D	0.212789	0.0570402	0.0238867	PPP1R3D	0.0570402	log2FoldChange.abs<=0.025
1270	0.0616625	3.63214	2.26403	0.0238934	0.212789	-3.7096	CNTF	ciliary neurotrophic factor	0.212789	0.0616625	0.0238934	CNTF	0.0616625	log2FoldChange.abs<=0.025
79157	0.0268889	2.55711	2.26385	0.0239045	0.212789	-3.70999	MFSD11	major facilitator superfamily domain containing 11	0.212789	0.0268889	0.0239045	MFSD11	0.0268889	log2FoldChange.abs<=0.025
29881	-0.0331579	3.1745	-2.26361	0.0239194	0.212789	-3.7105	NPC1L1	NPC1 like intracellular cholesterol transporter 1	0.212789	-0.0331579	0.0239194	NPC1L1	0.0331579	log2FoldChange.abs<=0.025
220869	0.116603	3.03556	2.26355	0.0239231	0.212789	-3.71063	CBWD5	COBW domain containing 5	0.212789	0.116603	0.0239231	CBWD5	0.116603	log2FoldChange.abs<=0.025
10536	-0.0322964	4.00899	-2.26332	0.0239374	0.212789	-3.71113	P3H3	prolyl 3-hydroxylase 3	0.212789	-0.0322964	0.0239374	P3H3	0.0322964	log2FoldChange.abs<=0.025
5469	0.114244	3.11924	2.26285	0.0239663	0.212905	-3.71213	MED1	mediator complex subunit 1	0.212905	0.114244	0.0239663	MED1	0.114244	log2FoldChange.abs<=0.025
115294	0.0722941	3.16069	2.26214	0.0240108	0.213132	-3.71367	PCMTD1	protein-L-isoaspartate (D-aspartate) O-methyltransferase domain containing 1	0.213132	0.0722941	0.0240108	PCMTD1	0.0722941	log2FoldChange.abs<=0.025
4212	-0.0453795	2.96679	-2.26134	0.0240603	0.213132	-3.71538	MEIS2	Meis homeobox 2	0.213132	-0.0453795	0.0240603	MEIS2	0.0453795	log2FoldChange.abs<=0.025
259282	0.0987098	3.25349	2.26125	0.0240659	0.213132	-3.71557	BOD1L1	biorientation of chromosomes in cell division 1 like 1	0.213132	0.0987098	0.0240659	BOD1L1	0.0987098	log2FoldChange.abs<=0.025
5810	0.046828	3.16495	2.2611	0.024075	0.213132	-3.71589	RAD1	RAD1 checkpoint DNA exonuclease	0.213132	0.046828	0.024075	RAD1	0.046828	log2FoldChange.abs<=0.025
552900	0.0624098	5.04308	2.261	0.0240813	0.213132	-3.7161	BOLA2	bolA family member 2	0.213132	0.0624098	0.0240813	BOLA2	0.0624098	log2FoldChange.abs<=0.025
7705	0.0725378	3.74411	2.2609	0.0240878	0.213132	-3.71633	ZNF146	zinc finger protein 146	0.213132	0.0725378	0.0240878	ZNF146	0.0725378	log2FoldChange.abs<=0.025
347148	-0.0859282	3.82003	-2.26055	0.0241092	0.21318	-3.71707	QRFP	pyroglutamylated RFamide peptide	0.21318	-0.0859282	0.0241092	QRFP	0.0859282	log2FoldChange.abs<=0.025
728269	-0.0520398	4.76218	-2.26004	0.0241414	0.213233	-3.71817	MAGEA9B	MAGE family member A9B	0.213233	-0.0520398	0.0241414	MAGEA9B	0.0520398	log2FoldChange.abs<=0.025
170692	-0.0378544	2.45624	-2.25983	0.0241545	0.213233	-3.71863	ADAMTS18	ADAM metallopeptidase with thrombospondin type 1 motif 18	0.213233	-0.0378544	0.0241545	ADAMTS18	0.0378544	log2FoldChange.abs<=0.025
126402	-0.0525081	2.8951	-2.25969	0.0241631	0.213233	-3.71892	CCDC105	coiled-coil domain containing 105	0.213233	-0.0525081	0.0241631	CCDC105	0.0525081	log2FoldChange.abs<=0.025
10803	-0.0631167	3.00438	-2.25891	0.0242122	0.213249	-3.7206	CCR9	C-C motif chemokine receptor 9	0.213249	-0.0631167	0.0242122	CCR9	0.0631167	log2FoldChange.abs<=0.025
5598	-0.0360577	3.92449	-2.25881	0.0242182	0.213249	-3.72081	MAPK7	mitogen-activated protein kinase 7	0.213249	-0.0360577	0.0242182	MAPK7	0.0360577	log2FoldChange.abs<=0.025
400745	-0.0380126	3.94166	-2.25879	0.0242195	0.213249	-3.72086	SH2D5	SH2 domain containing 5	0.213249	-0.0380126	0.0242195	SH2D5	0.0380126	log2FoldChange.abs<=0.025
80255	0.0686927	2.79724	2.25832	0.0242487	0.213249	-3.72185	SLC35F5	solute carrier family 35 member F5	0.213249	0.0686927	0.0242487	SLC35F5	0.0686927	log2FoldChange.abs<=0.025
26146	0.0553368	3.37511	2.25829	0.0242509	0.213249	-3.72193	TRAF3IP1	TRAF3 interacting protein 1	0.213249	0.0553368	0.0242509	TRAF3IP1	0.0553368	log2FoldChange.abs<=0.025
64221	-0.0344867	3.41972	-2.25813	0.0242608	0.213249	-3.72227	ROBO3	roundabout guidance receptor 3	0.213249	-0.0344867	0.0242608	ROBO3	0.0344867	log2FoldChange.abs<=0.025
5611	0.0665362	2.57689	2.25726	0.024315	0.213585	-3.72412	DNAJC3	DnaJ heat shock protein family (Hsp40) member C3	0.213585	0.0665362	0.024315	DNAJC3	0.0665362	log2FoldChange.abs<=0.025
25820	0.0898326	3.47706	2.25677	0.0243462	0.21369	-3.72518	ARIH1	ariadne RBR E3 ubiquitin protein ligase 1	0.21369	0.0898326	0.0243462	ARIH1	0.0898326	log2FoldChange.abs<=0.025
9031	0.0783865	3.83879	2.25656	0.0243591	0.21369	-3.72562	BAZ1B	bromodomain adjacent to zinc finger domain 1B	0.21369	0.0783865	0.0243591	BAZ1B	0.0783865	log2FoldChange.abs<=0.025
56943	0.130923	3.52736	2.25622	0.0243804	0.213731	-3.72635	ENY2	ENY2, transcription and export complex 2 subunit	0.213731	0.130923	0.0243804	ENY2	0.130923	log2FoldChange.abs<=0.025
1345	0.224923	4.24149	2.25598	0.0243958	0.213731	-3.72687	COX6C	cytochrome c oxidase subunit 6C	0.213731	0.224923	0.0243958	COX6C	0.224923	log2FoldChange.abs<=0.025
9659	0.0424141	3.47724	2.2557	0.0244135	0.213746	-3.72748	PDE4DIP	phosphodiesterase 4D interacting protein	0.213746	0.0424141	0.0244135	PDE4DIP	0.0424141	log2FoldChange.abs<=0.025
2098	0.0688875	2.64364	2.25487	0.0244658	0.213947	-3.72925	ESD	esterase D	0.213947	0.0688875	0.0244658	ESD	0.0688875	log2FoldChange.abs<=0.025
401944	-0.0507894	3.75527	-2.25472	0.0244754	0.213947	-3.72958	LDLRAD2	low density lipoprotein receptor class A domain containing 2	0.213947	-0.0507894	0.0244754	LDLRAD2	0.0507894	log2FoldChange.abs<=0.025
56673	-0.0464855	2.96593	-2.25438	0.0244969	0.213947	-3.7303	C11orf16	chromosome 11 open reading frame 16	0.213947	-0.0464855	0.0244969	C11orf16	0.0464855	log2FoldChange.abs<=0.025
7155	0.114863	3.27157	2.25407	0.0245161	0.213947	-3.73096	TOP2B	topoisomerase (DNA) II beta	0.213947	0.114863	0.0245161	TOP2B	0.114863	log2FoldChange.abs<=0.025
27146	-0.0352428	3.22427	-2.25396	0.0245232	0.213947	-3.73119	FAM184B	family with sequence similarity 184 member B	0.213947	-0.0352428	0.0245232	FAM184B	0.0352428	log2FoldChange.abs<=0.025
4848	0.0791257	3.12099	2.2537	0.0245399	0.213947	-3.73176	CNOT2	CCR4-NOT transcription complex subunit 2	0.213947	0.0791257	0.0245399	CNOT2	0.0791257	log2FoldChange.abs<=0.025
10762	0.0382717	3.72769	2.25331	0.0245646	0.213947	-3.73259	NUP50	nucleoporin 50	0.213947	0.0382717	0.0245646	NUP50	0.0382717	log2FoldChange.abs<=0.025
10671	0.0911145	2.96675	2.25331	0.0245647	0.213947	-3.7326	DCTN6	dynactin subunit 6	0.213947	0.0911145	0.0245647	DCTN6	0.0911145	log2FoldChange.abs<=0.025
4026	0.0969894	3.40641	2.2522	0.0246351	0.214228	-3.73497	LPP	LIM domain containing preferred translocation partner in lipoma	0.214228	0.0969894	0.0246351	LPP	0.0969894	log2FoldChange.abs<=0.025
79831	-0.0476516	3.24987	-2.25137	0.0246877	0.214228	-3.73674	KDM8	lysine demethylase 8	0.214228	-0.0476516	0.0246877	KDM8	0.0476516	log2FoldChange.abs<=0.025
2079	0.102671	3.70422	2.25127	0.0246938	0.214228	-3.73694	ERH	enhancer of rudimentary homolog (Drosophila)	0.214228	0.102671	0.0246938	ERH	0.102671	log2FoldChange.abs<=0.025
55423	-0.0512451	2.70452	-2.25123	0.0246965	0.214228	-3.73704	SIRPG	signal regulatory protein gamma	0.214228	-0.0512451	0.0246965	SIRPG	0.0512451	log2FoldChange.abs<=0.025
3886	-0.0474331	3.20942	-2.25088	0.0247189	0.214228	-3.73779	KRT35	keratin 35	0.214228	-0.0474331	0.0247189	KRT35	0.0474331	log2FoldChange.abs<=0.025
81570	-0.0345853	3.01301	-2.2503	0.0247557	0.214228	-3.73902	CLPB	ClpB homolog, mitochondrial AAA ATPase chaperonin	0.214228	-0.0345853	0.0247557	CLPB	0.0345853	log2FoldChange.abs<=0.025
2242	-0.0340319	3.87701	-2.25003	0.0247733	0.214228	-3.73961	FES	FES proto-oncogene, tyrosine kinase	0.214228	-0.0340319	0.0247733	FES	0.0340319	log2FoldChange.abs<=0.025
9931	0.109287	3.41867	2.24969	0.0247947	0.214228	-3.74033	HELZ	helicase with zinc finger	0.214228	0.109287	0.0247947	HELZ	0.109287	log2FoldChange.abs<=0.025
51321	0.0624894	3.65964	2.24957	0.0248021	0.214228	-3.74058	AMZ2	archaelysin family metallopeptidase 2	0.214228	0.0624894	0.0248021	AMZ2	0.0624894	log2FoldChange.abs<=0.025
55582	0.0441638	2.40592	2.24935	0.0248167	0.214228	-3.74106	KIF27	kinesin family member 27	0.214228	0.0441638	0.0248167	KIF27	0.0441638	log2FoldChange.abs<=0.025
9267	0.0702957	4.14473	2.24931	0.0248189	0.214228	-3.74114	CYTH1	cytohesin 1	0.214228	0.0702957	0.0248189	CYTH1	0.0702957	log2FoldChange.abs<=0.025
6636	0.0792119	2.91641	2.24929	0.0248203	0.214228	-3.74118	SNRPF	small nuclear ribonucleoprotein polypeptide F	0.214228	0.0792119	0.0248203	SNRPF	0.0792119	log2FoldChange.abs<=0.025
8514	-0.0315328	3.38796	-2.24923	0.0248241	0.214228	-3.74131	KCNAB2	potassium voltage-gated channel subfamily A regulatory beta subunit 2	0.214228	-0.0315328	0.0248241	KCNAB2	0.0315328	log2FoldChange.abs<=0.025
128372	-0.0840545	3.30744	-2.24911	0.024832	0.214228	-3.74157	OR6N1	olfactory receptor family 6 subfamily N member 1	0.214228	-0.0840545	0.024832	OR6N1	0.0840545	log2FoldChange.abs<=0.025
6613	0.149242	6.34769	2.24852	0.0248695	0.214228	-3.74283	SUMO2	small ubiquitin-like modifier 2	0.214228	0.149242	0.0248695	SUMO2	0.149242	log2FoldChange.abs<=0.025
23429	0.134424	3.70229	2.24851	0.0248699	0.214228	-3.74284	RYBP	RING1 and YY1 binding protein	0.214228	0.134424	0.0248699	RYBP	0.134424	log2FoldChange.abs<=0.025
2799	0.101824	3.40961	2.24851	0.0248699	0.214228	-3.74284	GNS	glucosamine (N-acetyl)-6-sulfatase	0.214228	0.101824	0.0248699	GNS	0.101824	log2FoldChange.abs<=0.025
112942	0.0732895	2.92647	2.24821	0.0248897	0.21426	-3.7435	CFAP36	cilia and flagella associated protein 36	0.21426	0.0732895	0.0248897	CFAP36	0.0732895	log2FoldChange.abs<=0.025
9575	0.0876412	2.79248	2.24746	0.0249374	0.214282	-3.74509	CLOCK	clock circadian regulator	0.214282	0.0876412	0.0249374	CLOCK	0.0876412	log2FoldChange.abs<=0.025
57396	0.0694955	2.71497	2.2474	0.0249413	0.214282	-3.74522	CLK4	CDC like kinase 4	0.214282	0.0694955	0.0249413	CLK4	0.0694955	log2FoldChange.abs<=0.025
3308	0.0900049	2.70148	2.24733	0.0249461	0.214282	-3.74537	HSPA4	heat shock protein family A (Hsp70) member 4	0.214282	0.0900049	0.0249461	HSPA4	0.0900049	log2FoldChange.abs<=0.025
27034	-0.0327027	3.27683	-2.24702	0.0249657	0.214282	-3.74603	ACAD8	acyl-CoA dehydrogenase family member 8	0.214282	-0.0327027	0.0249657	ACAD8	0.0327027	log2FoldChange.abs<=0.025
3236	-0.0729987	2.50295	-2.24677	0.0249818	0.214282	-3.74656	HOXD10	homeobox D10	0.214282	-0.0729987	0.0249818	HOXD10	0.0729987	log2FoldChange.abs<=0.025
149041	0.109411	3.447	2.24663	0.0249909	0.214282	-3.74686	RC3H1	ring finger and CCCH-type domains 1	0.214282	0.109411	0.0249909	RC3H1	0.109411	log2FoldChange.abs<=0.025
3354	-0.0358371	5.12257	-2.24627	0.0250138	0.214282	-3.74762	HTR1E	5-hydroxytryptamine receptor 1E	0.214282	-0.0358371	0.0250138	HTR1E	0.0358371	log2FoldChange.abs<=0.025
6817	0.0437385	3.88775	2.24603	0.0250293	0.214282	-3.74813	SULT1A1	sulfotransferase family 1A member 1	0.214282	0.0437385	0.0250293	SULT1A1	0.0437385	log2FoldChange.abs<=0.025
83982	-0.0526014	4.46434	-2.24592	0.0250368	0.214282	-3.74838	IFI27L2	interferon alpha inducible protein 27 like 2	0.214282	-0.0526014	0.0250368	IFI27L2	0.0526014	log2FoldChange.abs<=0.025
131149	-0.0600092	2.66629	-2.24487	0.0251045	0.214307	-3.75062	OTOL1	otolin 1	0.214307	-0.0600092	0.0251045	OTOL1	0.0600092	log2FoldChange.abs<=0.025
25946	-0.0415031	4.20587	-2.24474	0.0251126	0.214307	-3.75089	ZNF385A	zinc finger protein 385A	0.214307	-0.0415031	0.0251126	ZNF385A	0.0415031	log2FoldChange.abs<=0.025
10025	-0.0461089	4.80146	-2.24445	0.0251312	0.214307	-3.75151	MED16	mediator complex subunit 16	0.214307	-0.0461089	0.0251312	MED16	0.0461089	log2FoldChange.abs<=0.025
27147	-0.0412879	3.05317	-2.24431	0.0251401	0.214307	-3.7518	DENND2A	DENN domain containing 2A	0.214307	-0.0412879	0.0251401	DENND2A	0.0412879	log2FoldChange.abs<=0.025
57552	0.0610758	2.43202	2.24428	0.0251425	0.214307	-3.75188	NCEH1	neutral cholesterol ester hydrolase 1	0.214307	0.0610758	0.0251425	NCEH1	0.0610758	log2FoldChange.abs<=0.025
4296	-0.0366476	3.56864	-2.24428	0.0251426	0.214307	-3.75188	MAP3K11	mitogen-activated protein kinase kinase kinase 11	0.214307	-0.0366476	0.0251426	MAP3K11	0.0366476	log2FoldChange.abs<=0.025
346606	-0.0467889	3.24398	-2.24413	0.0251521	0.214307	-3.75219	MOGAT3	monoacylglycerol O-acyltransferase 3	0.214307	-0.0467889	0.0251521	MOGAT3	0.0467889	log2FoldChange.abs<=0.025
9373	0.0440356	2.49598	2.24388	0.0251681	0.214307	-3.75272	PLAA	phospholipase A2 activating protein	0.214307	0.0440356	0.0251681	PLAA	0.0440356	log2FoldChange.abs<=0.025
2673	0.10936	3.6866	2.24356	0.025189	0.214324	-3.75341	GFPT1	glutamine--fructose-6-phosphate transaminase 1	0.214324	0.10936	0.025189	GFPT1	0.10936	log2FoldChange.abs<=0.025
8675	0.0444403	4.00377	2.2433	0.0252058	0.214324	-3.75396	STX16	syntaxin 16	0.214324	0.0444403	0.0252058	STX16	0.0444403	log2FoldChange.abs<=0.025
54587	-0.0474695	4.86859	-2.24311	0.0252183	0.214324	-3.75437	MXRA8	matrix remodeling associated 8	0.214324	-0.0474695	0.0252183	MXRA8	0.0474695	log2FoldChange.abs<=0.025
55717	0.0579066	2.62809	2.24254	0.0252552	0.214501	-3.75558	WDR11	WD repeat domain 11	0.214501	0.0579066	0.0252552	WDR11	0.0579066	log2FoldChange.abs<=0.025
60385	-0.0432205	3.10123	-2.24226	0.0252729	0.214514	-3.75616	TSKS	testis specific serine kinase substrate	0.214514	-0.0432205	0.0252729	TSKS	0.0432205	log2FoldChange.abs<=0.025
79664	0.0724755	2.49803	2.24133	0.0253338	0.214894	-3.75816	ICE2	interactor of little elongation complex ELL subunit 2	0.214894	0.0724755	0.0253338	ICE2	0.0724755	log2FoldChange.abs<=0.025
26511	0.0557389	3.00481	2.24093	0.0253598	0.214978	-3.75901	CHIC2	cysteine rich hydrophobic domain 2	0.214978	0.0557389	0.0253598	CHIC2	0.0557389	log2FoldChange.abs<=0.025
8872	0.0643178	2.90142	2.23992	0.0254253	0.215392	-3.76115	CDC123	cell division cycle 123	0.215392	0.0643178	0.0254253	CDC123	0.0643178	log2FoldChange.abs<=0.025
389610	-0.0402183	2.83357	-2.23969	0.0254409	0.215392	-3.76165	XKR5	XK related 5	0.215392	-0.0402183	0.0254409	XKR5	0.0402183	log2FoldChange.abs<=0.025
4633	-0.0423128	2.93214	-2.23912	0.0254777	0.215567	-3.76285	MYL2	myosin light chain 2	0.215567	-0.0423128	0.0254777	MYL2	0.0423128	log2FoldChange.abs<=0.025
5071	-0.0312021	2.99465	-2.23806	0.025547	0.215732	-3.7651	PRKN	parkin RBR E3 ubiquitin protein ligase	0.215732	-0.0312021	0.025547	PRKN	0.0312021	log2FoldChange.abs<=0.025
90488	0.0448689	4.24316	2.23794	0.0255551	0.215732	-3.76536	TMEM263	transmembrane protein 263	0.215732	0.0448689	0.0255551	TMEM263	0.0448689	log2FoldChange.abs<=0.025
54552	0.0437996	4.09862	2.23785	0.0255608	0.215732	-3.76555	GNL3L	G protein nucleolar 3 like	0.215732	0.0437996	0.0255608	GNL3L	0.0437996	log2FoldChange.abs<=0.025
23413	-0.0436934	3.02838	-2.23779	0.0255651	0.215732	-3.76569	NCS1	neuronal calcium sensor 1	0.215732	-0.0436934	0.0255651	NCS1	0.0436934	log2FoldChange.abs<=0.025
440738	-0.0615809	3.17678	-2.23736	0.0255928	0.215732	-3.76659	MAP1LC3C	microtubule associated protein 1 light chain 3 gamma	0.215732	-0.0615809	0.0255928	MAP1LC3C	0.0615809	log2FoldChange.abs<=0.025
5451	0.0387509	3.08495	2.23699	0.0256172	0.215732	-3.76737	POU2F1	POU class 2 homeobox 1	0.215732	0.0387509	0.0256172	POU2F1	0.0387509	log2FoldChange.abs<=0.025
726	-0.0364379	3.72103	-2.23684	0.0256274	0.215732	-3.7677	CAPN5	calpain 5	0.215732	-0.0364379	0.0256274	CAPN5	0.0364379	log2FoldChange.abs<=0.025
2696	-0.038304	3.19785	-2.23677	0.0256318	0.215732	-3.76784	GIPR	gastric inhibitory polypeptide receptor	0.215732	-0.038304	0.0256318	GIPR	0.038304	log2FoldChange.abs<=0.025
5031	-0.0420551	3.14529	-2.23648	0.0256509	0.215732	-3.76846	P2RY6	pyrimidinergic receptor P2Y6	0.215732	-0.0420551	0.0256509	P2RY6	0.0420551	log2FoldChange.abs<=0.025
10290	-0.0391174	3.14328	-2.23636	0.0256588	0.215732	-3.76872	SPEG	SPEG complex locus	0.215732	-0.0391174	0.0256588	SPEG	0.0391174	log2FoldChange.abs<=0.025
10618	0.0680939	3.62402	2.23584	0.0256928	0.215759	-3.76981	TGOLN2	trans-golgi network protein 2	0.215759	0.0680939	0.0256928	TGOLN2	0.0680939	log2FoldChange.abs<=0.025
2968	-0.0329717	3.52096	-2.23565	0.0257054	0.215759	-3.77022	GTF2H4	general transcription factor IIH subunit 4	0.215759	-0.0329717	0.0257054	GTF2H4	0.0329717	log2FoldChange.abs<=0.025
79574	-0.0383103	3.06843	-2.23557	0.0257106	0.215759	-3.77039	EPS8L3	EPS8 like 3	0.215759	-0.0383103	0.0257106	EPS8L3	0.0383103	log2FoldChange.abs<=0.025
5078	-0.0400868	2.86152	-2.23515	0.0257386	0.215761	-3.77129	PAX4	paired box 4	0.215761	-0.0400868	0.0257386	PAX4	0.0400868	log2FoldChange.abs<=0.025
2885	0.0445136	3.95738	2.23508	0.0257432	0.215761	-3.77144	GRB2	growth factor receptor bound protein 2	0.215761	0.0445136	0.0257432	GRB2	0.0445136	log2FoldChange.abs<=0.025
6525	-0.0328972	4.06408	-2.23474	0.0257659	0.215816	-3.77217	SMTN	smoothelin	0.215816	-0.0328972	0.0257659	SMTN	0.0328972	log2FoldChange.abs<=0.025
57597	-0.0299037	3.89859	-2.23344	0.0258513	0.216158	-3.77491	BAHCC1	BAH domain and coiled-coil containing 1	0.216158	-0.0299037	0.0258513	BAHCC1	0.0299037	log2FoldChange.abs<=0.025
1456	0.0689626	2.80357	2.23313	0.0258718	0.216158	-3.77556	CSNK1G3	casein kinase 1 gamma 3	0.216158	0.0689626	0.0258718	CSNK1G3	0.0689626	log2FoldChange.abs<=0.025
116337	-0.0618663	2.65976	-2.23233	0.0259252	0.216158	-3.77727	PANX3	pannexin 3	0.216158	-0.0618663	0.0259252	PANX3	0.0618663	log2FoldChange.abs<=0.025
5267	-0.0445857	3.10304	-2.23203	0.0259454	0.216158	-3.77791	SERPINA4	serpin family A member 4	0.216158	-0.0445857	0.0259454	SERPINA4	0.0445857	log2FoldChange.abs<=0.025
55815	-0.0373518	2.78357	-2.23196	0.0259501	0.216158	-3.77806	TSNAXIP1	translin associated factor X interacting protein 1	0.216158	-0.0373518	0.0259501	TSNAXIP1	0.0373518	log2FoldChange.abs<=0.025
10254	0.0926342	3.07841	2.23186	0.0259567	0.216158	-3.77827	STAM2	signal transducing adaptor molecule 2	0.216158	0.0926342	0.0259567	STAM2	0.0926342	log2FoldChange.abs<=0.025
54869	-0.0369079	3.99401	-2.23181	0.0259598	0.216158	-3.77837	EPS8L1	EPS8 like 1	0.216158	-0.0369079	0.0259598	EPS8L1	0.0369079	log2FoldChange.abs<=0.025
11216	0.0569131	2.99446	2.23177	0.0259625	0.216158	-3.77846	AKAP10	A-kinase anchoring protein 10	0.216158	0.0569131	0.0259625	AKAP10	0.0569131	log2FoldChange.abs<=0.025
55647	-0.0651066	3.37173	-2.23176	0.0259631	0.216158	-3.77848	RAB20	RAB20, member RAS oncogene family	0.216158	-0.0651066	0.0259631	RAB20	0.0651066	log2FoldChange.abs<=0.025
689	0.10493	4.89567	2.23167	0.0259688	0.216158	-3.77866	BTF3	basic transcription factor 3	0.216158	0.10493	0.0259688	BTF3	0.10493	log2FoldChange.abs<=0.025
5493	-0.04535	3.97313	-2.23141	0.0259862	0.216168	-3.77921	PPL	periplakin	0.216168	-0.04535	0.0259862	PPL	0.04535	log2FoldChange.abs<=0.025
641515	-0.054054	2.3418	-2.23093	0.0260183	0.2163	-3.78024	MGAT4EP	MGAT4 family member E, pseudogene	0.2163	-0.054054	0.0260183	MGAT4EP	0.054054	log2FoldChange.abs<=0.025
25962	0.0935541	2.69506	2.22929	0.0261276	0.216768	-3.78371	KIAA1429	KIAA1429	0.216768	0.0935541	0.0261276	KIAA1429	0.0935541	log2FoldChange.abs<=0.025
55070	0.0459383	2.58536	2.22918	0.0261352	0.216768	-3.78395	DET1	de-etiolated homolog 1 (Arabidopsis)	0.216768	0.0459383	0.0261352	DET1	0.0459383	log2FoldChange.abs<=0.025
10946	0.065772	3.03679	2.22896	0.0261495	0.216768	-3.7844	SF3A3	splicing factor 3a subunit 3	0.216768	0.065772	0.0261495	SF3A3	0.065772	log2FoldChange.abs<=0.025
11240	-0.0440843	3.34228	-2.22892	0.0261526	0.216768	-3.7845	PADI2	peptidyl arginine deiminase 2	0.216768	-0.0440843	0.0261526	PADI2	0.0440843	log2FoldChange.abs<=0.025
284123	-0.0749107	2.80951	-2.22887	0.0261558	0.216768	-3.7846	FAM27E5	family with sequence similarity E5	0.216768	-0.0749107	0.0261558	FAM27E5	0.0749107	log2FoldChange.abs<=0.025
8562	0.0929238	4.12203	2.22846	0.0261833	0.216827	-3.78547	DENR	density regulated re-initiation and release factor	0.216827	0.0929238	0.0261833	DENR	0.0929238	log2FoldChange.abs<=0.025
222487	-0.040141	2.89559	-2.22808	0.0262085	0.216827	-3.78626	ADGRG3	adhesion G protein-coupled receptor G3	0.216827	-0.040141	0.0262085	ADGRG3	0.040141	log2FoldChange.abs<=0.025
11095	-0.0426004	3.3599	-2.22804	0.0262116	0.216827	-3.78636	ADAMTS8	ADAM metallopeptidase with thrombospondin type 1 motif 8	0.216827	-0.0426004	0.0262116	ADAMTS8	0.0426004	log2FoldChange.abs<=0.025
23074	0.0686887	2.56973	2.22749	0.0262482	0.216885	-3.78752	UHRF1BP1L	UHRF1 binding protein 1 like	0.216885	0.0686887	0.0262482	UHRF1BP1L	0.0686887	log2FoldChange.abs<=0.025
10817	-0.0468735	3.92764	-2.22745	0.0262512	0.216885	-3.78761	FRS3	fibroblast growth factor receptor substrate 3	0.216885	-0.0468735	0.0262512	FRS3	0.0468735	log2FoldChange.abs<=0.025
130813	-0.0492735	2.74661	-2.22645	0.026318	0.217212	-3.78972	C2orf50	chromosome 2 open reading frame 50	0.217212	-0.0492735	0.026318	C2orf50	0.0492735	log2FoldChange.abs<=0.025
145864	-0.0416913	3.82516	-2.22637	0.0263233	0.217212	-3.78988	HAPLN3	hyaluronan and proteoglycan link protein 3	0.217212	-0.0416913	0.0263233	HAPLN3	0.0416913	log2FoldChange.abs<=0.025
10190	0.0628347	3.04494	2.22545	0.0263854	0.217392	-3.79183	TXNDC9	thioredoxin domain containing 9	0.217392	0.0628347	0.0263854	TXNDC9	0.0628347	log2FoldChange.abs<=0.025
3303	0.145036	4.89526	2.2252	0.0264025	0.217392	-3.79237	HSPA1A	heat shock protein family A (Hsp70) member 1A	0.217392	0.145036	0.0264025	HSPA1A	0.145036	log2FoldChange.abs<=0.025
10933	0.117368	4.4491	2.22514	0.0264065	0.217392	-3.79249	MORF4L1	mortality factor 4 like 1	0.217392	0.117368	0.0264065	MORF4L1	0.117368	log2FoldChange.abs<=0.025
89849	-0.0335582	3.7849	-2.22508	0.0264102	0.217392	-3.79261	ATG16L2	autophagy related 16 like 2	0.217392	-0.0335582	0.0264102	ATG16L2	0.0335582	log2FoldChange.abs<=0.025
23392	0.0888643	3.23848	2.22467	0.0264383	0.217488	-3.79349	KIAA0368	KIAA0368	0.217488	0.0888643	0.0264383	KIAA0368	0.0888643	log2FoldChange.abs<=0.025
2512	0.213607	8.07121	2.22404	0.0264808	0.217621	-3.79482	FTL	ferritin light chain	0.217621	0.213607	0.0264808	FTL	0.213607	log2FoldChange.abs<=0.025
64062	0.0921234	2.91297	2.22349	0.0265176	0.217621	-3.79597	RBM26	RNA binding motif protein 26	0.217621	0.0921234	0.0265176	RBM26	0.0921234	log2FoldChange.abs<=0.025
80204	0.0825516	3.07473	2.22343	0.0265222	0.217621	-3.79611	FBXO11	F-box protein 11	0.217621	0.0825516	0.0265222	FBXO11	0.0825516	log2FoldChange.abs<=0.025
6521	-0.030639	3.35564	-2.2232	0.0265373	0.217621	-3.79658	SLC4A1	solute carrier family 4 member 1 (Diego blood group)	0.217621	-0.030639	0.0265373	SLC4A1	0.030639	log2FoldChange.abs<=0.025
54625	0.154247	3.61824	2.22298	0.0265522	0.217621	-3.79704	PARP14	poly(ADP-ribose) polymerase family member 14	0.217621	0.154247	0.0265522	PARP14	0.154247	log2FoldChange.abs<=0.025
4314	-0.0745522	2.69575	-2.22298	0.0265522	0.217621	-3.79704	MMP3	matrix metallopeptidase 3	0.217621	-0.0745522	0.0265522	MMP3	0.0745522	log2FoldChange.abs<=0.025
2678	-0.0388665	4.25774	-2.22158	0.0266472	0.217988	-3.8	GGT1	gamma-glutamyltransferase 1	0.217988	-0.0388665	0.0266472	GGT1	0.0388665	log2FoldChange.abs<=0.025
10293	-0.0372165	2.88858	-2.22137	0.0266618	0.217988	-3.80045	TRAIP	TRAF interacting protein	0.217988	-0.0372165	0.0266618	TRAIP	0.0372165	log2FoldChange.abs<=0.025
81631	0.0491131	3.96812	2.22114	0.0266771	0.217988	-3.80093	MAP1LC3B	microtubule associated protein 1 light chain 3 beta	0.217988	0.0491131	0.0266771	MAP1LC3B	0.0491131	log2FoldChange.abs<=0.025
6390	0.0601311	2.94085	2.22091	0.0266933	0.217988	-3.80143	SDHB	succinate dehydrogenase complex iron sulfur subunit B	0.217988	0.0601311	0.0266933	SDHB	0.0601311	log2FoldChange.abs<=0.025
158835	-0.0453634	2.40894	-2.22075	0.0267038	0.217988	-3.80175	AWAT2	acyl-CoA wax alcohol acyltransferase 2	0.217988	-0.0453634	0.0267038	AWAT2	0.0453634	log2FoldChange.abs<=0.025
168455	0.0613267	3.01508	2.2207	0.0267074	0.217988	-3.80187	CCDC71L	coiled-coil domain containing 71 like	0.217988	0.0613267	0.0267074	CCDC71L	0.0613267	log2FoldChange.abs<=0.025
25793	0.0577787	3.22168	2.22064	0.0267114	0.217988	-3.80199	FBXO7	F-box protein 7	0.217988	0.0577787	0.0267114	FBXO7	0.0577787	log2FoldChange.abs<=0.025
5778	-0.0422967	3.27923	-2.21973	0.0267735	0.218283	-3.80391	PTPN7	protein tyrosine phosphatase, non-receptor type 7	0.218283	-0.0422967	0.0267735	PTPN7	0.0422967	log2FoldChange.abs<=0.025
6347	0.180585	3.76922	2.21963	0.0267802	0.218283	-3.80412	CCL2	C-C motif chemokine ligand 2	0.218283	0.180585	0.0267802	CCL2	0.180585	log2FoldChange.abs<=0.025
64106	-0.0577187	2.94689	-2.21917	0.0268119	0.218407	-3.80509	NPFFR1	neuropeptide FF receptor 1	0.218407	-0.0577187	0.0268119	NPFFR1	0.0577187	log2FoldChange.abs<=0.025
9375	0.0960604	3.25173	2.21824	0.0268754	0.218494	-3.80705	TM9SF2	transmembrane 9 superfamily member 2	0.218494	0.0960604	0.0268754	TM9SF2	0.0960604	log2FoldChange.abs<=0.025
5709	0.120032	3.92283	2.21804	0.026889	0.218494	-3.80747	PSMD3	proteasome 26S subunit, non-ATPase 3	0.218494	0.120032	0.026889	PSMD3	0.120032	log2FoldChange.abs<=0.025
81533	0.0927815	2.90556	2.218	0.0268921	0.218494	-3.80756	ITFG1	integrin alpha FG-GAP repeat containing 1	0.218494	0.0927815	0.0268921	ITFG1	0.0927815	log2FoldChange.abs<=0.025
2286	-0.0401123	5.29856	-2.21778	0.0269067	0.218494	-3.80801	FKBP2	FK506 binding protein 2	0.218494	-0.0401123	0.0269067	FKBP2	0.0401123	log2FoldChange.abs<=0.025
148479	-0.0462554	3.96742	-2.21727	0.0269418	0.218494	-3.80909	PHF13	PHD finger protein 13	0.218494	-0.0462554	0.0269418	PHF13	0.0462554	log2FoldChange.abs<=0.025
55297	0.0596442	2.94314	2.21726	0.0269426	0.218494	-3.80911	CCDC91	coiled-coil domain containing 91	0.218494	0.0596442	0.0269426	CCDC91	0.0596442	log2FoldChange.abs<=0.025
51084	-0.0350593	2.55083	-2.21695	0.026964	0.218494	-3.80977	CRYL1	crystallin lambda 1	0.218494	-0.0350593	0.026964	CRYL1	0.0350593	log2FoldChange.abs<=0.025
23369	0.0875946	3.3251	2.21694	0.0269647	0.218494	-3.80979	PUM2	pumilio RNA binding family member 2	0.218494	0.0875946	0.0269647	PUM2	0.0875946	log2FoldChange.abs<=0.025
9342	0.0681294	3.71828	2.21686	0.0269699	0.218494	-3.80995	SNAP29	synaptosome associated protein 29	0.218494	0.0681294	0.0269699	SNAP29	0.0681294	log2FoldChange.abs<=0.025
26985	0.0644818	2.93684	2.21626	0.0270112	0.218662	-3.81121	AP3M1	adaptor related protein complex 3 mu 1 subunit	0.218662	0.0644818	0.0270112	AP3M1	0.0644818	log2FoldChange.abs<=0.025
27290	-0.0430322	3.48009	-2.21574	0.0270467	0.218662	-3.8123	SPINK4	serine peptidase inhibitor, Kazal type 4	0.218662	-0.0430322	0.0270467	SPINK4	0.0430322	log2FoldChange.abs<=0.025
56896	-0.0417972	3.02645	-2.21572	0.0270481	0.218662	-3.81234	DPYSL5	dihydropyrimidinase like 5	0.218662	-0.0417972	0.0270481	DPYSL5	0.0417972	log2FoldChange.abs<=0.025
11181	-0.031174	3.35134	-2.21561	0.0270562	0.218662	-3.81259	TREH	trehalase	0.218662	-0.031174	0.0270562	TREH	0.031174	log2FoldChange.abs<=0.025
8547	-0.0387372	3.6016	-2.21522	0.0270827	0.218684	-3.8134	FCN3	ficolin 3	0.218684	-0.0387372	0.0270827	FCN3	0.0387372	log2FoldChange.abs<=0.025
51704	-0.0461078	3.27384	-2.2149	0.0271046	0.218684	-3.81407	GPRC5B	G protein-coupled receptor class C group 5 member B	0.218684	-0.0461078	0.0271046	GPRC5B	0.0461078	log2FoldChange.abs<=0.025
6522	-0.0417149	4.02891	-2.2146	0.0271253	0.218684	-3.8147	SLC4A2	solute carrier family 4 member 2	0.218684	-0.0417149	0.0271253	SLC4A2	0.0417149	log2FoldChange.abs<=0.025
10278	-0.0504733	3.47149	-2.21439	0.0271401	0.218684	-3.81515	EFS	embryonal Fyn-associated substrate	0.218684	-0.0504733	0.0271401	EFS	0.0504733	log2FoldChange.abs<=0.025
79776	-0.0547966	2.45825	-2.21438	0.0271408	0.218684	-3.81517	ZFHX4	zinc finger homeobox 4	0.218684	-0.0547966	0.0271408	ZFHX4	0.0547966	log2FoldChange.abs<=0.025
340481	0.0630695	2.70784	2.21399	0.0271678	0.218769	-3.81599	ZDHHC21	zinc finger DHHC-type containing 21	0.218769	0.0630695	0.0271678	ZDHHC21	0.0630695	log2FoldChange.abs<=0.025
3927	0.102516	5.17541	2.21348	0.0272032	0.21892	-3.81707	LASP1	LIM and SH3 protein 1	0.21892	0.102516	0.0272032	LASP1	0.102516	log2FoldChange.abs<=0.025
5167	0.132162	2.99257	2.21302	0.0272352	0.21892	-3.81804	ENPP1	ectonucleotide pyrophosphatase/phosphodiesterase 1	0.21892	0.132162	0.0272352	ENPP1	0.132162	log2FoldChange.abs<=0.025
779	-0.0408541	3.31107	-2.21301	0.0272358	0.21892	-3.81806	CACNA1S	calcium voltage-gated channel subunit alpha1 S	0.21892	-0.0408541	0.0272358	CACNA1S	0.0408541	log2FoldChange.abs<=0.025
654348	-0.0488583	3.21691	-2.21239	0.0272784	0.21913	-3.81935	NA	NA	0.21913	-0.0488583	0.0272784	NA	0.0488583	log2FoldChange.abs<=0.025
6861	-0.0400659	3.56732	-2.21201	0.0273052	0.219214	-3.82016	SYT5	synaptotagmin 5	0.219214	-0.0400659	0.0273052	SYT5	0.0400659	log2FoldChange.abs<=0.025
755	-0.0349076	3.91427	-2.21149	0.0273409	0.219368	-3.82124	C21orf2	chromosome 21 open reading frame 2	0.219368	-0.0349076	0.0273409	C21orf2	0.0349076	log2FoldChange.abs<=0.025
29841	-0.0628368	3.06299	-2.21098	0.0273767	0.219443	-3.82232	GRHL1	grainyhead like transcription factor 1	0.219443	-0.0628368	0.0273767	GRHL1	0.0628368	log2FoldChange.abs<=0.025
28514	-0.0393625	3.29694	-2.21089	0.027383	0.219443	-3.82251	DLL1	delta like canonical Notch ligand 1	0.219443	-0.0393625	0.027383	DLL1	0.0393625	log2FoldChange.abs<=0.025
10645	0.0309339	3.89905	2.21035	0.0274203	0.21953	-3.82364	CAMKK2	calcium/calmodulin dependent protein kinase kinase 2	0.21953	0.0309339	0.0274203	CAMKK2	0.0309339	log2FoldChange.abs<=0.025
220323	-0.0639964	3.46508	-2.21026	0.0274268	0.21953	-3.82383	OAF	out at first homolog	0.21953	-0.0639964	0.0274268	OAF	0.0639964	log2FoldChange.abs<=0.025
57192	-0.038824	3.6592	-2.20916	0.0275036	0.219762	-3.82614	MCOLN1	mucolipin 1	0.219762	-0.038824	0.0275036	MCOLN1	0.038824	log2FoldChange.abs<=0.025
23185	0.0648346	4.01648	2.20898	0.0275164	0.219762	-3.82652	LARP4B	La ribonucleoprotein domain family member 4B	0.219762	0.0648346	0.0275164	LARP4B	0.0648346	log2FoldChange.abs<=0.025
7376	-0.0280243	3.60168	-2.20883	0.0275264	0.219762	-3.82682	NR1H2	nuclear receptor subfamily 1 group H member 2	0.219762	-0.0280243	0.0275264	NR1H2	0.0280243	log2FoldChange.abs<=0.025
64064	-0.0527887	4.14862	-2.20861	0.0275418	0.219762	-3.82729	OXCT2	3-oxoacid CoA-transferase 2	0.219762	-0.0527887	0.0275418	OXCT2	0.0527887	log2FoldChange.abs<=0.025
114780	-0.030637	2.83573	-2.20851	0.0275492	0.219762	-3.82751	PKD1L2	polycystin 1 like 2 (gene/pseudogene)	0.219762	-0.030637	0.0275492	PKD1L2	0.030637	log2FoldChange.abs<=0.025
223	0.0662362	3.29832	2.20779	0.0275993	0.219762	-3.82901	ALDH9A1	aldehyde dehydrogenase 9 family member A1	0.219762	0.0662362	0.0275993	ALDH9A1	0.0662362	log2FoldChange.abs<=0.025
84891	-0.0513976	3.60323	-2.20778	0.0276001	0.219762	-3.82903	ZSCAN10	zinc finger and SCAN domain containing 10	0.219762	-0.0513976	0.0276001	ZSCAN10	0.0513976	log2FoldChange.abs<=0.025
29066	0.0525356	2.87735	2.20757	0.0276148	0.219762	-3.82947	ZC3H7A	zinc finger CCCH-type containing 7A	0.219762	0.0525356	0.0276148	ZC3H7A	0.0525356	log2FoldChange.abs<=0.025
388561	0.0349727	3.88857	2.20745	0.0276229	0.219762	-3.82972	ZNF761	zinc finger protein 761	0.219762	0.0349727	0.0276229	ZNF761	0.0349727	log2FoldChange.abs<=0.025
79576	0.0819819	3.12021	2.20731	0.0276332	0.219762	-3.83002	NKAP	NFKB activating protein	0.219762	0.0819819	0.0276332	NKAP	0.0819819	log2FoldChange.abs<=0.025
55652	-0.0435626	3.32852	-2.2067	0.027676	0.219762	-3.8313	SLC48A1	solute carrier family 48 member 1	0.219762	-0.0435626	0.027676	SLC48A1	0.0435626	log2FoldChange.abs<=0.025
64795	0.0628087	3.09231	2.20658	0.0276844	0.219762	-3.83155	RMND5A	required for meiotic nuclear division 5 homolog A	0.219762	0.0628087	0.0276844	RMND5A	0.0628087	log2FoldChange.abs<=0.025
65056	0.115145	4.28208	2.20648	0.0276915	0.219762	-3.83176	GPBP1	GC-rich promoter binding protein 1	0.219762	0.115145	0.0276915	GPBP1	0.115145	log2FoldChange.abs<=0.025
5527	0.0845859	3.61455	2.20634	0.0277008	0.219762	-3.83204	PPP2R5C	protein phosphatase 2 regulatory subunit B'gamma	0.219762	0.0845859	0.0277008	PPP2R5C	0.0845859	log2FoldChange.abs<=0.025
55591	0.0903047	3.00401	2.20631	0.027703	0.219762	-3.83211	VEZT	vezatin, adherens junctions transmembrane protein	0.219762	0.0903047	0.027703	VEZT	0.0903047	log2FoldChange.abs<=0.025
151056	-0.0281283	2.67085	-2.20599	0.027726	0.219815	-3.83279	PLB1	phospholipase B1	0.219815	-0.0281283	0.027726	PLB1	0.0281283	log2FoldChange.abs<=0.025
80830	0.0802768	4.24166	2.20536	0.0277703	0.219964	-3.83411	APOL6	apolipoprotein L6	0.219964	0.0802768	0.0277703	APOL6	0.0802768	log2FoldChange.abs<=0.025
8578	-0.0379864	4.14358	-2.20525	0.0277778	0.219964	-3.83433	SCARF1	scavenger receptor class F member 1	0.219964	-0.0379864	0.0277778	SCARF1	0.0379864	log2FoldChange.abs<=0.025
6908	0.0549171	3.10728	2.2048	0.0278092	0.220082	-3.83527	TBP	TATA-box binding protein	0.220082	0.0549171	0.0278092	TBP	0.0549171	log2FoldChange.abs<=0.025
93233	-0.0306768	3.92042	-2.20336	0.0279115	0.220726	-3.8383	CCDC114	coiled-coil domain containing 114	0.220726	-0.0306768	0.0279115	CCDC114	0.0306768	log2FoldChange.abs<=0.025
815	-0.0327671	3.45645	-2.20222	0.0279919	0.220726	-3.84067	CAMK2A	calcium/calmodulin dependent protein kinase II alpha	0.220726	-0.0327671	0.0279919	CAMK2A	0.0327671	log2FoldChange.abs<=0.025
96597	-0.0376344	2.95693	-2.2022	0.0279938	0.220726	-3.84073	TBC1D27	TBC1 domain family member 27	0.220726	-0.0376344	0.0279938	TBC1D27	0.0376344	log2FoldChange.abs<=0.025
1610	-0.0416679	2.50304	-2.20203	0.0280058	0.220726	-3.84108	DAO	D-amino acid oxidase	0.220726	-0.0416679	0.0280058	DAO	0.0416679	log2FoldChange.abs<=0.025
23246	-0.0372436	4.81151	-2.20202	0.0280066	0.220726	-3.8411	BOP1	block of proliferation 1	0.220726	-0.0372436	0.0280066	BOP1	0.0372436	log2FoldChange.abs<=0.025
7529	0.0938887	3.68593	2.20193	0.0280129	0.220726	-3.84129	YWHAB	tyrosine 3-monooxygenase/tryptophan 5-monooxygenase activation protein beta	0.220726	0.0938887	0.0280129	YWHAB	0.0938887	log2FoldChange.abs<=0.025
10765	0.0772316	3.43957	2.20192	0.0280136	0.220726	-3.84131	KDM5B	lysine demethylase 5B	0.220726	0.0772316	0.0280136	KDM5B	0.0772316	log2FoldChange.abs<=0.025
3091	0.159308	3.39497	2.20179	0.0280229	0.220726	-3.84158	HIF1A	hypoxia inducible factor 1 alpha subunit	0.220726	0.159308	0.0280229	HIF1A	0.159308	log2FoldChange.abs<=0.025
51435	-0.0486151	3.54878	-2.20001	0.0281495	0.221445	-3.8453	SCARA3	scavenger receptor class A member 3	0.221445	-0.0486151	0.0281495	SCARA3	0.0486151	log2FoldChange.abs<=0.025
9377	0.119145	4.58062	2.19983	0.028162	0.221445	-3.84567	COX5A	cytochrome c oxidase subunit 5A	0.221445	0.119145	0.028162	COX5A	0.119145	log2FoldChange.abs<=0.025
221035	0.0786356	3.41593	2.19977	0.0281661	0.221445	-3.84579	REEP3	receptor accessory protein 3	0.221445	0.0786356	0.0281661	REEP3	0.0786356	log2FoldChange.abs<=0.025
4708	0.0607434	3.3166	2.19939	0.0281936	0.221445	-3.8466	NDUFB2	NADH:ubiquinone oxidoreductase subunit B2	0.221445	0.0607434	0.0281936	NDUFB2	0.0607434	log2FoldChange.abs<=0.025
85364	-0.068289	3.13839	-2.19934	0.0281972	0.221445	-3.8467	ZCCHC3	zinc finger CCHC-type containing 3	0.221445	-0.068289	0.0281972	ZCCHC3	0.068289	log2FoldChange.abs<=0.025
5601	0.0977833	3.00007	2.19897	0.0282238	0.221524	-3.84748	MAPK9	mitogen-activated protein kinase 9	0.221524	0.0977833	0.0282238	MAPK9	0.0977833	log2FoldChange.abs<=0.025
8125	0.119766	5.78487	2.19871	0.028242	0.221536	-3.84801	ANP32A	acidic nuclear phosphoprotein 32 family member A	0.221536	0.119766	0.028242	ANP32A	0.119766	log2FoldChange.abs<=0.025
5738	-0.0621508	3.87545	-2.19834	0.0282682	0.22157	-3.84877	PTGFRN	prostaglandin F2 receptor inhibitor	0.22157	-0.0621508	0.0282682	PTGFRN	0.0621508	log2FoldChange.abs<=0.025
26239	-0.101794	2.43813	-2.19809	0.0282866	0.22157	-3.84931	LCE2B	late cornified envelope 2B	0.22157	-0.101794	0.0282866	LCE2B	0.101794	log2FoldChange.abs<=0.025
55129	0.0514939	3.0168	2.19795	0.0282961	0.22157	-3.84959	ANO10	anoctamin 10	0.22157	0.0514939	0.0282961	ANO10	0.0514939	log2FoldChange.abs<=0.025
9512	0.075457	2.7766	2.19751	0.0283276	0.221631	-3.85051	PMPCB	peptidase, mitochondrial processing beta subunit	0.221631	0.075457	0.0283276	PMPCB	0.075457	log2FoldChange.abs<=0.025
79935	-0.0480842	4.01853	-2.19738	0.0283371	0.221631	-3.85079	CNTD2	cyclin N-terminal domain containing 2	0.221631	-0.0480842	0.0283371	CNTD2	0.0480842	log2FoldChange.abs<=0.025
113201	0.146095	4.77353	2.1967	0.028386	0.22179	-3.85221	CASC4	cancer susceptibility 4	0.22179	0.146095	0.028386	CASC4	0.146095	log2FoldChange.abs<=0.025
374897	-0.054476	2.91594	-2.19663	0.0283907	0.22179	-3.85234	SBSN	suprabasin	0.22179	-0.054476	0.0283907	SBSN	0.054476	log2FoldChange.abs<=0.025
7373	-0.124587	3.30857	-2.19637	0.0284096	0.221808	-3.85289	COL14A1	collagen type XIV alpha 1 chain	0.221808	-0.124587	0.0284096	COL14A1	0.124587	log2FoldChange.abs<=0.025
6538	-0.0401114	2.76564	-2.19587	0.0284456	0.221959	-3.85394	SLC6A11	solute carrier family 6 member 11	0.221959	-0.0401114	0.0284456	SLC6A11	0.0401114	log2FoldChange.abs<=0.025
1829	0.0983098	2.82704	2.19507	0.0285036	0.222282	-3.85562	DSG2	desmoglein 2	0.222282	0.0983098	0.0285036	DSG2	0.0983098	log2FoldChange.abs<=0.025
116254	0.0625625	2.76859	2.19398	0.0285817	0.22276	-3.85787	GINM1	glycoprotein integral membrane 1	0.22276	0.0625625	0.0285817	GINM1	0.0625625	log2FoldChange.abs<=0.025
6732	0.0611441	2.94545	2.19347	0.0286186	0.222917	-3.85894	SRPK1	SRSF protein kinase 1	0.222917	0.0611441	0.0286186	SRPK1	0.0611441	log2FoldChange.abs<=0.025
7551	0.0465224	3.03192	2.19249	0.0286901	0.223194	-3.86099	ZNF3	zinc finger protein 3	0.223194	0.0465224	0.0286901	ZNF3	0.0465224	log2FoldChange.abs<=0.025
146713	-0.0403111	3.44059	-2.19232	0.028702	0.223194	-3.86134	RBFOX3	RNA binding protein, fox-1 homolog 3	0.223194	-0.0403111	0.028702	RBFOX3	0.0403111	log2FoldChange.abs<=0.025
23394	0.089537	4.08573	2.19187	0.0287347	0.223194	-3.86228	ADNP	activity dependent neuroprotector homeobox	0.223194	0.089537	0.0287347	ADNP	0.089537	log2FoldChange.abs<=0.025
55238	-0.03279	2.9686	-2.19183	0.0287376	0.223194	-3.86236	SLC38A7	solute carrier family 38 member 7	0.223194	-0.03279	0.0287376	SLC38A7	0.03279	log2FoldChange.abs<=0.025
54822	0.0802975	2.62503	2.19183	0.0287377	0.223194	-3.86236	TRPM7	transient receptor potential cation channel subfamily M member 7	0.223194	0.0802975	0.0287377	TRPM7	0.0802975	log2FoldChange.abs<=0.025
567	0.196632	5.41994	2.19155	0.0287578	0.22322	-3.86294	B2M	beta-2-microglobulin	0.22322	0.196632	0.0287578	B2M	0.196632	log2FoldChange.abs<=0.025
9755	-0.0439141	3.441	-2.191	0.0287982	0.223404	-3.8641	TBKBP1	TBK1 binding protein 1	0.223404	-0.0439141	0.0287982	TBKBP1	0.0439141	log2FoldChange.abs<=0.025
5894	0.0625012	3.49998	2.1905	0.0288344	0.223495	-3.86513	RAF1	Raf-1 proto-oncogene, serine/threonine kinase	0.223495	0.0625012	0.0288344	RAF1	0.0625012	log2FoldChange.abs<=0.025
9537	-0.0346019	3.96517	-2.19031	0.0288484	0.223495	-3.86553	TP53I11	tumor protein p53 inducible protein 11	0.223495	-0.0346019	0.0288484	TP53I11	0.0346019	log2FoldChange.abs<=0.025
375775	-0.0316359	3.72345	-2.18992	0.0288763	0.223495	-3.86633	PNPLA7	patatin like phospholipase domain containing 7	0.223495	-0.0316359	0.0288763	PNPLA7	0.0316359	log2FoldChange.abs<=0.025
340267	-0.035325	2.69424	-2.18981	0.0288842	0.223495	-3.86655	COL28A1	collagen type XXVIII alpha 1 chain	0.223495	-0.035325	0.0288842	COL28A1	0.035325	log2FoldChange.abs<=0.025
118471	-0.0383512	4.85077	-2.18968	0.0288938	0.223495	-3.86683	PRAP1	proline rich acidic protein 1	0.223495	-0.0383512	0.0288938	PRAP1	0.0383512	log2FoldChange.abs<=0.025
9402	-0.0389554	2.59454	-2.18846	0.0289827	0.22375	-3.86936	GRAP2	GRB2-related adaptor protein 2	0.22375	-0.0389554	0.0289827	GRAP2	0.0389554	log2FoldChange.abs<=0.025
29991	-0.0469519	3.8055	-2.18834	0.0289917	0.22375	-3.86961	OBP2A	odorant binding protein 2A	0.22375	-0.0469519	0.0289917	OBP2A	0.0469519	log2FoldChange.abs<=0.025
57496	0.112837	3.56439	2.18821	0.0290011	0.22375	-3.86988	MKL2	MKL1/myocardin like 2	0.22375	0.112837	0.0290011	MKL2	0.112837	log2FoldChange.abs<=0.025
51650	0.0548164	3.04484	2.18806	0.0290126	0.22375	-3.87021	MRPS33	mitochondrial ribosomal protein S33	0.22375	0.0548164	0.0290126	MRPS33	0.0548164	log2FoldChange.abs<=0.025
56997	-0.0271275	4.07383	-2.18802	0.0290149	0.22375	-3.87028	COQ8A	coenzyme Q8A	0.22375	-0.0271275	0.0290149	COQ8A	0.0271275	log2FoldChange.abs<=0.025
81892	0.117763	3.165	2.18749	0.0290543	0.22375	-3.87139	SLIRP	SRA stem-loop interacting RNA binding protein	0.22375	0.117763	0.0290543	SLIRP	0.117763	log2FoldChange.abs<=0.025
84985	-0.047683	2.58252	-2.18746	0.0290565	0.22375	-3.87146	FAM83A	family with sequence similarity 83 member A	0.22375	-0.047683	0.0290565	FAM83A	0.047683	log2FoldChange.abs<=0.025
7307	0.0608965	3.96655	2.1872	0.0290752	0.22375	-3.87199	U2AF1	U2 small nuclear RNA auxiliary factor 1	0.22375	0.0608965	0.0290752	U2AF1	0.0608965	log2FoldChange.abs<=0.025
10218	-0.0484911	2.71807	-2.18717	0.0290776	0.22375	-3.87205	ANGPTL7	angiopoietin like 7	0.22375	-0.0484911	0.0290776	ANGPTL7	0.0484911	log2FoldChange.abs<=0.025
9231	0.0912657	4.44216	2.18667	0.0291144	0.223904	-3.87309	DLG5	discs large MAGUK scaffold protein 5	0.223904	0.0912657	0.0291144	DLG5	0.0912657	log2FoldChange.abs<=0.025
148022	-0.0365731	3.9054	-2.18638	0.0291353	0.223936	-3.87369	TICAM1	toll like receptor adaptor molecule 1	0.223936	-0.0365731	0.0291353	TICAM1	0.0365731	log2FoldChange.abs<=0.025
51673	-0.0513491	3.58066	-2.18519	0.0292232	0.223986	-3.87617	TPPP3	tubulin polymerization promoting protein family member 3	0.223986	-0.0513491	0.0292232	TPPP3	0.0513491	log2FoldChange.abs<=0.025
90441	0.0556785	2.92641	2.18474	0.0292563	0.223986	-3.8771	ZNF622	zinc finger protein 622	0.223986	0.0556785	0.0292563	ZNF622	0.0556785	log2FoldChange.abs<=0.025
29097	0.083382	2.78876	2.18437	0.0292836	0.223986	-3.87787	CNIH4	cornichon family AMPA receptor auxiliary protein 4	0.223986	0.083382	0.0292836	CNIH4	0.083382	log2FoldChange.abs<=0.025
342096	-0.0382287	3.28823	-2.18406	0.0293062	0.223986	-3.87851	GOLGA6A	golgin A6 family member A	0.223986	-0.0382287	0.0293062	GOLGA6A	0.0382287	log2FoldChange.abs<=0.025
7750	0.0904389	3.36857	2.18399	0.0293115	0.223986	-3.87865	ZMYM2	zinc finger MYM-type containing 2	0.223986	0.0904389	0.0293115	ZMYM2	0.0904389	log2FoldChange.abs<=0.025
64132	0.0428161	3.30433	2.18381	0.0293249	0.223986	-3.87903	XYLT2	xylosyltransferase 2	0.223986	0.0428161	0.0293249	XYLT2	0.0428161	log2FoldChange.abs<=0.025
84867	-0.038651	3.69776	-2.1836	0.0293405	0.223986	-3.87947	PTPN5	protein tyrosine phosphatase, non-receptor type 5	0.223986	-0.038651	0.0293405	PTPN5	0.038651	log2FoldChange.abs<=0.025
9126	0.0717735	2.53675	2.18352	0.029346	0.223986	-3.87962	SMC3	structural maintenance of chromosomes 3	0.223986	0.0717735	0.029346	SMC3	0.0717735	log2FoldChange.abs<=0.025
59349	0.0398639	2.4899	2.18349	0.0293481	0.223986	-3.87968	KLHL12	kelch like family member 12	0.223986	0.0398639	0.0293481	KLHL12	0.0398639	log2FoldChange.abs<=0.025
7531	0.163186	5.37476	2.18314	0.0293746	0.223986	-3.88043	YWHAE	tyrosine 3-monooxygenase/tryptophan 5-monooxygenase activation protein epsilon	0.223986	0.163186	0.0293746	YWHAE	0.163186	log2FoldChange.abs<=0.025
54961	-0.0358343	4.25395	-2.18306	0.02938	0.223986	-3.88058	SSH3	slingshot protein phosphatase 3	0.223986	-0.0358343	0.02938	SSH3	0.0358343	log2FoldChange.abs<=0.025
5648	-0.0363051	2.46712	-2.18306	0.0293803	0.223986	-3.88059	MASP1	mannan binding lectin serine peptidase 1	0.223986	-0.0363051	0.0293803	MASP1	0.0363051	log2FoldChange.abs<=0.025
91408	0.0563815	3.0052	2.18303	0.0293825	0.223986	-3.88065	BTF3L4	basic transcription factor 3 like 4	0.223986	0.0563815	0.0293825	BTF3L4	0.0563815	log2FoldChange.abs<=0.025
26996	0.0986001	3.24085	2.18275	0.0294028	0.223986	-3.88122	GPR160	G protein-coupled receptor 160	0.223986	0.0986001	0.0294028	GPR160	0.0986001	log2FoldChange.abs<=0.025
89944	-0.030667	3.02314	-2.18273	0.0294049	0.223986	-3.88127	GLB1L2	galactosidase beta 1 like 2	0.223986	-0.030667	0.0294049	GLB1L2	0.030667	log2FoldChange.abs<=0.025
7916	0.0512949	4.08512	2.18254	0.0294183	0.223986	-3.88165	PRRC2A	proline rich coiled-coil 2A	0.223986	0.0512949	0.0294183	PRRC2A	0.0512949	log2FoldChange.abs<=0.025
83417	-0.0369	2.34309	-2.18242	0.0294272	0.223986	-3.8819	FCRL4	Fc receptor like 4	0.223986	-0.0369	0.0294272	FCRL4	0.0369	log2FoldChange.abs<=0.025
57018	0.0826284	3.3179	2.18156	0.0294915	0.224265	-3.8837	CCNL1	cyclin L1	0.224265	0.0826284	0.0294915	CCNL1	0.0826284	log2FoldChange.abs<=0.025
140838	-0.0454105	2.97366	-2.18148	0.0294974	0.224265	-3.88386	NANP	N-acetylneuraminic acid phosphatase	0.224265	-0.0454105	0.0294974	NANP	0.0454105	log2FoldChange.abs<=0.025
84707	-0.0534231	3.2605	-2.18029	0.0295856	0.224479	-3.88632	BEX2	brain expressed X-linked 2	0.224479	-0.0534231	0.0295856	BEX2	0.0534231	log2FoldChange.abs<=0.025
5178	-0.0683954	2.7654	-2.18012	0.0295983	0.224479	-3.88667	PEG3	paternally expressed 3	0.224479	-0.0683954	0.0295983	PEG3	0.0683954	log2FoldChange.abs<=0.025
642	0.0463113	3.0069	2.17995	0.029611	0.224479	-3.88703	BLMH	bleomycin hydrolase	0.224479	0.0463113	0.029611	BLMH	0.0463113	log2FoldChange.abs<=0.025
54904	0.127223	3.60231	2.17978	0.0296237	0.224479	-3.88738	NSD3	nuclear receptor binding SET domain protein 3	0.224479	0.127223	0.0296237	NSD3	0.127223	log2FoldChange.abs<=0.025
51135	0.054647	2.53255	2.17977	0.0296241	0.224479	-3.88739	IRAK4	interleukin 1 receptor associated kinase 4	0.224479	0.054647	0.0296241	IRAK4	0.054647	log2FoldChange.abs<=0.025
2146	0.0497288	2.4387	2.17974	0.0296266	0.224479	-3.88746	EZH2	enhancer of zeste 2 polycomb repressive complex 2 subunit	0.224479	0.0497288	0.0296266	EZH2	0.0497288	log2FoldChange.abs<=0.025
10969	0.029033	3.10012	2.17815	0.0297451	0.225249	-3.89075	EBNA1BP2	EBNA1 binding protein 2	0.225249	0.029033	0.0297451	EBNA1BP2	0.029033	log2FoldChange.abs<=0.025
55671	0.0587371	3.07165	2.17779	0.0297723	0.225327	-3.8915	PPP4R3A	protein phosphatase 4 regulatory subunit 3A	0.225327	0.0587371	0.0297723	PPP4R3A	0.0587371	log2FoldChange.abs<=0.025
29015	-0.0396058	3.59261	-2.17696	0.0298344	0.225402	-3.89322	SLC43A3	solute carrier family 43 member 3	0.225402	-0.0396058	0.0298344	SLC43A3	0.0396058	log2FoldChange.abs<=0.025
84324	0.0816546	3.70438	2.17683	0.0298443	0.225402	-3.89349	SARNP	SAP domain containing ribonucleoprotein	0.225402	0.0816546	0.0298443	SARNP	0.0816546	log2FoldChange.abs<=0.025
5662	-0.0363825	3.58791	-2.17677	0.0298485	0.225402	-3.8936	PSD	pleckstrin and Sec7 domain containing	0.225402	-0.0363825	0.0298485	PSD	0.0363825	log2FoldChange.abs<=0.025
3884	-0.0489009	3.02788	-2.17642	0.0298747	0.225402	-3.89433	KRT33B	keratin 33B	0.225402	-0.0489009	0.0298747	KRT33B	0.0489009	log2FoldChange.abs<=0.025
127391	-0.0569292	2.51915	-2.17633	0.0298816	0.225402	-3.89452	TMCO2	transmembrane and coiled-coil domains 2	0.225402	-0.0569292	0.0298816	TMCO2	0.0569292	log2FoldChange.abs<=0.025
3767	-0.0623282	3.69084	-2.1763	0.0298835	0.225402	-3.89457	KCNJ11	potassium voltage-gated channel subfamily J member 11	0.225402	-0.0623282	0.0298835	KCNJ11	0.0623282	log2FoldChange.abs<=0.025
1523	0.0581194	3.31018	2.17569	0.0299301	0.225625	-3.89585	CUX1	cut like homeobox 1	0.225625	0.0581194	0.0299301	CUX1	0.0581194	log2FoldChange.abs<=0.025
128061	0.0440111	2.545	2.17494	0.029986	0.225919	-3.89739	C1orf131	chromosome 1 open reading frame 131	0.225919	0.0440111	0.029986	C1orf131	0.0440111	log2FoldChange.abs<=0.025
23295	0.0401314	3.80856	2.1746	0.0300118	0.225952	-3.89809	MGRN1	mahogunin ring finger 1	0.225952	0.0401314	0.0300118	MGRN1	0.0401314	log2FoldChange.abs<=0.025
4976	0.0758183	2.78229	2.17437	0.0300293	0.225952	-3.89857	OPA1	OPA1, mitochondrial dynamin like GTPase	0.225952	0.0758183	0.0300293	OPA1	0.0758183	log2FoldChange.abs<=0.025
55966	-0.0437855	2.4581	-2.17421	0.0300411	0.225952	-3.8989	AJAP1	adherens junctions associated protein 1	0.225952	-0.0437855	0.0300411	AJAP1	0.0437855	log2FoldChange.abs<=0.025
60529	-0.0450823	3.77893	-2.17384	0.0300688	0.225971	-3.89966	ALX4	ALX homeobox 4	0.225971	-0.0450823	0.0300688	ALX4	0.0450823	log2FoldChange.abs<=0.025
79825	-0.050543	3.84004	-2.17358	0.0300885	0.225971	-3.9002	EFCC1	EF-hand and coiled-coil domain containing 1	0.225971	-0.050543	0.0300885	EFCC1	0.050543	log2FoldChange.abs<=0.025
5872	0.115761	4.8063	2.17312	0.0301232	0.225971	-3.90114	RAB13	RAB13, member RAS oncogene family	0.225971	0.115761	0.0301232	RAB13	0.115761	log2FoldChange.abs<=0.025
6441	-0.0443548	3.68932	-2.1731	0.0301245	0.225971	-3.90118	SFTPD	surfactant protein D	0.225971	-0.0443548	0.0301245	SFTPD	0.0443548	log2FoldChange.abs<=0.025
3792	-0.0394749	2.87877	-2.17293	0.0301379	0.225971	-3.90155	KEL	Kell blood group, metallo-endopeptidase	0.225971	-0.0394749	0.0301379	KEL	0.0394749	log2FoldChange.abs<=0.025
54976	-0.0388399	4.08603	-2.17268	0.0301566	0.225971	-3.90206	C20orf27	chromosome 20 open reading frame 27	0.225971	-0.0388399	0.0301566	C20orf27	0.0388399	log2FoldChange.abs<=0.025
163859	0.0519911	2.60064	2.17191	0.0302153	0.225971	-3.90366	SDE2	SDE2 telomere maintenance homolog	0.225971	0.0519911	0.0302153	SDE2	0.0519911	log2FoldChange.abs<=0.025
9718	-0.0323404	3.0263	-2.17168	0.0302321	0.225971	-3.90411	ECE2	endothelin converting enzyme 2	0.225971	-0.0323404	0.0302321	ECE2	0.0323404	log2FoldChange.abs<=0.025
131076	0.0631803	2.90988	2.17148	0.0302474	0.225971	-3.90453	CCDC58	coiled-coil domain containing 58	0.225971	0.0631803	0.0302474	CCDC58	0.0631803	log2FoldChange.abs<=0.025
5995	-0.0357554	3.0742	-2.17146	0.0302491	0.225971	-3.90458	RGR	retinal G protein coupled receptor	0.225971	-0.0357554	0.0302491	RGR	0.0357554	log2FoldChange.abs<=0.025
5201	0.0810989	3.3706	2.17144	0.0302505	0.225971	-3.90461	PFDN1	prefoldin subunit 1	0.225971	0.0810989	0.0302505	PFDN1	0.0810989	log2FoldChange.abs<=0.025
79074	0.0620269	2.50292	2.17143	0.0302516	0.225971	-3.90465	C2orf49	chromosome 2 open reading frame 49	0.225971	0.0620269	0.0302516	C2orf49	0.0620269	log2FoldChange.abs<=0.025
51115	0.0851201	3.22325	2.17084	0.0302959	0.225971	-3.90585	RMDN1	regulator of microtubule dynamics 1	0.225971	0.0851201	0.0302959	RMDN1	0.0851201	log2FoldChange.abs<=0.025
55692	0.0620992	3.79336	2.17065	0.0303103	0.225971	-3.90624	LUC7L	LUC7 like	0.225971	0.0620992	0.0303103	LUC7L	0.0620992	log2FoldChange.abs<=0.025
58473	-0.0377108	3.21974	-2.17064	0.030311	0.225971	-3.90626	PLEKHB1	pleckstrin homology domain containing B1	0.225971	-0.0377108	0.030311	PLEKHB1	0.0377108	log2FoldChange.abs<=0.025
170393	-0.0508035	2.59615	-2.1706	0.0303146	0.225971	-3.90636	C10orf91	chromosome 10 open reading frame 91	0.225971	-0.0508035	0.0303146	C10orf91	0.0508035	log2FoldChange.abs<=0.025
64446	-0.0393817	3.07084	-2.1693	0.0304133	0.226501	-3.90903	DNAI2	dynein axonemal intermediate chain 2	0.226501	-0.0393817	0.0304133	DNAI2	0.0393817	log2FoldChange.abs<=0.025
8050	0.0582192	3.19511	2.16922	0.0304197	0.226501	-3.9092	PDHX	pyruvate dehydrogenase complex component X	0.226501	0.0582192	0.0304197	PDHX	0.0582192	log2FoldChange.abs<=0.025
4691	0.112784	5.00968	2.1688	0.0304516	0.22653	-3.91006	NCL	nucleolin	0.22653	0.112784	0.0304516	NCL	0.112784	log2FoldChange.abs<=0.025
10419	0.043827	3.22545	2.16856	0.0304694	0.22653	-3.91054	PRMT5	protein arginine methyltransferase 5	0.22653	0.043827	0.0304694	PRMT5	0.043827	log2FoldChange.abs<=0.025
3192	0.116955	4.76538	2.1685	0.0304745	0.22653	-3.91068	HNRNPU	heterogeneous nuclear ribonucleoprotein U	0.22653	0.116955	0.0304745	HNRNPU	0.116955	log2FoldChange.abs<=0.025
56005	0.0584014	3.63249	2.16756	0.0305462	0.22688	-3.91262	MYDGF	myeloid derived growth factor	0.22688	0.0584014	0.0305462	MYDGF	0.0584014	log2FoldChange.abs<=0.025
4355	-0.035567	3.18793	-2.16726	0.030569	0.22688	-3.91323	MPP2	membrane palmitoylated protein 2	0.22688	-0.035567	0.030569	MPP2	0.035567	log2FoldChange.abs<=0.025
57147	0.0444468	2.90913	2.16701	0.0305882	0.22688	-3.91375	SCYL3	SCY1 like pseudokinase 3	0.22688	0.0444468	0.0305882	SCYL3	0.0444468	log2FoldChange.abs<=0.025
1687	-0.0335058	2.76564	-2.16676	0.0306074	0.22688	-3.91426	DFNA5	DFNA5, deafness associated tumor suppressor	0.22688	-0.0335058	0.0306074	DFNA5	0.0335058	log2FoldChange.abs<=0.025
57448	0.0881097	3.13842	2.16618	0.0306518	0.22688	-3.91545	BIRC6	baculoviral IAP repeat containing 6	0.22688	0.0881097	0.0306518	BIRC6	0.0881097	log2FoldChange.abs<=0.025
100506084	0.0506168	2.9358	2.16614	0.0306546	0.22688	-3.91553	ARL17B	ADP ribosylation factor like GTPase 17B	0.22688	0.0506168	0.0306546	ARL17B	0.0506168	log2FoldChange.abs<=0.025
7532	0.111709	5.0133	2.16604	0.0306627	0.22688	-3.91575	YWHAG	tyrosine 3-monooxygenase/tryptophan 5-monooxygenase activation protein gamma	0.22688	0.111709	0.0306627	YWHAG	0.111709	log2FoldChange.abs<=0.025
8379	-0.0309847	4.10226	-2.16597	0.0306677	0.22688	-3.91588	MAD1L1	MAD1 mitotic arrest deficient like 1	0.22688	-0.0309847	0.0306677	MAD1L1	0.0309847	log2FoldChange.abs<=0.025
26263	0.0483851	2.44186	2.16588	0.0306746	0.22688	-3.91606	FBXO22	F-box protein 22	0.22688	0.0483851	0.0306746	FBXO22	0.0483851	log2FoldChange.abs<=0.025
64218	-0.0312911	3.54014	-2.16512	0.0307329	0.227074	-3.91763	SEMA4A	semaphorin 4A	0.227074	-0.0312911	0.0307329	SEMA4A	0.0312911	log2FoldChange.abs<=0.025
284434	-0.0315075	2.74628	-2.16389	0.0308279	0.227074	-3.92016	NWD1	NACHT and WD repeat domain containing 1	0.227074	-0.0315075	0.0308279	NWD1	0.0315075	log2FoldChange.abs<=0.025
7184	0.151959	5.28502	2.16386	0.0308306	0.227074	-3.92024	HSP90B1	heat shock protein 90 beta family member 1	0.227074	0.151959	0.0308306	HSP90B1	0.151959	log2FoldChange.abs<=0.025
2840	-0.0481021	3.23443	-2.16363	0.0308477	0.227074	-3.92069	GPR17	G protein-coupled receptor 17	0.227074	-0.0481021	0.0308477	GPR17	0.0481021	log2FoldChange.abs<=0.025
201163	-0.0373922	3.71808	-2.16339	0.0308665	0.227074	-3.92119	FLCN	folliculin	0.227074	-0.0373922	0.0308665	FLCN	0.0373922	log2FoldChange.abs<=0.025
3681	-0.0292375	3.193	-2.16338	0.0308677	0.227074	-3.92122	ITGAD	integrin subunit alpha D	0.227074	-0.0292375	0.0308677	ITGAD	0.0292375	log2FoldChange.abs<=0.025
84365	0.0876826	3.28246	2.16314	0.0308861	0.227074	-3.92171	NIFK	nucleolar protein interacting with the FHA domain of MKI67	0.227074	0.0876826	0.0308861	NIFK	0.0876826	log2FoldChange.abs<=0.025
8932	0.142091	4.48771	2.16313	0.0308862	0.227074	-3.92172	MBD2	methyl-CpG binding domain protein 2	0.227074	0.142091	0.0308862	MBD2	0.142091	log2FoldChange.abs<=0.025
8339	0.173293	3.50214	2.16304	0.0308934	0.227074	-3.92191	HIST1H2BG	histone cluster 1 H2B family member g	0.227074	0.173293	0.0308934	HIST1H2BG	0.173293	log2FoldChange.abs<=0.025
3064	0.0601796	3.32229	2.16296	0.0309	0.227074	-3.92208	HTT	huntingtin	0.227074	0.0601796	0.0309	HTT	0.0601796	log2FoldChange.abs<=0.025
11007	-0.0772607	3.10145	-2.16282	0.0309106	0.227074	-3.92236	CCDC85B	coiled-coil domain containing 85B	0.227074	-0.0772607	0.0309106	CCDC85B	0.0772607	log2FoldChange.abs<=0.025
23389	0.121765	4.08838	2.16274	0.0309165	0.227074	-3.92252	MED13L	mediator complex subunit 13 like	0.227074	0.121765	0.0309165	MED13L	0.121765	log2FoldChange.abs<=0.025
91942	0.0892153	3.36248	2.16263	0.0309255	0.227074	-3.92276	NDUFAF2	NADH:ubiquinone oxidoreductase complex assembly factor 2	0.227074	0.0892153	0.0309255	NDUFAF2	0.0892153	log2FoldChange.abs<=0.025
221188	-0.0333084	3.08817	-2.16245	0.0309391	0.227074	-3.92312	ADGRG5	adhesion G protein-coupled receptor G5	0.227074	-0.0333084	0.0309391	ADGRG5	0.0333084	log2FoldChange.abs<=0.025
9761	0.0942015	4.27141	2.16194	0.0309785	0.227158	-3.92417	MLEC	malectin	0.227158	0.0942015	0.0309785	MLEC	0.0942015	log2FoldChange.abs<=0.025
25936	0.0499031	2.73744	2.16162	0.0310034	0.227158	-3.92483	NSL1	NSL1, MIS12 kinetochore complex component	0.227158	0.0499031	0.0310034	NSL1	0.0499031	log2FoldChange.abs<=0.025
1432	0.0587453	2.68485	2.16152	0.0310113	0.227158	-3.92504	MAPK14	mitogen-activated protein kinase 14	0.227158	0.0587453	0.0310113	MAPK14	0.0587453	log2FoldChange.abs<=0.025
114784	-0.0314613	2.79567	-2.16118	0.0310372	0.227158	-3.92572	CSMD2	CUB and Sushi multiple domains 2	0.227158	-0.0314613	0.0310372	CSMD2	0.0314613	log2FoldChange.abs<=0.025
23254	-0.0304192	3.45079	-2.16118	0.0310376	0.227158	-3.92574	KAZN	kazrin, periplakin interacting protein	0.227158	-0.0304192	0.0310376	KAZN	0.0304192	log2FoldChange.abs<=0.025
11168	0.0825744	3.45554	2.16091	0.0310585	0.227158	-3.92629	PSIP1	PC4 and SFRS1 interacting protein 1	0.227158	0.0825744	0.0310585	PSIP1	0.0825744	log2FoldChange.abs<=0.025
83550	-0.083135	3.64362	-2.16065	0.0310788	0.227158	-3.92683	GPR101	G protein-coupled receptor 101	0.227158	-0.083135	0.0310788	GPR101	0.083135	log2FoldChange.abs<=0.025
25960	-0.0366343	3.80621	-2.16055	0.0310867	0.227158	-3.92703	ADGRA2	adhesion G protein-coupled receptor A2	0.227158	-0.0366343	0.0310867	ADGRA2	0.0366343	log2FoldChange.abs<=0.025
285590	-0.071274	4.08474	-2.15991	0.0311361	0.227271	-3.92834	SH3PXD2B	SH3 and PX domains 2B	0.227271	-0.071274	0.0311361	SH3PXD2B	0.071274	log2FoldChange.abs<=0.025
5906	0.0693223	3.05088	2.15991	0.0311363	0.227271	-3.92834	RAP1A	RAP1A, member of RAS oncogene family	0.227271	0.0693223	0.0311363	RAP1A	0.0693223	log2FoldChange.abs<=0.025
57620	0.0353604	2.39826	2.15895	0.0312112	0.227613	-3.93032	STIM2	stromal interaction molecule 2	0.227613	0.0353604	0.0312112	STIM2	0.0353604	log2FoldChange.abs<=0.025
23510	-0.0347093	3.19043	-2.15879	0.0312232	0.227613	-3.93063	KCTD2	potassium channel tetramerization domain containing 2	0.227613	-0.0347093	0.0312232	KCTD2	0.0347093	log2FoldChange.abs<=0.025
390928	-0.0415016	3.07019	-2.15835	0.0312574	0.227613	-3.93153	ACP7	acid phosphatase 7, tartrate resistant (putative)	0.227613	-0.0415016	0.0312574	ACP7	0.0415016	log2FoldChange.abs<=0.025
140701	-0.0684253	3.42066	-2.15823	0.0312671	0.227613	-3.93179	ABHD16B	abhydrolase domain containing 16B	0.227613	-0.0684253	0.0312671	ABHD16B	0.0684253	log2FoldChange.abs<=0.025
63035	-0.0330901	3.36218	-2.15811	0.0312761	0.227613	-3.93203	BCORL1	BCL6 corepressor like 1	0.227613	-0.0330901	0.0312761	BCORL1	0.0330901	log2FoldChange.abs<=0.025
57408	-0.0538735	2.36689	-2.15799	0.0312855	0.227613	-3.93227	LRTM1	leucine rich repeats and transmembrane domains 1	0.227613	-0.0538735	0.0312855	LRTM1	0.0538735	log2FoldChange.abs<=0.025
430	-0.0540897	3.97824	-2.15754	0.0313208	0.227746	-3.9332	ASCL2	achaete-scute family bHLH transcription factor 2	0.227746	-0.0540897	0.0313208	ASCL2	0.0540897	log2FoldChange.abs<=0.025
7087	-0.0466975	3.72671	-2.15682	0.0313776	0.228034	-3.93469	ICAM5	intercellular adhesion molecule 5	0.228034	-0.0466975	0.0313776	ICAM5	0.0466975	log2FoldChange.abs<=0.025
51172	-0.0328459	3.73999	-2.15595	0.0314456	0.228404	-3.93646	NAGPA	N-acetylglucosamine-1-phosphodiester alpha-N-acetylglucosaminidase	0.228404	-0.0328459	0.0314456	NAGPA	0.0328459	log2FoldChange.abs<=0.025
1543	-0.043507	2.43188	-2.1554	0.0314885	0.22852	-3.93758	CYP1A1	cytochrome P450 family 1 subfamily A member 1	0.22852	-0.043507	0.0314885	CYP1A1	0.043507	log2FoldChange.abs<=0.025
8739	-0.0741495	3.95399	-2.15531	0.0314958	0.22852	-3.93778	HRK	harakiri, BCL2 interacting protein	0.22852	-0.0741495	0.0314958	HRK	0.0741495	log2FoldChange.abs<=0.025
64600	-0.0513064	2.56664	-2.15486	0.0315307	0.228634	-3.93869	PLA2G2F	phospholipase A2 group IIF	0.228634	-0.0513064	0.0315307	PLA2G2F	0.0513064	log2FoldChange.abs<=0.025
84193	0.0594855	2.7089	2.1546	0.031551	0.228634	-3.93921	SETD3	SET domain containing 3	0.228634	0.0594855	0.031551	SETD3	0.0594855	log2FoldChange.abs<=0.025
7733	-0.0279594	3.07684	-2.15445	0.0315629	0.228634	-3.93952	ZNF180	zinc finger protein 180	0.228634	-0.0279594	0.0315629	ZNF180	0.0279594	log2FoldChange.abs<=0.025
5092	0.0653624	2.84406	2.15297	0.0316795	0.229225	-3.94255	PCBD1	pterin-4 alpha-carbinolamine dehydratase 1	0.229225	0.0653624	0.0316795	PCBD1	0.0653624	log2FoldChange.abs<=0.025
84436	0.0581735	3.06767	2.15288	0.0316868	0.229225	-3.94274	ZNF528	zinc finger protein 528	0.229225	0.0581735	0.0316868	ZNF528	0.0581735	log2FoldChange.abs<=0.025
8651	-0.0691677	5.6784	-2.15269	0.0317018	0.229225	-3.94313	SOCS1	suppressor of cytokine signaling 1	0.229225	-0.0691677	0.0317018	SOCS1	0.0691677	log2FoldChange.abs<=0.025
64224	0.0584164	3.57591	2.15255	0.0317132	0.229225	-3.94342	HERPUD2	HERPUD family member 2	0.229225	0.0584164	0.0317132	HERPUD2	0.0584164	log2FoldChange.abs<=0.025
29085	0.0576307	4.50342	2.15217	0.031743	0.229279	-3.94419	PHPT1	phosphohistidine phosphatase 1	0.229279	0.0576307	0.031743	PHPT1	0.0576307	log2FoldChange.abs<=0.025
4057	-0.107634	3.68338	-2.15202	0.0317551	0.229279	-3.94451	LTF	lactotransferrin	0.229279	-0.107634	0.0317551	LTF	0.107634	log2FoldChange.abs<=0.025
57510	0.0514682	3.15182	2.15136	0.031807	0.229356	-3.94585	XPO5	exportin 5	0.229356	0.0514682	0.031807	XPO5	0.0514682	log2FoldChange.abs<=0.025
1969	-0.0334537	3.59723	-2.15112	0.0318261	0.229356	-3.94634	EPHA2	EPH receptor A2	0.229356	-0.0334537	0.0318261	EPHA2	0.0334537	log2FoldChange.abs<=0.025
440435	-0.0378716	3.66682	-2.15053	0.0318731	0.229356	-3.94755	GPR179	G protein-coupled receptor 179	0.229356	-0.0378716	0.0318731	GPR179	0.0378716	log2FoldChange.abs<=0.025
1075	0.0622678	2.50827	2.15051	0.0318749	0.229356	-3.9476	CTSC	cathepsin C	0.229356	0.0622678	0.0318749	CTSC	0.0622678	log2FoldChange.abs<=0.025
846	-0.0420321	2.89099	-2.15039	0.0318838	0.229356	-3.94783	CASR	calcium sensing receptor	0.229356	-0.0420321	0.0318838	CASR	0.0420321	log2FoldChange.abs<=0.025
23220	-0.0487509	3.0472	-2.15023	0.0318965	0.229356	-3.94816	DTX4	deltex E3 ubiquitin ligase 4	0.229356	-0.0487509	0.0318965	DTX4	0.0487509	log2FoldChange.abs<=0.025
10763	-0.046299	3.99193	-2.15009	0.0319079	0.229356	-3.94845	NES	nestin	0.229356	-0.046299	0.0319079	NES	0.046299	log2FoldChange.abs<=0.025
23024	-0.0410591	3.15459	-2.15003	0.0319127	0.229356	-3.94857	PDZRN3	PDZ domain containing ring finger 3	0.229356	-0.0410591	0.0319127	PDZRN3	0.0410591	log2FoldChange.abs<=0.025
139425	-0.0566345	2.87238	-2.14991	0.0319225	0.229356	-3.94882	DCAF8L1	DDB1 and CUL4 associated factor 8 like 1	0.229356	-0.0566345	0.0319225	DCAF8L1	0.0566345	log2FoldChange.abs<=0.025
349667	-0.0604697	3.69406	-2.14952	0.0319528	0.229356	-3.9496	RTN4RL2	reticulon 4 receptor like 2	0.229356	-0.0604697	0.0319528	RTN4RL2	0.0604697	log2FoldChange.abs<=0.025
98	0.0370696	3.05018	2.1495	0.0319548	0.229356	-3.94965	ACYP2	acylphosphatase 2	0.229356	0.0370696	0.0319548	ACYP2	0.0370696	log2FoldChange.abs<=0.025
79411	-0.0291033	2.53455	-2.1486	0.0320266	0.229508	-3.9515	GLB1L	galactosidase beta 1 like	0.229508	-0.0291033	0.0320266	GLB1L	0.0291033	log2FoldChange.abs<=0.025
5129	-0.043148	3.72837	-2.14859	0.032027	0.229508	-3.95151	CDK18	cyclin dependent kinase 18	0.229508	-0.043148	0.032027	CDK18	0.043148	log2FoldChange.abs<=0.025
7873	0.0555683	4.22924	2.14859	0.0320275	0.229508	-3.95152	MANF	mesencephalic astrocyte derived neurotrophic factor	0.229508	0.0555683	0.0320275	MANF	0.0555683	log2FoldChange.abs<=0.025
1262	-0.0423305	2.45925	-2.14823	0.0320556	0.229585	-3.95224	CNGA4	cyclic nucleotide gated channel alpha 4	0.229585	-0.0423305	0.0320556	CNGA4	0.0423305	log2FoldChange.abs<=0.025
147658	-0.0490648	2.36014	-2.14757	0.0321084	0.22984	-3.95359	ZNF534	zinc finger protein 534	0.22984	-0.0490648	0.0321084	ZNF534	0.0490648	log2FoldChange.abs<=0.025
84929	-0.042428	3.67576	-2.14685	0.0321657	0.230127	-3.95505	FIBCD1	fibrinogen C domain containing 1	0.230127	-0.042428	0.0321657	FIBCD1	0.042428	log2FoldChange.abs<=0.025
1902	-0.0502823	3.18523	-2.14631	0.0322089	0.230313	-3.95615	LPAR1	lysophosphatidic acid receptor 1	0.230313	-0.0502823	0.0322089	LPAR1	0.0502823	log2FoldChange.abs<=0.025
401551	-0.0449837	3.68874	-2.14538	0.0322839	0.230725	-3.95806	WDR38	WD repeat domain 38	0.230725	-0.0449837	0.0322839	WDR38	0.0449837	log2FoldChange.abs<=0.025
29095	0.0513909	3.17338	2.1446	0.0323461	0.231046	-3.95964	ORMDL2	ORMDL sphingolipid biosynthesis regulator 2	0.231046	0.0513909	0.0323461	ORMDL2	0.0513909	log2FoldChange.abs<=0.025
259217	-0.0335531	3.04567	-2.14382	0.0324092	0.231307	-3.96124	HSPA12A	heat shock protein family A (Hsp70) member 12A	0.231307	-0.0335531	0.0324092	HSPA12A	0.0335531	log2FoldChange.abs<=0.025
9320	0.0897084	3.58229	2.14357	0.0324296	0.231307	-3.96176	TRIP12	thyroid hormone receptor interactor 12	0.231307	0.0897084	0.0324296	TRIP12	0.0897084	log2FoldChange.abs<=0.025
51207	-0.0413061	4.01214	-2.14342	0.0324415	0.231307	-3.96206	DUSP13	dual specificity phosphatase 13	0.231307	-0.0413061	0.0324415	DUSP13	0.0413061	log2FoldChange.abs<=0.025
6569	-0.0354315	2.98334	-2.14313	0.0324647	0.231307	-3.96264	SLC34A1	solute carrier family 34 member 1	0.231307	-0.0354315	0.0324647	SLC34A1	0.0354315	log2FoldChange.abs<=0.025
2887	-0.0411164	3.25102	-2.14307	0.0324692	0.231307	-3.96276	GRB10	growth factor receptor bound protein 10	0.231307	-0.0411164	0.0324692	GRB10	0.0411164	log2FoldChange.abs<=0.025
170463	-0.040133	4.90906	-2.1428	0.0324916	0.231313	-3.96332	SSBP4	single stranded DNA binding protein 4	0.231313	-0.040133	0.0324916	SSBP4	0.040133	log2FoldChange.abs<=0.025
6710	-0.0325861	2.96033	-2.14244	0.0325204	0.231313	-3.96405	SPTB	spectrin beta, erythrocytic	0.231313	-0.0325861	0.0325204	SPTB	0.0325861	log2FoldChange.abs<=0.025
2894	-0.0327554	3.0772	-2.14242	0.0325221	0.231313	-3.96409	GRID1	glutamate ionotropic receptor delta type subunit 1	0.231313	-0.0327554	0.0325221	GRID1	0.0327554	log2FoldChange.abs<=0.025
5886	0.0476202	4.69318	2.14195	0.0325599	0.231458	-3.96504	RAD23A	RAD23 homolog A, nucleotide excision repair protein	0.231458	0.0476202	0.0325599	RAD23A	0.0476202	log2FoldChange.abs<=0.025
3083	-0.0388288	4.1101	-2.14171	0.0325793	0.231472	-3.96553	HGFAC	HGF activator	0.231472	-0.0388288	0.0325793	HGFAC	0.0388288	log2FoldChange.abs<=0.025
554235	-0.047315	3.63162	-2.14115	0.0326245	0.231565	-3.96667	ASPDH	aspartate dehydrogenase domain containing	0.231565	-0.047315	0.0326245	ASPDH	0.047315	log2FoldChange.abs<=0.025
23321	-0.040789	2.61405	-2.14112	0.032627	0.231565	-3.96673	TRIM2	tripartite motif containing 2	0.231565	-0.040789	0.032627	TRIM2	0.040789	log2FoldChange.abs<=0.025
55731	0.0637725	3.89439	2.14062	0.0326679	0.231732	-3.96776	FAM222B	family with sequence similarity 222 member B	0.231732	0.0637725	0.0326679	FAM222B	0.0637725	log2FoldChange.abs<=0.025
2618	0.0353979	2.71818	2.13995	0.0327218	0.231991	-3.96911	GART	phosphoribosylglycinamide formyltransferase, phosphoribosylglycinamide synthetase, phosphoribosylaminoimidazole synthetase	0.231991	0.0353979	0.0327218	GART	0.0353979	log2FoldChange.abs<=0.025
83650	-0.0766327	3.69382	-2.1392	0.0327827	0.232088	-3.97064	SLC35G5	solute carrier family 35 member G5	0.232088	-0.0766327	0.0327827	SLC35G5	0.0766327	log2FoldChange.abs<=0.025
7409	-0.0290422	3.37507	-2.1392	0.032783	0.232088	-3.97064	VAV1	vav guanine nucleotide exchange factor 1	0.232088	-0.0290422	0.032783	VAV1	0.0290422	log2FoldChange.abs<=0.025
84826	0.10156	3.45149	2.13896	0.0328021	0.232088	-3.97112	SFT2D3	SFT2 domain containing 3	0.232088	0.10156	0.0328021	SFT2D3	0.10156	log2FoldChange.abs<=0.025
4337	-0.0351169	3.22404	-2.13893	0.032805	0.232088	-3.97119	MOCS1	molybdenum cofactor synthesis 1	0.232088	-0.0351169	0.032805	MOCS1	0.0351169	log2FoldChange.abs<=0.025
10562	-0.0493	2.43545	-2.138	0.0328804	0.232498	-3.97308	OLFM4	olfactomedin 4	0.232498	-0.0493	0.0328804	OLFM4	0.0493	log2FoldChange.abs<=0.025
1185	-0.0240008	2.94959	-2.13742	0.032928	0.232532	-3.97426	CLCN6	chloride voltage-gated channel 6	0.232532	-0.0240008	0.032928	CLCN6	0.0240008	log2FoldChange.abs<=0.025
3263	-0.0386283	3.10027	-2.13707	0.0329563	0.232532	-3.97496	HPX	hemopexin	0.232532	-0.0386283	0.0329563	HPX	0.0386283	log2FoldChange.abs<=0.025
1452	0.116163	3.7498	2.13683	0.0329755	0.232532	-3.97544	CSNK1A1	casein kinase 1 alpha 1	0.232532	0.116163	0.0329755	CSNK1A1	0.116163	log2FoldChange.abs<=0.025
5691	0.109314	3.86776	2.1364	0.0330109	0.232532	-3.97632	PSMB3	proteasome subunit beta 3	0.232532	0.109314	0.0330109	PSMB3	0.109314	log2FoldChange.abs<=0.025
158724	-0.057445	3.33822	-2.13631	0.0330184	0.232532	-3.97651	FAM47A	family with sequence similarity 47 member A	0.232532	-0.057445	0.0330184	FAM47A	0.057445	log2FoldChange.abs<=0.025
646892	-0.0541178	2.50982	-2.13604	0.0330408	0.232532	-3.97706	SH2D7	SH2 domain containing 7	0.232532	-0.0541178	0.0330408	SH2D7	0.0541178	log2FoldChange.abs<=0.025
1998	0.0461017	2.69095	2.13585	0.033056	0.232532	-3.97744	ELF2	E74 like ETS transcription factor 2	0.232532	0.0461017	0.033056	ELF2	0.0461017	log2FoldChange.abs<=0.025
170961	-0.0354208	3.87865	-2.13574	0.0330653	0.232532	-3.97767	ANKRD24	ankyrin repeat domain 24	0.232532	-0.0354208	0.0330653	ANKRD24	0.0354208	log2FoldChange.abs<=0.025
1457	0.088571	3.92639	2.13572	0.0330665	0.232532	-3.9777	CSNK2A1	casein kinase 2 alpha 1	0.232532	0.088571	0.0330665	CSNK2A1	0.088571	log2FoldChange.abs<=0.025
727830	-0.0705177	2.50203	-2.13565	0.0330726	0.232532	-3.97785	SPATA31A3	SPATA31 subfamily A member 3	0.232532	-0.0705177	0.0330726	SPATA31A3	0.0705177	log2FoldChange.abs<=0.025
148206	0.0536175	3.52591	2.13551	0.0330839	0.232532	-3.97813	ZNF714	zinc finger protein 714	0.232532	0.0536175	0.0330839	ZNF714	0.0536175	log2FoldChange.abs<=0.025
56947	0.0604884	2.96353	2.13538	0.0330944	0.232532	-3.97839	MFF	mitochondrial fission factor	0.232532	0.0604884	0.0330944	MFF	0.0604884	log2FoldChange.abs<=0.025
5286	0.0795326	2.76524	2.1348	0.0331419	0.232743	-3.97957	PIK3C2A	phosphatidylinositol-4-phosphate 3-kinase catalytic subunit type 2 alpha	0.232743	0.0795326	0.0331419	PIK3C2A	0.0795326	log2FoldChange.abs<=0.025
1716	0.0490451	2.92711	2.13413	0.0331971	0.232828	-3.98093	DGUOK	deoxyguanosine kinase	0.232828	0.0490451	0.0331971	DGUOK	0.0490451	log2FoldChange.abs<=0.025
9689	0.107802	3.53598	2.13395	0.0332117	0.232828	-3.98129	BZW1	basic leucine zipper and W2 domains 1	0.232828	0.107802	0.0332117	BZW1	0.107802	log2FoldChange.abs<=0.025
23616	-0.0265943	3.53651	-2.13382	0.0332226	0.232828	-3.98156	SH3BP1	SH3 domain binding protein 1	0.232828	-0.0265943	0.0332226	SH3BP1	0.0265943	log2FoldChange.abs<=0.025
5916	-0.0346588	3.28964	-2.13357	0.0332432	0.232828	-3.98207	RARG	retinoic acid receptor gamma	0.232828	-0.0346588	0.0332432	RARG	0.0346588	log2FoldChange.abs<=0.025
2526	0.0652036	2.77076	2.13316	0.033277	0.232828	-3.9829	FUT4	fucosyltransferase 4	0.232828	0.0652036	0.033277	FUT4	0.0652036	log2FoldChange.abs<=0.025
90736	0.0402014	3.49637	2.13316	0.0332772	0.232828	-3.98291	FAM104B	family with sequence similarity 104 member B	0.232828	0.0402014	0.0332772	FAM104B	0.0402014	log2FoldChange.abs<=0.025
6143	0.1361	5.64751	2.13301	0.0332895	0.232828	-3.98321	RPL19	ribosomal protein L19	0.232828	0.1361	0.0332895	RPL19	0.1361	log2FoldChange.abs<=0.025
6598	0.0559409	4.4111	2.13296	0.0332935	0.232828	-3.98331	SMARCB1	SWI/SNF related, matrix associated, actin dependent regulator of chromatin, subfamily b, member 1	0.232828	0.0559409	0.0332935	SMARCB1	0.0559409	log2FoldChange.abs<=0.025
394263	-0.0688429	2.82242	-2.13257	0.0333252	0.232927	-3.98409	MUC21	mucin 21, cell surface associated	0.232927	-0.0688429	0.0333252	MUC21	0.0688429	log2FoldChange.abs<=0.025
1839	-0.0429793	3.28689	-2.1318	0.0333893	0.233232	-3.98566	HBEGF	heparin binding EGF like growth factor	0.233232	-0.0429793	0.0333893	HBEGF	0.0429793	log2FoldChange.abs<=0.025
64753	-0.0296114	3.06527	-2.13162	0.0334038	0.233232	-3.98602	CCDC136	coiled-coil domain containing 136	0.233232	-0.0296114	0.0334038	CCDC136	0.0296114	log2FoldChange.abs<=0.025
7173	-0.0336766	2.94442	-2.13122	0.0334368	0.23334	-3.98683	TPO	thyroid peroxidase	0.23334	-0.0336766	0.0334368	TPO	0.0336766	log2FoldChange.abs<=0.025
8833	0.0907216	3.17491	2.13067	0.0334823	0.233393	-3.98794	GMPS	guanine monophosphate synthase	0.233393	0.0907216	0.0334823	GMPS	0.0907216	log2FoldChange.abs<=0.025
388939	-0.057707	2.91897	-2.13041	0.0335038	0.233393	-3.98847	C2orf71	chromosome 2 open reading frame 71	0.233393	-0.057707	0.0335038	C2orf71	0.057707	log2FoldChange.abs<=0.025
79572	0.0780735	2.76989	2.1304	0.0335048	0.233393	-3.98849	ATP13A3	ATPase 13A3	0.233393	0.0780735	0.0335048	ATP13A3	0.0780735	log2FoldChange.abs<=0.025
162461	-0.0527933	2.74261	-2.13029	0.0335143	0.233393	-3.98872	TMEM92	transmembrane protein 92	0.233393	-0.0527933	0.0335143	TMEM92	0.0527933	log2FoldChange.abs<=0.025
1977	0.0517182	3.54546	2.1297	0.0335627	0.233608	-3.9899	EIF4E	eukaryotic translation initiation factor 4E	0.233608	0.0517182	0.0335627	EIF4E	0.0517182	log2FoldChange.abs<=0.025
5660	0.128818	5.20903	2.1289	0.0336293	0.233882	-3.99153	PSAP	prosaposin	0.233882	0.128818	0.0336293	PSAP	0.128818	log2FoldChange.abs<=0.025
91584	-0.0340189	2.99748	-2.12871	0.0336449	0.233882	-3.99191	PLXNA4	plexin A4	0.233882	-0.0340189	0.0336449	PLXNA4	0.0340189	log2FoldChange.abs<=0.025
116285	-0.0460709	2.43579	-2.12859	0.0336546	0.233882	-3.99214	ACSM1	acyl-CoA synthetase medium-chain family member 1	0.233882	-0.0460709	0.0336546	ACSM1	0.0460709	log2FoldChange.abs<=0.025
79882	0.0795379	3.32693	2.12773	0.0337269	0.234167	-3.9939	ZC3H14	zinc finger CCCH-type containing 14	0.234167	0.0795379	0.0337269	ZC3H14	0.0795379	log2FoldChange.abs<=0.025
668	-0.0705969	2.97236	-2.12755	0.0337412	0.234167	-3.99425	FOXL2	forkhead box L2	0.234167	-0.0705969	0.0337412	FOXL2	0.0705969	log2FoldChange.abs<=0.025
7287	-0.0408993	3.60013	-2.12747	0.0337482	0.234167	-3.99442	TULP1	tubby like protein 1	0.234167	-0.0408993	0.0337482	TULP1	0.0408993	log2FoldChange.abs<=0.025
55715	-0.0329519	3.47898	-2.12719	0.0337714	0.234206	-3.99498	DOK4	docking protein 4	0.234206	-0.0329519	0.0337714	DOK4	0.0329519	log2FoldChange.abs<=0.025
84191	0.0914988	3.15112	2.12659	0.0338217	0.234228	-3.9962	FAM96A	family with sequence similarity 96 member A	0.234228	0.0914988	0.0338217	FAM96A	0.0914988	log2FoldChange.abs<=0.025
9363	-0.0528379	3.14345	-2.12655	0.0338249	0.234228	-3.99628	RAB33A	RAB33A, member RAS oncogene family	0.234228	-0.0528379	0.0338249	RAB33A	0.0528379	log2FoldChange.abs<=0.025
3581	-0.0351896	3.97798	-2.12638	0.0338389	0.234228	-3.99661	IL9R	interleukin 9 receptor	0.234228	-0.0351896	0.0338389	IL9R	0.0351896	log2FoldChange.abs<=0.025
4983	-0.0439779	2.55866	-2.12631	0.0338448	0.234228	-3.99676	OPHN1	oligophrenin 1	0.234228	-0.0439779	0.0338448	OPHN1	0.0439779	log2FoldChange.abs<=0.025
5143	-0.0388584	3.22379	-2.12558	0.033906	0.234529	-3.99824	PDE4C	phosphodiesterase 4C	0.234529	-0.0388584	0.033906	PDE4C	0.0388584	log2FoldChange.abs<=0.025
4072	0.105665	2.99351	2.12475	0.0339755	0.234847	-3.99991	EPCAM	epithelial cell adhesion molecule	0.234847	0.105665	0.0339755	EPCAM	0.105665	log2FoldChange.abs<=0.025
1572	-0.042255	3.03347	-2.12461	0.0339871	0.234847	-4.00019	CYP2F1	cytochrome P450 family 2 subfamily F member 1	0.234847	-0.042255	0.0339871	CYP2F1	0.042255	log2FoldChange.abs<=0.025
219654	-0.0453822	4.22387	-2.12408	0.0340316	0.235033	-4.00127	ZCCHC24	zinc finger CCHC-type containing 24	0.235033	-0.0453822	0.0340316	ZCCHC24	0.0453822	log2FoldChange.abs<=0.025
221191	-0.0434361	2.75694	-2.1235	0.0340806	0.235139	-4.00244	PRSS54	protease, serine 54	0.235139	-0.0434361	0.0340806	PRSS54	0.0434361	log2FoldChange.abs<=0.025
7709	-0.0393542	4.02869	-2.12348	0.0340825	0.235139	-4.00249	ZBTB17	zinc finger and BTB domain containing 17	0.235139	-0.0393542	0.0340825	ZBTB17	0.0393542	log2FoldChange.abs<=0.025
55861	-0.0303909	4.10161	-2.12327	0.0340998	0.235139	-4.0029	DBNDD2	dysbindin domain containing 2	0.235139	-0.0303909	0.0340998	DBNDD2	0.0303909	log2FoldChange.abs<=0.025
2762	0.0544076	3.16761	2.1223	0.0341811	0.235353	-4.00485	GMDS	GDP-mannose 4,6-dehydratase	0.235353	0.0544076	0.0341811	GMDS	0.0544076	log2FoldChange.abs<=0.025
23213	0.180921	3.72287	2.12227	0.0341842	0.235353	-4.00493	SULF1	sulfatase 1	0.235353	0.180921	0.0341842	SULF1	0.180921	log2FoldChange.abs<=0.025
7871	0.0709476	2.70194	2.12222	0.0341882	0.235353	-4.00502	SLMAP	sarcolemma associated protein	0.235353	0.0709476	0.0341882	SLMAP	0.0709476	log2FoldChange.abs<=0.025
55131	0.0426009	2.86663	2.12193	0.0342127	0.235353	-4.00561	RBM28	RNA binding motif protein 28	0.235353	0.0426009	0.0342127	RBM28	0.0426009	log2FoldChange.abs<=0.025
80267	0.0684814	2.77227	2.12165	0.0342365	0.235353	-4.00618	EDEM3	ER degradation enhancing alpha-mannosidase like protein 3	0.235353	0.0684814	0.0342365	EDEM3	0.0684814	log2FoldChange.abs<=0.025
6210	0.0834365	5.33964	2.12164	0.0342367	0.235353	-4.00618	RPS15A	ribosomal protein S15a	0.235353	0.0834365	0.0342367	RPS15A	0.0834365	log2FoldChange.abs<=0.025
9861	0.0555237	3.15307	2.12089	0.0343	0.235667	-4.00769	PSMD6	proteasome 26S subunit, non-ATPase 6	0.235667	0.0555237	0.0343	PSMD6	0.0555237	log2FoldChange.abs<=0.025
25851	-0.0274842	3.85238	-2.12029	0.0343507	0.235733	-4.0089	TECPR1	tectonin beta-propeller repeat containing 1	0.235733	-0.0274842	0.0343507	TECPR1	0.0274842	log2FoldChange.abs<=0.025
57343	-0.0484854	3.09108	-2.12029	0.0343508	0.235733	-4.0089	ZNF304	zinc finger protein 304	0.235733	-0.0484854	0.0343508	ZNF304	0.0484854	log2FoldChange.abs<=0.025
10422	0.0346715	3.80547	2.12015	0.0343626	0.235733	-4.00918	UBAC1	UBA domain containing 1	0.235733	0.0346715	0.0343626	UBAC1	0.0346715	log2FoldChange.abs<=0.025
8663	0.101135	5.3066	2.11974	0.0343977	0.235853	-4.01002	EIF3C	eukaryotic translation initiation factor 3 subunit C	0.235853	0.101135	0.0343977	EIF3C	0.101135	log2FoldChange.abs<=0.025
1656	0.114579	4.16283	2.11903	0.0344581	0.236049	-4.01146	DDX6	DEAD-box helicase 6	0.236049	0.114579	0.0344581	DDX6	0.114579	log2FoldChange.abs<=0.025
136227	-0.038876	4.53298	-2.11896	0.0344635	0.236049	-4.01158	COL26A1	collagen type XXVI alpha 1 chain	0.236049	-0.038876	0.0344635	COL26A1	0.038876	log2FoldChange.abs<=0.025
5926	0.0694052	2.71721	2.11862	0.0344928	0.236049	-4.01228	ARID4A	AT-rich interaction domain 4A	0.236049	0.0694052	0.0344928	ARID4A	0.0694052	log2FoldChange.abs<=0.025
55251	0.0654493	3.33682	2.11857	0.0344972	0.236049	-4.01238	PCMTD2	protein-L-isoaspartate (D-aspartate) O-methyltransferase domain containing 2	0.236049	0.0654493	0.0344972	PCMTD2	0.0654493	log2FoldChange.abs<=0.025
26097	0.0622925	3.83508	2.11754	0.0345845	0.236148	-4.01445	CHTOP	chromatin target of PRMT1	0.236148	0.0622925	0.0345845	CHTOP	0.0622925	log2FoldChange.abs<=0.025
1289	-0.0512948	4.42156	-2.11752	0.0345857	0.236148	-4.01448	COL5A1	collagen type V alpha 1 chain	0.236148	-0.0512948	0.0345857	COL5A1	0.0512948	log2FoldChange.abs<=0.025
5118	-0.042888	4.41469	-2.11734	0.0346013	0.236148	-4.01485	PCOLCE	procollagen C-endopeptidase enhancer	0.236148	-0.042888	0.0346013	PCOLCE	0.042888	log2FoldChange.abs<=0.025
55311	-0.0441248	4.20448	-2.1173	0.0346045	0.236148	-4.01492	ZNF444	zinc finger protein 444	0.236148	-0.0441248	0.0346045	ZNF444	0.0441248	log2FoldChange.abs<=0.025
10044	-0.0291109	4.10538	-2.11719	0.0346138	0.236148	-4.01514	SH2D3C	SH2 domain containing 3C	0.236148	-0.0291109	0.0346138	SH2D3C	0.0291109	log2FoldChange.abs<=0.025
310	0.0830391	3.77277	2.11715	0.0346178	0.236148	-4.01524	ANXA7	annexin A7	0.236148	0.0830391	0.0346178	ANXA7	0.0830391	log2FoldChange.abs<=0.025
84895	-0.0275224	3.71906	-2.11673	0.0346534	0.23627	-4.01608	MIGA2	mitoguardin 2	0.23627	-0.0275224	0.0346534	MIGA2	0.0275224	log2FoldChange.abs<=0.025
64137	-0.0419998	3.1135	-2.11605	0.0347118	0.236523	-4.01745	ABCG4	ATP binding cassette subfamily G member 4	0.236523	-0.0419998	0.0347118	ABCG4	0.0419998	log2FoldChange.abs<=0.025
64747	0.05179	3.19399	2.11588	0.0347259	0.236523	-4.01779	MFSD1	major facilitator superfamily domain containing 1	0.236523	0.05179	0.0347259	MFSD1	0.05179	log2FoldChange.abs<=0.025
201501	0.060408	2.46749	2.11523	0.0347814	0.23678	-4.01909	ZBTB7C	zinc finger and BTB domain containing 7C	0.23678	0.060408	0.0347814	ZBTB7C	0.060408	log2FoldChange.abs<=0.025
1310	-0.0298991	2.90422	-2.11376	0.0349072	0.237203	-4.02204	COL19A1	collagen type XIX alpha 1 chain	0.237203	-0.0298991	0.0349072	COL19A1	0.0298991	log2FoldChange.abs<=0.025
3837	0.093843	3.99503	2.1134	0.0349379	0.237203	-4.02276	KPNB1	karyopherin subunit beta 1	0.237203	0.093843	0.0349379	KPNB1	0.093843	log2FoldChange.abs<=0.025
2674	-0.160997	3.53152	-2.11295	0.0349769	0.237203	-4.02368	GFRA1	GDNF family receptor alpha 1	0.237203	-0.160997	0.0349769	GFRA1	0.160997	log2FoldChange.abs<=0.025
89845	-0.0234268	3.40931	-2.11284	0.0349867	0.237203	-4.0239	ABCC10	ATP binding cassette subfamily C member 10	0.237203	-0.0234268	0.0349867	ABCC10	0.0234268	log2FoldChange.abs<=0.025
6543	-0.0402511	3.00651	-2.11279	0.0349903	0.237203	-4.02399	SLC8A2	solute carrier family 8 member A2	0.237203	-0.0402511	0.0349903	SLC8A2	0.0402511	log2FoldChange.abs<=0.025
9040	0.0581723	4.26721	2.11263	0.0350047	0.237203	-4.02433	UBE2M	ubiquitin conjugating enzyme E2 M	0.237203	0.0581723	0.0350047	UBE2M	0.0581723	log2FoldChange.abs<=0.025
11017	0.0615438	3.46292	2.11246	0.0350187	0.237203	-4.02465	SNRNP27	small nuclear ribonucleoprotein U4/U6.U5 subunit 27	0.237203	0.0615438	0.0350187	SNRNP27	0.0615438	log2FoldChange.abs<=0.025
390598	-0.043346	3.16909	-2.11238	0.0350261	0.237203	-4.02482	SKOR1	SKI family transcriptional corepressor 1	0.237203	-0.043346	0.0350261	SKOR1	0.043346	log2FoldChange.abs<=0.025
3158	-0.0903418	2.43233	-2.11227	0.0350356	0.237203	-4.02505	HMGCS2	3-hydroxy-3-methylglutaryl-CoA synthase 2	0.237203	-0.0903418	0.0350356	HMGCS2	0.0903418	log2FoldChange.abs<=0.025
9256	-0.0293863	3.87119	-2.11216	0.0350447	0.237203	-4.02526	TSPOAP1	TSPO associated protein 1	0.237203	-0.0293863	0.0350447	TSPOAP1	0.0293863	log2FoldChange.abs<=0.025
30009	-0.0452509	2.74719	-2.11203	0.0350564	0.237203	-4.02553	TBX21	T-box 21	0.237203	-0.0452509	0.0350564	TBX21	0.0452509	log2FoldChange.abs<=0.025
2073	0.0370108	2.80034	2.11202	0.0350569	0.237203	-4.02554	ERCC5	ERCC excision repair 5, endonuclease	0.237203	0.0370108	0.0350569	ERCC5	0.0370108	log2FoldChange.abs<=0.025
125206	-0.032449	3.52374	-2.11165	0.0350889	0.237299	-4.02629	SLC5A10	solute carrier family 5 member 10	0.237299	-0.032449	0.0350889	SLC5A10	0.032449	log2FoldChange.abs<=0.025
9202	0.0789876	3.25307	2.11073	0.0351677	0.237597	-4.02812	ZMYM4	zinc finger MYM-type containing 4	0.237597	0.0789876	0.0351677	ZMYM4	0.0789876	log2FoldChange.abs<=0.025
203245	-0.0461469	2.88058	-2.11063	0.0351768	0.237597	-4.02833	NAIF1	nuclear apoptosis inducing factor 1	0.237597	-0.0461469	0.0351768	NAIF1	0.0461469	log2FoldChange.abs<=0.025
5170	0.0438347	3.61714	2.11048	0.0351896	0.237597	-4.02863	PDPK1	3-phosphoinositide dependent protein kinase 1	0.237597	0.0438347	0.0351896	PDPK1	0.0438347	log2FoldChange.abs<=0.025
401541	0.0555038	2.64375	2.11031	0.0352042	0.237597	-4.02897	CENPP	centromere protein P	0.237597	0.0555038	0.0352042	CENPP	0.0555038	log2FoldChange.abs<=0.025
51234	0.0577166	3.1181	2.10986	0.0352434	0.237741	-4.02988	EMC4	ER membrane protein complex subunit 4	0.237741	0.0577166	0.0352434	EMC4	0.0577166	log2FoldChange.abs<=0.025
8840	-0.0599164	3.53613	-2.10904	0.0353143	0.237906	-4.03152	WISP1	WNT1 inducible signaling pathway protein 1	0.237906	-0.0599164	0.0353143	WISP1	0.0599164	log2FoldChange.abs<=0.025
23172	0.0776677	3.23299	2.109	0.0353174	0.237906	-4.03159	FAM175B	family with sequence similarity 175 member B	0.237906	0.0776677	0.0353174	FAM175B	0.0776677	log2FoldChange.abs<=0.025
89858	-0.0394566	2.34592	-2.10878	0.0353366	0.237906	-4.03204	SIGLEC12	sialic acid binding Ig like lectin 12 (gene/pseudogene)	0.237906	-0.0394566	0.0353366	SIGLEC12	0.0394566	log2FoldChange.abs<=0.025
8858	-0.0351538	3.17652	-2.10869	0.0353449	0.237906	-4.03223	PROZ	protein Z, vitamin K dependent plasma glycoprotein	0.237906	-0.0351538	0.0353449	PROZ	0.0351538	log2FoldChange.abs<=0.025
84196	0.0584645	2.48407	2.10806	0.0353992	0.237906	-4.03348	USP48	ubiquitin specific peptidase 48	0.237906	0.0584645	0.0353992	USP48	0.0584645	log2FoldChange.abs<=0.025
131669	-0.0346954	3.17708	-2.10764	0.0354361	0.237906	-4.03433	UROC1	urocanate hydratase 1	0.237906	-0.0346954	0.0354361	UROC1	0.0346954	log2FoldChange.abs<=0.025
83481	0.0971834	3.78745	2.10744	0.0354531	0.237906	-4.03473	EPPK1	epiplakin 1	0.237906	0.0971834	0.0354531	EPPK1	0.0971834	log2FoldChange.abs<=0.025
15	-0.0441305	3.43668	-2.10714	0.0354788	0.237906	-4.03532	AANAT	aralkylamine N-acetyltransferase	0.237906	-0.0441305	0.0354788	AANAT	0.0441305	log2FoldChange.abs<=0.025
285848	-0.0392399	2.83289	-2.10675	0.0355132	0.237906	-4.03611	PNPLA1	patatin like phospholipase domain containing 1	0.237906	-0.0392399	0.0355132	PNPLA1	0.0392399	log2FoldChange.abs<=0.025
359845	-0.0626846	3.63091	-2.10671	0.0355162	0.237906	-4.03618	RFLNB	refilin B	0.237906	-0.0626846	0.0355162	RFLNB	0.0626846	log2FoldChange.abs<=0.025
55733	-0.0342569	3.16111	-2.10652	0.035533	0.237906	-4.03657	HHAT	hedgehog acyltransferase	0.237906	-0.0342569	0.035533	HHAT	0.0342569	log2FoldChange.abs<=0.025
57213	0.0423841	2.56556	2.10646	0.0355382	0.237906	-4.03669	SPRYD7	SPRY domain containing 7	0.237906	0.0423841	0.0355382	SPRYD7	0.0423841	log2FoldChange.abs<=0.025
51735	0.0507423	2.51467	2.10593	0.0355843	0.237906	-4.03774	RAPGEF6	Rap guanine nucleotide exchange factor 6	0.237906	0.0507423	0.0355843	RAPGEF6	0.0507423	log2FoldChange.abs<=0.025
83716	-0.0920612	3.68759	-2.10578	0.0355974	0.237906	-4.03804	CRISPLD2	cysteine rich secretory protein LCCL domain containing 2	0.237906	-0.0920612	0.0355974	CRISPLD2	0.0920612	log2FoldChange.abs<=0.025
10261	0.0868771	3.19743	2.10526	0.0356432	0.237906	-4.03909	IGSF6	immunoglobulin superfamily member 6	0.237906	0.0868771	0.0356432	IGSF6	0.0868771	log2FoldChange.abs<=0.025
85406	0.0510943	3.98092	2.1052	0.0356484	0.237906	-4.03921	DNAJC14	DnaJ heat shock protein family (Hsp40) member C14	0.237906	0.0510943	0.0356484	DNAJC14	0.0510943	log2FoldChange.abs<=0.025
10801	0.0619049	4.58573	2.10517	0.035651	0.237906	-4.03928	2021-09-09	septin 9	0.237906	0.0619049	0.035651	2021-09-09	0.0619049	log2FoldChange.abs<=0.025
113177	-0.0309919	3.9936	-2.10509	0.0356575	0.237906	-4.03942	IZUMO4	IZUMO family member 4	0.237906	-0.0309919	0.0356575	IZUMO4	0.0309919	log2FoldChange.abs<=0.025
29116	0.0480224	3.63949	2.10479	0.0356839	0.237906	-4.04003	MYLIP	myosin regulatory light chain interacting protein	0.237906	0.0480224	0.0356839	MYLIP	0.0480224	log2FoldChange.abs<=0.025
26285	-0.0864291	2.74749	-2.10465	0.0356966	0.237906	-4.04032	CLDN17	claudin 17	0.237906	-0.0864291	0.0356966	CLDN17	0.0864291	log2FoldChange.abs<=0.025
[truncated: 11,345 more rows]
