# Supplementary material for: Association of early menarche with breast tumor molecular features and recurrence
Source: Breast Cancer Res. 2024 Jun 17;26:102. doi: 10.1186/s13058-024-01839-0 (PMC11181557; doi:10.1186/s13058-024-01839-0)
Supplement: Supplementary file 3 — Additional file3 [file 13058_2024_1839_MOESM3_ESM.xlsx]

## Sheet: Menarche DEGs_Normal
Table S2. Differentially expressed genes associated with early menarche in tumor-adjacent normal tissues.
	logFC	AveExpr	t	P.Value	adj.P.Val	B	org_SYMBOL	org_NAME	padj	log2FoldChange	pvalue	Gene	log2FoldChange.abs	Magnitude
4295	-0.104184	3.27343	-4.45731	9.77995e-06	0.053819	3.20078	MLN	motilin	0.053819	-0.104184	9.77995e-06	MLN	0.104184	log2FoldChange.abs>0.025
1979	0.164442	4.26708	4.35122	1.57267e-05	0.053819	2.76582	EIF4EBP2	eukaryotic translation initiation factor 4E binding protein 2	0.053819	0.164442	1.57267e-05	EIF4EBP2	0.164442	log2FoldChange.abs>0.025
4356	-0.0623962	3.4173	-4.34929	1.58623e-05	0.053819	2.75797	MPP3	membrane palmitoylated protein 3	0.053819	-0.0623962	1.58623e-05	MPP3	0.0623962	log2FoldChange.abs>0.025
285613	-0.0888804	3.76179	-4.3217	1.79185e-05	0.053819	2.6465	RELL2	RELT like 2	0.053819	-0.0888804	1.79185e-05	RELL2	0.0888804	log2FoldChange.abs>0.025
7101	-0.0781792	2.65478	-4.29479	2.01675e-05	0.053819	2.53843	NR2E1	nuclear receptor subfamily 2 group E member 1	0.053819	-0.0781792	2.01675e-05	NR2E1	0.0781792	log2FoldChange.abs>0.025
7417	0.0853587	3.65529	4.19932	3.05209e-05	0.0678733	2.16019	VDAC2	voltage dependent anion channel 2	0.0678733	0.0853587	3.05209e-05	VDAC2	0.0853587	log2FoldChange.abs>0.025
4111	-0.0815244	2.6397	-4.15262	3.72697e-05	0.0690969	1.97809	MAGEA12	MAGE family member A12	0.0690969	-0.0815244	3.72697e-05	MAGEA12	0.0815244	log2FoldChange.abs>0.025
155184	-0.0772538	3.77799	-4.12507	4.18937e-05	0.0690969	1.87157	SLC2A7	solute carrier family 2 member 7	0.0690969	-0.0772538	4.18937e-05	SLC2A7	0.0772538	log2FoldChange.abs>0.025
327657	-0.0882982	2.62248	-4.02549	6.35813e-05	0.0690969	1.49213	SERPINA9	serpin family A member 9	0.0690969	-0.0882982	6.35813e-05	SERPINA9	0.0882982	log2FoldChange.abs>0.025
2707	-0.110363	3.21701	-3.99785	7.12775e-05	0.0690969	1.38836	GJB3	gap junction protein beta 3	0.0690969	-0.110363	7.12775e-05	GJB3	0.110363	log2FoldChange.abs>0.025
7555	0.102078	4.45488	3.96826	8.04914e-05	0.0690969	1.27802	CNBP	CCHC-type zinc finger nucleic acid binding protein	0.0690969	0.102078	8.04914e-05	CNBP	0.102078	log2FoldChange.abs>0.025
5532	0.102602	2.47262	3.95429	8.5222e-05	0.0690969	1.22622	PPP3CB	protein phosphatase 3 catalytic subunit beta	0.0690969	0.102602	8.5222e-05	PPP3CB	0.102602	log2FoldChange.abs>0.025
27076	-0.104476	3.46648	-3.93353	9.2743e-05	0.0690969	1.14954	LYPD3	LY6/PLAUR domain containing 3	0.0690969	-0.104476	9.2743e-05	LYPD3	0.104476	log2FoldChange.abs>0.025
728833	-0.114079	2.39563	-3.93019	9.40122e-05	0.0690969	1.13722	FAM72D	family with sequence similarity 72 member D	0.0690969	-0.114079	9.40122e-05	FAM72D	0.114079	log2FoldChange.abs>0.025
653316	-0.0738175	3.4054	-3.92743	9.50719e-05	0.0690969	1.12706	FAM153C	family with sequence similarity 153, member C, pseudogene	0.0690969	-0.0738175	9.50719e-05	FAM153C	0.0738175	log2FoldChange.abs>0.025
57611	-0.0804989	2.95641	-3.90687	0.000103328	0.0690969	1.0516	ISLR2	immunoglobulin superfamily containing leucine rich repeat 2	0.0690969	-0.0804989	0.000103328	ISLR2	0.0804989	log2FoldChange.abs>0.025
6356	-0.107295	2.9521	-3.90479	0.000104201	0.0690969	1.04399	CCL11	C-C motif chemokine ligand 11	0.0690969	-0.107295	0.000104201	CCL11	0.107295	log2FoldChange.abs>0.025
338785	-0.0874995	3.14071	-3.89696	0.000107544	0.0690969	1.01538	KRT79	keratin 79	0.0690969	-0.0874995	0.000107544	KRT79	0.0874995	log2FoldChange.abs>0.025
2649	-0.0657523	2.68703	-3.8936	0.000109012	0.0690969	1.0031	NR6A1	nuclear receptor subfamily 6 group A member 1	0.0690969	-0.0657523	0.000109012	NR6A1	0.0657523	log2FoldChange.abs>0.025
84915	-0.0955351	3.8664	-3.88003	0.000115129	0.0690969	0.953671	FAM222A	family with sequence similarity 222 member A	0.0690969	-0.0955351	0.000115129	FAM222A	0.0955351	log2FoldChange.abs>0.025
539	0.179282	4.06387	3.87723	0.000116431	0.0690969	0.943497	ATP5O	ATP synthase, H+ transporting, mitochondrial F1 complex, O subunit	0.0690969	0.179282	0.000116431	ATP5O	0.179282	log2FoldChange.abs>0.025
51816	-0.0711607	2.68997	-3.86739	0.000121114	0.0690969	0.907804	ADA2	adenosine deaminase 2	0.0690969	-0.0711607	0.000121114	ADA2	0.0711607	log2FoldChange.abs>0.025
2297	-0.106126	3.12423	-3.85166	0.000128979	0.0690969	0.850877	FOXD1	forkhead box D1	0.0690969	-0.106126	0.000128979	FOXD1	0.106126	log2FoldChange.abs>0.025
5689	0.110799	2.54243	3.84334	0.000133334	0.0690969	0.820842	PSMB1	proteasome subunit beta 1	0.0690969	0.110799	0.000133334	PSMB1	0.110799	log2FoldChange.abs>0.025
55248	-0.073861	2.6765	-3.83099	0.00014005	0.0690969	0.776408	TMEM206	transmembrane protein 206	0.0690969	-0.073861	0.00014005	TMEM206	0.073861	log2FoldChange.abs>0.025
9412	0.165171	3.35618	3.82575	0.000142992	0.0690969	0.757613	MED21	mediator complex subunit 21	0.0690969	0.165171	0.000142992	MED21	0.165171	log2FoldChange.abs>0.025
2570	-0.065736	3.09976	-3.81838	0.000147236	0.0690969	0.731182	GABRR2	gamma-aminobutyric acid type A receptor rho2 subunit	0.0690969	-0.065736	0.000147236	GABRR2	0.065736	log2FoldChange.abs>0.025
146395	-0.0754262	3.55679	-3.81625	0.000148483	0.0690969	0.723561	GSG1L	GSG1 like	0.0690969	-0.0754262	0.000148483	GSG1L	0.0754262	log2FoldChange.abs>0.025
4637	0.119336	4.58214	3.81339	0.000150177	0.0690969	0.713308	MYL6	myosin light chain 6	0.0690969	0.119336	0.000150177	MYL6	0.119336	log2FoldChange.abs>0.025
5707	0.114729	2.58629	3.77728	0.000173154	0.0703254	0.58472	PSMD1	proteasome 26S subunit, non-ATPase 1	0.0703254	0.114729	0.000173154	PSMD1	0.114729	log2FoldChange.abs>0.025
85366	-0.0622593	3.06719	-3.77581	0.000174155	0.0703254	0.579519	MYLK2	myosin light chain kinase 2	0.0703254	-0.0622593	0.000174155	MYLK2	0.0622593	log2FoldChange.abs>0.025
343	-0.084995	3.03192	-3.76521	0.000181545	0.0703254	0.542007	AQP8	aquaporin 8	0.0703254	-0.084995	0.000181545	AQP8	0.084995	log2FoldChange.abs>0.025
392309	-0.116249	2.50738	-3.76113	0.000184469	0.0703254	0.527592	OR13J1	olfactory receptor family 13 subfamily J member 1	0.0703254	-0.116249	0.000184469	OR13J1	0.116249	log2FoldChange.abs>0.025
9048	-0.0696471	3.85661	-3.74891	0.000193487	0.0703254	0.484529	ARTN	artemin	0.0703254	-0.0696471	0.000193487	ARTN	0.0696471	log2FoldChange.abs>0.025
754	0.102389	4.02571	3.74551	0.000196069	0.0703254	0.472573	PTTG1IP	PTTG1 interacting protein	0.0703254	0.102389	0.000196069	PTTG1IP	0.102389	log2FoldChange.abs>0.025
974	-0.0818852	3.77845	-3.73389	0.000205145	0.0703254	0.431766	CD79B	CD79b molecule	0.0703254	-0.0818852	0.000205145	CD79B	0.0818852	log2FoldChange.abs>0.025
5573	0.238123	4.63588	3.73374	0.000205267	0.0703254	0.431231	PRKAR1A	protein kinase cAMP-dependent type I regulatory subunit alpha	0.0703254	0.238123	0.000205267	PRKAR1A	0.238123	log2FoldChange.abs>0.025
168002	-0.0706091	3.45971	-3.7258	0.000211695	0.0703254	0.40343	DACT2	dishevelled binding antagonist of beta catenin 2	0.0703254	-0.0706091	0.000211695	DACT2	0.0706091	log2FoldChange.abs>0.025
84221	-0.077712	3.86361	-3.71987	0.000216615	0.0703254	0.382721	SPATC1L	spermatogenesis and centriole associated 1 like	0.0703254	-0.077712	0.000216615	SPATC1L	0.077712	log2FoldChange.abs>0.025
401262	-0.0660771	3.42917	-3.71121	0.000224006	0.0703254	0.352485	CRIP3	cysteine rich protein 3	0.0703254	-0.0660771	0.000224006	CRIP3	0.0660771	log2FoldChange.abs>0.025
4528	0.0693072	2.57878	3.70448	0.00022991	0.0703254	0.329049	MTIF2	mitochondrial translational initiation factor 2	0.0703254	0.0693072	0.00022991	MTIF2	0.0693072	log2FoldChange.abs>0.025
8823	-0.124856	2.43222	-3.7013	0.000232753	0.0703254	0.317978	FGF16	fibroblast growth factor 16	0.0703254	-0.124856	0.000232753	FGF16	0.124856	log2FoldChange.abs>0.025
7003	0.119271	3.22242	3.69642	0.000237175	0.0703254	0.301023	TEAD1	TEA domain transcription factor 1	0.0703254	0.119271	0.000237175	TEAD1	0.119271	log2FoldChange.abs>0.025
10169	0.102752	4.15423	3.68386	0.000248921	0.0703254	0.257497	SERF2	small EDRK-rich factor 2	0.0703254	0.102752	0.000248921	SERF2	0.102752	log2FoldChange.abs>0.025
6183	-0.0853568	3.45536	-3.66664	0.000265925	0.0703254	0.19802	MRPS12	mitochondrial ribosomal protein S12	0.0703254	-0.0853568	0.000265925	MRPS12	0.0853568	log2FoldChange.abs>0.025
84433	-0.0535048	3.36847	-3.66385	0.000268775	0.0703254	0.188426	CARD11	caspase recruitment domain family member 11	0.0703254	-0.0535048	0.000268775	CARD11	0.0535048	log2FoldChange.abs>0.025
114932	0.120102	2.81883	3.66302	0.000269634	0.0703254	0.185555	MRFAP1L1	Morf4 family associated protein 1 like 1	0.0703254	0.120102	0.000269634	MRFAP1L1	0.120102	log2FoldChange.abs>0.025
59284	-0.0871756	2.85624	-3.65093	0.000282376	0.0703254	0.144018	CACNG7	calcium voltage-gated channel auxiliary subunit gamma 7	0.0703254	-0.0871756	0.000282376	CACNG7	0.0871756	log2FoldChange.abs>0.025
653404	-0.113211	4.13377	-3.6474	0.000286201	0.0703254	0.131915	FOXD4L6	forkhead box D4-like 6	0.0703254	-0.113211	0.000286201	FOXD4L6	0.113211	log2FoldChange.abs>0.025
22818	0.12565	3.5122	3.63746	0.000297244	0.0703254	0.0978725	COPZ1	coatomer protein complex subunit zeta 1	0.0703254	0.12565	0.000297244	COPZ1	0.12565	log2FoldChange.abs>0.025
9985	-0.0502896	3.4726	-3.63653	0.000298295	0.0703254	0.0946995	REC8	REC8 meiotic recombination protein	0.0703254	-0.0502896	0.000298295	REC8	0.0502896	log2FoldChange.abs>0.025
534	-0.0625934	3.91074	-3.63457	0.000300532	0.0703254	0.087983	ATP6V1G2	ATPase H+ transporting V1 subunit G2	0.0703254	-0.0625934	0.000300532	ATP6V1G2	0.0625934	log2FoldChange.abs>0.025
23769	-0.0993342	3.05103	-3.62943	0.000306455	0.0703254	0.0704387	FLRT1	fibronectin leucine rich transmembrane protein 1	0.0703254	-0.0993342	0.000306455	FLRT1	0.0993342	log2FoldChange.abs>0.025
643904	-0.142795	2.65441	-3.6259	0.00031058	0.0703254	0.058421	RNF222	ring finger protein 222	0.0703254	-0.142795	0.00031058	RNF222	0.142795	log2FoldChange.abs>0.025
10949	0.14288	3.90475	3.61873	0.000319135	0.0703254	0.0340023	HNRNPA0	heterogeneous nuclear ribonucleoprotein A0	0.0703254	0.14288	0.000319135	HNRNPA0	0.14288	log2FoldChange.abs>0.025
285382	-0.0920963	2.75994	-3.61244	0.000326822	0.0703254	0.0126152	C3orf70	chromosome 3 open reading frame 70	0.0703254	-0.0920963	0.000326822	C3orf70	0.0920963	log2FoldChange.abs>0.025
2108	0.136712	3.34811	3.60463	0.000336614	0.0703254	-0.0139006	ETFA	electron transfer flavoprotein alpha subunit	0.0703254	0.136712	0.000336614	ETFA	0.136712	log2FoldChange.abs>0.025
5151	0.0814834	2.80575	3.60279	0.000338954	0.0703254	-0.0201223	PDE8A	phosphodiesterase 8A	0.0703254	0.0814834	0.000338954	PDE8A	0.0814834	log2FoldChange.abs>0.025
89822	-0.0716438	3.47341	-3.59554	0.000348342	0.0703254	-0.0446579	KCNK17	potassium two pore domain channel subfamily K member 17	0.0703254	-0.0716438	0.000348342	KCNK17	0.0716438	log2FoldChange.abs>0.025
136319	0.147932	3.6765	3.5952	0.000348793	0.0703254	-0.0458201	MTPN	myotrophin	0.0703254	0.147932	0.000348793	MTPN	0.147932	log2FoldChange.abs>0.025
93621	0.108813	3.41613	3.59256	0.000352269	0.0703254	-0.0547228	MRFAP1	Morf4 family associated protein 1	0.0703254	0.108813	0.000352269	MRFAP1	0.108813	log2FoldChange.abs>0.025
374877	-0.0722976	2.92369	-3.59186	0.0003532	0.0703254	-0.0570933	TEX45	testis expressed 45	0.0703254	-0.0722976	0.0003532	TEX45	0.0722976	log2FoldChange.abs>0.025
4975	-0.147764	3.17048	-3.58903	0.000356977	0.0703254	-0.0666413	OMP	olfactory marker protein	0.0703254	-0.147764	0.000356977	OMP	0.147764	log2FoldChange.abs>0.025
635	-0.0650954	2.511	-3.58768	0.000358795	0.0703254	-0.0712026	BHMT	betaine--homocysteine S-methyltransferase	0.0703254	-0.0650954	0.000358795	BHMT	0.0650954	log2FoldChange.abs>0.025
348938	-0.0706343	3.15129	-3.5864	0.000360524	0.0703254	-0.0755185	NIPAL4	NIPA like domain containing 4	0.0703254	-0.0706343	0.000360524	NIPAL4	0.0706343	log2FoldChange.abs>0.025
284110	-0.0765555	2.92372	-3.58443	0.000363215	0.0703254	-0.0821915	GSDMA	gasdermin A	0.0703254	-0.0765555	0.000363215	GSDMA	0.0765555	log2FoldChange.abs>0.025
152065	-0.0942828	2.99886	-3.57995	0.000369365	0.0703254	-0.0972628	C3orf22	chromosome 3 open reading frame 22	0.0703254	-0.0942828	0.000369365	C3orf22	0.0942828	log2FoldChange.abs>0.025
6331	-0.067707	2.73608	-3.57546	0.000375647	0.0703254	-0.112397	SCN5A	sodium voltage-gated channel alpha subunit 5	0.0703254	-0.067707	0.000375647	SCN5A	0.067707	log2FoldChange.abs>0.025
1349	0.14048	3.40175	3.57302	0.000379085	0.0703254	-0.120571	COX7B	cytochrome c oxidase subunit 7B	0.0703254	0.14048	0.000379085	COX7B	0.14048	log2FoldChange.abs>0.025
8763	0.245428	3.96453	3.56252	0.000394275	0.0703254	-0.155818	CD164	CD164 molecule	0.0703254	0.245428	0.000394275	CD164	0.245428	log2FoldChange.abs>0.025
10950	-0.0708674	3.53849	-3.55925	0.000399125	0.0703254	-0.166783	BTG3	BTG anti-proliferation factor 3	0.0703254	-0.0708674	0.000399125	BTG3	0.0708674	log2FoldChange.abs>0.025
81029	-0.0718696	2.66892	-3.55503	0.000405464	0.0703254	-0.180914	WNT5B	Wnt family member 5B	0.0703254	-0.0718696	0.000405464	WNT5B	0.0718696	log2FoldChange.abs>0.025
23415	-0.0662613	3.34307	-3.55358	0.00040765	0.0703254	-0.185737	KCNH4	potassium voltage-gated channel subfamily H member 4	0.0703254	-0.0662613	0.00040765	KCNH4	0.0662613	log2FoldChange.abs>0.025
127343	-0.0883068	2.94974	-3.54931	0.00041419	0.0703254	-0.200008	DMBX1	diencephalon/mesencephalon homeobox 1	0.0703254	-0.0883068	0.00041419	DMBX1	0.0883068	log2FoldChange.abs>0.025
79768	0.0666926	2.94442	3.54806	0.000416122	0.0703254	-0.204179	KATNBL1	katanin regulatory subunit B1 like 1	0.0703254	0.0666926	0.000416122	KATNBL1	0.0666926	log2FoldChange.abs>0.025
6726	0.188883	3.423	3.54513	0.000420688	0.0703254	-0.213962	SRP9	signal recognition particle 9	0.0703254	0.188883	0.000420688	SRP9	0.188883	log2FoldChange.abs>0.025
3067	-0.0846575	2.57039	-3.54193	0.000425728	0.0703254	-0.224639	HDC	histidine decarboxylase	0.0703254	-0.0846575	0.000425728	HDC	0.0846575	log2FoldChange.abs>0.025
7053	-0.0713671	3.05329	-3.53725	0.000433199	0.0703254	-0.24023	TGM3	transglutaminase 3	0.0703254	-0.0713671	0.000433199	TGM3	0.0713671	log2FoldChange.abs>0.025
59344	-0.0683657	2.52512	-3.53433	0.000437917	0.0703254	-0.249937	ALOXE3	arachidonate lipoxygenase 3	0.0703254	-0.0683657	0.000437917	ALOXE3	0.0683657	log2FoldChange.abs>0.025
7314	0.195773	5.68108	3.5299	0.000445178	0.0703254	-0.264673	UBB	ubiquitin B	0.0703254	0.195773	0.000445178	UBB	0.195773	log2FoldChange.abs>0.025
84701	-0.0936157	3.85941	-3.52691	0.000450145	0.0703254	-0.274615	COX4I2	cytochrome c oxidase subunit 4I2	0.0703254	-0.0936157	0.000450145	COX4I2	0.0936157	log2FoldChange.abs>0.025
6144	0.185231	4.59255	3.52234	0.000457827	0.0703254	-0.289775	RPL21	ribosomal protein L21	0.0703254	0.185231	0.000457827	RPL21	0.185231	log2FoldChange.abs>0.025
1471	0.150736	5.22423	3.52175	0.000458814	0.0703254	-0.291703	CST3	cystatin C	0.0703254	0.150736	0.000458814	CST3	0.150736	log2FoldChange.abs>0.025
4221	-0.0530358	3.92917	-3.52134	0.000459521	0.0703254	-0.293083	MEN1	menin 1	0.0703254	-0.0530358	0.000459521	MEN1	0.0530358	log2FoldChange.abs>0.025
506	0.130755	3.53073	3.51726	0.0004665	0.0703254	-0.306584	ATP5B	ATP synthase, H+ transporting, mitochondrial F1 complex, beta polypeptide	0.0703254	0.130755	0.0004665	ATP5B	0.130755	log2FoldChange.abs>0.025
148741	-0.0576988	3.03666	-3.51708	0.000466809	0.0703254	-0.307175	ANKRD35	ankyrin repeat domain 35	0.0703254	-0.0576988	0.000466809	ANKRD35	0.0576988	log2FoldChange.abs>0.025
23432	-0.0417697	3.52341	-3.51703	0.0004669	0.0703254	-0.307351	GPR161	G protein-coupled receptor 161	0.0703254	-0.0417697	0.0004669	GPR161	0.0417697	log2FoldChange.abs>0.025
51639	0.101092	2.76499	3.51539	0.000469738	0.0703254	-0.312779	SF3B6	splicing factor 3b subunit 6	0.0703254	0.101092	0.000469738	SF3B6	0.101092	log2FoldChange.abs>0.025
389812	-0.080461	3.20008	-3.51294	0.000474008	0.0703254	-0.320882	LCN15	lipocalin 15	0.0703254	-0.080461	0.000474008	LCN15	0.080461	log2FoldChange.abs>0.025
55586	-0.0676233	3.62291	-3.51033	0.000478599	0.0703254	-0.329513	MIOX	myo-inositol oxygenase	0.0703254	-0.0676233	0.000478599	MIOX	0.0676233	log2FoldChange.abs>0.025
432	-0.0683635	3.78661	-3.50975	0.000479623	0.0703254	-0.331427	ASGR1	asialoglycoprotein receptor 1	0.0703254	-0.0683635	0.000479623	ASGR1	0.0683635	log2FoldChange.abs>0.025
23593	0.136346	4.23797	3.50093	0.000495466	0.0716444	-0.360523	HEBP2	heme binding protein 2	0.0716444	0.136346	0.000495466	HEBP2	0.136346	log2FoldChange.abs>0.025
53938	0.048636	2.69021	3.49646	0.000503682	0.0716444	-0.375242	PPIL3	peptidylprolyl isomerase like 3	0.0716444	0.048636	0.000503682	PPIL3	0.048636	log2FoldChange.abs>0.025
90525	-0.0655625	3.69052	-3.49497	0.000506465	0.0716444	-0.380174	SHF	Src homology 2 domain containing F	0.0716444	-0.0655625	0.000506465	SHF	0.0655625	log2FoldChange.abs>0.025
9643	0.1414	3.54879	3.49296	0.000510214	0.0716444	-0.386775	MORF4L2	mortality factor 4 like 2	0.0716444	0.1414	0.000510214	MORF4L2	0.1414	log2FoldChange.abs>0.025
221960	0.0775292	3.09819	3.48954	0.000516669	0.0716444	-0.398024	CCZ1B	CCZ1 homolog B, vacuolar protein trafficking and biogenesis associated	0.0716444	0.0775292	0.000516669	CCZ1B	0.0775292	log2FoldChange.abs>0.025
57016	-0.0637215	2.43335	-3.48735	0.000520835	0.0716444	-0.405211	AKR1B10	aldo-keto reductase family 1 member B10	0.0716444	-0.0637215	0.000520835	AKR1B10	0.0637215	log2FoldChange.abs>0.025
84909	-0.0357834	2.8568	-3.47807	0.000538854	0.071724	-0.435635	C9orf3	chromosome 9 open reading frame 3	0.071724	-0.0357834	0.000538854	C9orf3	0.0357834	log2FoldChange.abs>0.025
10776	0.100438	3.69927	3.47604	0.000542869	0.071724	-0.442276	ARPP19	cAMP regulated phosphoprotein 19	0.071724	0.100438	0.000542869	ARPP19	0.100438	log2FoldChange.abs>0.025
64288	-0.0524816	2.47365	-3.46836	0.000558345	0.071724	-0.467413	ZSCAN31	zinc finger and SCAN domain containing 31	0.071724	-0.0524816	0.000558345	ZSCAN31	0.0524816	log2FoldChange.abs>0.025
340485	-0.0578009	2.76727	-3.46728	0.000560544	0.071724	-0.470927	ACER2	alkaline ceramidase 2	0.071724	-0.0578009	0.000560544	ACER2	0.0578009	log2FoldChange.abs>0.025
27129	-0.0768195	3.29781	-3.46513	0.000564954	0.071724	-0.477933	HSPB7	heat shock protein family B (small) member 7	0.071724	-0.0768195	0.000564954	HSPB7	0.0768195	log2FoldChange.abs>0.025
2636	-0.254873	3.42675	-3.46288	0.000569614	0.071724	-0.485278	GBX1	gastrulation brain homeobox 1	0.071724	-0.254873	0.000569614	GBX1	0.254873	log2FoldChange.abs>0.025
55017	0.10818	2.74164	3.46252	0.00057038	0.071724	-0.486478	C14orf119	chromosome 14 open reading frame 119	0.071724	0.10818	0.00057038	C14orf119	0.10818	log2FoldChange.abs>0.025
51351	0.186239	3.32168	3.46242	0.000570573	0.071724	-0.486781	ZNF117	zinc finger protein 117	0.071724	0.186239	0.000570573	ZNF117	0.186239	log2FoldChange.abs>0.025
471	0.0970586	2.98536	3.4621	0.000571234	0.071724	-0.487816	ATIC	5-aminoimidazole-4-carboxamide ribonucleotide formyltransferase/IMP cyclohydrolase	0.071724	0.0970586	0.000571234	ATIC	0.0970586	log2FoldChange.abs>0.025
22983	-0.0611284	3.63947	-3.46022	0.000575168	0.071724	-0.493951	MAST1	microtubule associated serine/threonine kinase 1	0.071724	-0.0611284	0.000575168	MAST1	0.0611284	log2FoldChange.abs>0.025
4891	0.0607814	3.19447	3.45571	0.000584698	0.0720218	-0.508639	SLC11A2	solute carrier family 11 member 2	0.0720218	0.0607814	0.000584698	SLC11A2	0.0607814	log2FoldChange.abs>0.025
26206	-0.0531848	2.87085	-3.454	0.000588352	0.0720218	-0.514207	SPAG8	sperm associated antigen 8	0.0720218	-0.0531848	0.000588352	SPAG8	0.0531848	log2FoldChange.abs>0.025
80125	-0.0559705	3.12821	-3.44319	0.000611932	0.0742273	-0.549319	CCDC33	coiled-coil domain containing 33	0.0742273	-0.0559705	0.000611932	CCDC33	0.0559705	log2FoldChange.abs>0.025
2782	0.115228	4.98774	3.43887	0.000621609	0.0747219	-0.563334	GNB1	G protein subunit beta 1	0.0747219	0.115228	0.000621609	GNB1	0.115228	log2FoldChange.abs>0.025
158787	-0.0634505	2.86773	-3.43605	0.000628008	0.074817	-0.572482	RIBC1	RIB43A domain with coiled-coils 1	0.074817	-0.0634505	0.000628008	RIBC1	0.0634505	log2FoldChange.abs>0.025
3364	0.0660425	2.46563	3.42658	0.000649909	0.075379	-0.603093	HUS1	HUS1 checkpoint clamp component	0.075379	0.0660425	0.000649909	HUS1	0.0660425	log2FoldChange.abs>0.025
497190	-0.0569686	3.65614	-3.42461	0.000654543	0.075379	-0.609436	CLEC18B	C-type lectin domain family 18 member B	0.075379	-0.0569686	0.000654543	CLEC18B	0.0569686	log2FoldChange.abs>0.025
9352	0.102558	2.73021	3.42248	0.000659606	0.075379	-0.616316	TXNL1	thioredoxin like 1	0.075379	0.102558	0.000659606	TXNL1	0.102558	log2FoldChange.abs>0.025
57647	-0.0502522	3.68672	-3.42235	0.000659913	0.075379	-0.616731	DHX37	DEAH-box helicase 37	0.075379	-0.0502522	0.000659913	DHX37	0.0502522	log2FoldChange.abs>0.025
7726	-0.058051	3.6698	-3.42191	0.000660972	0.075379	-0.618161	TRIM26	tripartite motif containing 26	0.075379	-0.058051	0.000660972	TRIM26	0.058051	log2FoldChange.abs>0.025
53347	-0.0622754	2.62737	-3.41641	0.000674219	0.0762381	-0.635873	UBASH3A	ubiquitin associated and SH3 domain containing A	0.0762381	-0.0622754	0.000674219	UBASH3A	0.0622754	log2FoldChange.abs>0.025
3213	-0.0714373	2.81572	-3.4128	0.000683049	0.0765875	-0.647486	HOXB3	homeobox B3	0.0765875	-0.0714373	0.000683049	HOXB3	0.0714373	log2FoldChange.abs>0.025
7038	-0.0487869	2.66448	-3.41035	0.000689092	0.0766212	-0.655346	TG	thyroglobulin	0.0766212	-0.0487869	0.000689092	TG	0.0487869	log2FoldChange.abs>0.025
728410	-0.0986915	4.73451	-3.40071	0.000713418	0.078508	-0.686297	DUX4L2	double homeobox 4 like 2	0.078508	-0.0986915	0.000713418	DUX4L2	0.0986915	log2FoldChange.abs>0.025
255738	-0.0622516	3.94291	-3.399	0.000717828	0.078508	-0.691794	PCSK9	proprotein convertase subtilisin/kexin type 9	0.078508	-0.0622516	0.000717828	PCSK9	0.0622516	log2FoldChange.abs>0.025
56683	0.0820216	3.47955	3.39254	0.000734653	0.0789853	-0.712456	C21orf59	chromosome 21 open reading frame 59	0.0789853	0.0820216	0.000734653	C21orf59	0.0820216	log2FoldChange.abs>0.025
146861	-0.0968514	3.525	-3.39061	0.000739759	0.0789853	-0.718632	SLC35G3	solute carrier family 35 member G3	0.0789853	-0.0968514	0.000739759	SLC35G3	0.0968514	log2FoldChange.abs>0.025
10980	0.064688	3.6908	3.39006	0.00074122	0.0789853	-0.720391	COPS6	COP9 signalosome subunit 6	0.0789853	0.064688	0.00074122	COPS6	0.064688	log2FoldChange.abs>0.025
57822	-0.0549559	2.62793	-3.38831	0.000745871	0.0789853	-0.725968	GRHL3	grainyhead like transcription factor 3	0.0789853	-0.0549559	0.000745871	GRHL3	0.0549559	log2FoldChange.abs>0.025
90624	0.0823007	2.78073	3.38545	0.000753561	0.0791713	-0.735113	LYRM7	LYR motif containing 7	0.0791713	0.0823007	0.000753561	LYRM7	0.0823007	log2FoldChange.abs>0.025
387	0.160629	5.22528	3.37646	0.00077817	0.0808413	-0.763758	RHOA	ras homolog family member A	0.0808413	0.160629	0.00077817	RHOA	0.160629	log2FoldChange.abs>0.025
79139	0.0950064	2.63477	3.37524	0.000781573	0.0808413	-0.767646	DERL1	derlin 1	0.0808413	0.0950064	0.000781573	DERL1	0.0950064	log2FoldChange.abs>0.025
57335	-0.0398341	2.81438	-3.37289	0.000788153	0.0808948	-0.775116	ZNF286A	zinc finger protein 286A	0.0808948	-0.0398341	0.000788153	ZNF286A	0.0398341	log2FoldChange.abs>0.025
51510	0.131678	3.67598	3.36679	0.000805466	0.0817869	-0.794476	CHMP5	charged multivesicular body protein 5	0.0817869	0.131678	0.000805466	CHMP5	0.131678	log2FoldChange.abs>0.025
64921	0.0999615	2.42323	3.36553	0.000809104	0.0817869	-0.798491	CASD1	CAS1 domain containing 1	0.0817869	0.0999615	0.000809104	CASD1	0.0999615	log2FoldChange.abs>0.025
54940	0.0910762	3.33881	3.36338	0.000815335	0.0817971	-0.805326	OCIAD1	OCIA domain containing 1	0.0817971	0.0910762	0.000815335	OCIAD1	0.0910762	log2FoldChange.abs>0.025
23168	0.0912207	3.07037	3.35725	0.000833298	0.0829753	-0.824735	RTF1	RTF1 homolog, Paf1/RNA polymerase II complex component	0.0829753	0.0912207	0.000833298	RTF1	0.0912207	log2FoldChange.abs>0.025
26985	0.089212	2.80519	3.35428	0.000842132	0.0832339	-0.834126	AP3M1	adaptor related protein complex 3 mu 1 subunit	0.0832339	0.089212	0.000842132	AP3M1	0.089212	log2FoldChange.abs>0.025
729533	-0.0651676	2.89778	-3.35005	0.000854889	0.0838734	-0.847513	FAM72A	family with sequence similarity 72 member A	0.0838734	-0.0651676	0.000854889	FAM72A	0.0651676	log2FoldChange.abs>0.025
10766	0.112224	2.76723	3.33647	0.000896991	0.0869028	-0.890303	TOB2	transducer of ERBB2, 2	0.0869028	0.112224	0.000896991	TOB2	0.112224	log2FoldChange.abs>0.025
386653	-0.0957945	2.996	-3.33591	0.000898793	0.0869028	-0.892089	IL31	interleukin 31	0.0869028	-0.0957945	0.000898793	IL31	0.0957945	log2FoldChange.abs>0.025
5995	-0.0540708	3.12899	-3.33185	0.000911772	0.0875236	-0.904846	RGR	retinal G protein coupled receptor	0.0875236	-0.0540708	0.000911772	RGR	0.0540708	log2FoldChange.abs>0.025
8073	0.138918	4.53981	3.32762	0.000925473	0.0882042	-0.918115	PTP4A2	protein tyrosine phosphatase type IVA, member 2	0.0882042	0.138918	0.000925473	PTP4A2	0.138918	log2FoldChange.abs>0.025
1944	-0.0783092	3.49392	-3.32517	0.000933512	0.0883394	-0.925808	EFNA3	ephrin A3	0.0883394	-0.0783092	0.000933512	EFNA3	0.0783092	log2FoldChange.abs>0.025
112802	-0.0675063	2.84448	-3.32032	0.000949616	0.0890219	-0.94102	KRT71	keratin 71	0.0890219	-0.0675063	0.000949616	KRT71	0.0675063	log2FoldChange.abs>0.025
55871	0.0873102	2.71191	3.31899	0.000954068	0.0890219	-0.94518	CBWD1	COBW domain containing 1	0.0890219	0.0873102	0.000954068	CBWD1	0.0873102	log2FoldChange.abs>0.025
64843	-0.0809757	3.24932	-3.31328	0.000973418	0.0901966	-0.963032	ISL2	ISL LIM homeobox 2	0.0901966	-0.0809757	0.000973418	ISL2	0.0809757	log2FoldChange.abs>0.025
346606	-0.0686837	3.33756	-3.3073	0.000994092	0.0906458	-0.981715	MOGAT3	monoacylglycerol O-acyltransferase 3	0.0906458	-0.0686837	0.000994092	MOGAT3	0.0686837	log2FoldChange.abs>0.025
221178	-0.0548238	2.8823	-3.30634	0.000997432	0.0906458	-0.984697	SPATA13	spermatogenesis associated 13	0.0906458	-0.0548238	0.000997432	SPATA13	0.0548238	log2FoldChange.abs>0.025
389197	-0.0704544	2.87028	-3.306	0.000998646	0.0906458	-0.985778	C4orf50	chromosome 4 open reading frame 50	0.0906458	-0.0704544	0.000998646	C4orf50	0.0704544	log2FoldChange.abs>0.025
7879	0.168495	4.55144	3.30257	0.00101073	0.0911225	-0.996465	RAB7A	RAB7A, member RAS oncogene family	0.0911225	0.168495	0.00101073	RAB7A	0.168495	log2FoldChange.abs<=0.025
56673	-0.065153	3.00868	-3.29329	0.00104412	0.0913271	-1.02535	C11orf16	chromosome 11 open reading frame 16	0.0913271	-0.065153	0.00104412	C11orf16	0.065153	log2FoldChange.abs<=0.025
3192	0.165255	4.42575	3.29326	0.00104423	0.0913271	-1.02544	HNRNPU	heterogeneous nuclear ribonucleoprotein U	0.0913271	0.165255	0.00104423	HNRNPU	0.165255	log2FoldChange.abs<=0.025
9618	-0.0690726	3.87842	-3.29101	0.00105249	0.0913271	-1.03244	TRAF4	TNF receptor associated factor 4	0.0913271	-0.0690726	0.00105249	TRAF4	0.0690726	log2FoldChange.abs<=0.025
337	-0.0937049	3.34907	-3.28648	0.00106925	0.0913271	-1.04647	APOA4	apolipoprotein A4	0.0913271	-0.0937049	0.00106925	APOA4	0.0937049	log2FoldChange.abs<=0.025
58493	0.0683864	3.70192	3.28482	0.00107549	0.0913271	-1.05164	INIP	INTS3 and NABP interacting protein	0.0913271	0.0683864	0.00107549	INIP	0.0683864	log2FoldChange.abs<=0.025
23498	-0.0546298	3.7747	-3.28271	0.00108341	0.0913271	-1.05816	HAAO	3-hydroxyanthranilate 3,4-dioxygenase	0.0913271	-0.0546298	0.00108341	HAAO	0.0546298	log2FoldChange.abs<=0.025
8663	0.146072	5.11139	3.27847	0.00109955	0.0913271	-1.07128	EIF3C	eukaryotic translation initiation factor 3 subunit C	0.0913271	0.146072	0.00109955	EIF3C	0.146072	log2FoldChange.abs<=0.025
79924	-0.0814007	4.17835	-3.27693	0.00110547	0.0913271	-1.07605	ADM2	adrenomedullin 2	0.0913271	-0.0814007	0.00110547	ADM2	0.0814007	log2FoldChange.abs<=0.025
23559	0.0583506	4.51325	3.27277	0.00112158	0.0913271	-1.0889	WBP1	WW domain binding protein 1	0.0913271	0.0583506	0.00112158	WBP1	0.0583506	log2FoldChange.abs<=0.025
51263	0.0542306	2.64364	3.26915	0.0011358	0.0913271	-1.10008	MRPL30	mitochondrial ribosomal protein L30	0.0913271	0.0542306	0.0011358	MRPL30	0.0542306	log2FoldChange.abs<=0.025
4724	0.111116	2.78819	3.26772	0.00114148	0.0913271	-1.1045	NDUFS4	NADH:ubiquinone oxidoreductase subunit S4	0.0913271	0.111116	0.00114148	NDUFS4	0.111116	log2FoldChange.abs<=0.025
57699	-0.0525088	2.79688	-3.2659	0.00114872	0.0913271	-1.11012	CPNE5	copine 5	0.0913271	-0.0525088	0.00114872	CPNE5	0.0525088	log2FoldChange.abs<=0.025
165829	-0.0630038	2.47823	-3.26585	0.00114892	0.0913271	-1.11027	GPR156	G protein-coupled receptor 156	0.0913271	-0.0630038	0.00114892	GPR156	0.0630038	log2FoldChange.abs<=0.025
998	0.102728	3.78637	3.26441	0.00115465	0.0913271	-1.11469	CDC42	cell division cycle 42	0.0913271	0.102728	0.00115465	CDC42	0.102728	log2FoldChange.abs<=0.025
805	0.202811	4.73244	3.26392	0.00115664	0.0913271	-1.11621	CALM2	calmodulin 2	0.0913271	0.202811	0.00115664	CALM2	0.202811	log2FoldChange.abs<=0.025
55554	-0.0700577	2.92721	-3.26198	0.00116445	0.0913271	-1.12219	KLK15	kallikrein related peptidase 15	0.0913271	-0.0700577	0.00116445	KLK15	0.0700577	log2FoldChange.abs<=0.025
374407	-0.0687477	2.52956	-3.26097	0.00116856	0.0913271	-1.12531	DNAJB13	DnaJ heat shock protein family (Hsp40) member B13	0.0913271	-0.0687477	0.00116856	DNAJB13	0.0687477	log2FoldChange.abs<=0.025
158228	-0.0823635	3.54194	-3.2571	0.00118432	0.0913271	-1.1372	FAM201A	family with sequence similarity 201 member A	0.0913271	-0.0823635	0.00118432	FAM201A	0.0823635	log2FoldChange.abs<=0.025
389903	-0.0850849	3.90269	-3.25403	0.00119699	0.0913271	-1.14663	CSAG3	CSAG family member 3	0.0913271	-0.0850849	0.00119699	CSAG3	0.0850849	log2FoldChange.abs<=0.025
55173	0.109997	2.74529	3.25347	0.00119929	0.0913271	-1.14834	MRPS10	mitochondrial ribosomal protein S10	0.0913271	0.109997	0.00119929	MRPS10	0.109997	log2FoldChange.abs<=0.025
6155	0.184667	5.81824	3.24995	0.001214	0.0913271	-1.15915	RPL27	ribosomal protein L27	0.0913271	0.184667	0.001214	RPL27	0.184667	log2FoldChange.abs<=0.025
11261	0.127132	4.15361	3.24888	0.0012185	0.0913271	-1.16243	CHP1	calcineurin like EF-hand protein 1	0.0913271	0.127132	0.0012185	CHP1	0.127132	log2FoldChange.abs<=0.025
29960	0.0681962	4.28674	3.24731	0.00122515	0.0913271	-1.16726	MRM2	mitochondrial rRNA methyltransferase 2	0.0913271	0.0681962	0.00122515	MRM2	0.0681962	log2FoldChange.abs<=0.025
59335	-0.0842555	3.37166	-3.24603	0.00123056	0.0913271	-1.17116	PRDM12	PR/SET domain 12	0.0913271	-0.0842555	0.00123056	PRDM12	0.0842555	log2FoldChange.abs<=0.025
338917	-0.0698452	2.47776	-3.24594	0.00123094	0.0913271	-1.17144	VSX2	visual system homeobox 2	0.0913271	-0.0698452	0.00123094	VSX2	0.0698452	log2FoldChange.abs<=0.025
10900	-0.0684984	3.23959	-3.24537	0.00123339	0.0913271	-1.1732	RUNDC3A	RUN domain containing 3A	0.0913271	-0.0684984	0.00123339	RUNDC3A	0.0684984	log2FoldChange.abs<=0.025
163	0.119603	3.46601	3.24185	0.00124849	0.0913271	-1.18399	AP2B1	adaptor related protein complex 2 beta 1 subunit	0.0913271	0.119603	0.00124849	AP2B1	0.119603	log2FoldChange.abs<=0.025
85450	-0.0571804	2.96292	-3.24055	0.00125409	0.0913271	-1.18796	ITPRIP	inositol 1,4,5-trisphosphate receptor interacting protein	0.0913271	-0.0571804	0.00125409	ITPRIP	0.0571804	log2FoldChange.abs<=0.025
10299	0.119178	3.61299	3.23747	0.00126748	0.0913271	-1.19737	2021-03-06	membrane associated ring-CH-type finger 6	0.0913271	0.119178	0.00126748	2021-03-06	0.119178	log2FoldChange.abs<=0.025
9507	-0.0795972	3.31814	-3.23642	0.00127209	0.0913271	-1.20059	ADAMTS4	ADAM metallopeptidase with thrombospondin type 1 motif 4	0.0913271	-0.0795972	0.00127209	ADAMTS4	0.0795972	log2FoldChange.abs<=0.025
4861	-0.064385	3.31936	-3.23492	0.00127866	0.0913271	-1.20515	NPAS1	neuronal PAS domain protein 1	0.0913271	-0.064385	0.00127866	NPAS1	0.064385	log2FoldChange.abs<=0.025
25824	0.112382	4.51791	3.23413	0.00128214	0.0913271	-1.20756	PRDX5	peroxiredoxin 5	0.0913271	0.112382	0.00128214	PRDX5	0.112382	log2FoldChange.abs<=0.025
10197	0.0530048	3.06258	3.2333	0.00128581	0.0913271	-1.2101	PSME3	proteasome activator subunit 3	0.0913271	0.0530048	0.00128581	PSME3	0.0530048	log2FoldChange.abs<=0.025
80306	0.0991871	3.02823	3.23261	0.00128888	0.0913271	-1.21221	MED28	mediator complex subunit 28	0.0913271	0.0991871	0.00128888	MED28	0.0991871	log2FoldChange.abs<=0.025
79917	-0.0667605	3.68014	-3.23185	0.00129228	0.0913271	-1.21454	MAGIX	MAGI family member, X-linked	0.0913271	-0.0667605	0.00129228	MAGIX	0.0667605	log2FoldChange.abs<=0.025
5861	0.163082	3.61402	3.23147	0.00129398	0.0913271	-1.21571	RAB1A	RAB1A, member RAS oncogene family	0.0913271	0.163082	0.00129398	RAB1A	0.163082	log2FoldChange.abs<=0.025
8881	0.0774904	2.71313	3.23127	0.00129484	0.0913271	-1.2163	CDC16	cell division cycle 16	0.0913271	0.0774904	0.00129484	CDC16	0.0774904	log2FoldChange.abs<=0.025
84867	-0.058106	3.78331	-3.23101	0.00129602	0.0913271	-1.21711	PTPN5	protein tyrosine phosphatase, non-receptor type 5	0.0913271	-0.058106	0.00129602	PTPN5	0.058106	log2FoldChange.abs<=0.025
3775	-0.0615081	2.66243	-3.22622	0.00131753	0.0913271	-1.23169	KCNK1	potassium two pore domain channel subfamily K member 1	0.0913271	-0.0615081	0.00131753	KCNK1	0.0615081	log2FoldChange.abs<=0.025
81533	0.117152	2.78183	3.22617	0.00131775	0.0913271	-1.23184	ITFG1	integrin alpha FG-GAP repeat containing 1	0.0913271	0.117152	0.00131775	ITFG1	0.117152	log2FoldChange.abs<=0.025
130612	-0.0682086	4.19295	-3.22489	0.00132359	0.0913271	-1.23576	TMEM198	transmembrane protein 198	0.0913271	-0.0682086	0.00132359	TMEM198	0.0682086	log2FoldChange.abs<=0.025
10015	0.140916	3.06138	3.2233	0.00133084	0.0913271	-1.2406	PDCD6IP	programmed cell death 6 interacting protein	0.0913271	0.140916	0.00133084	PDCD6IP	0.140916	log2FoldChange.abs<=0.025
57571	-0.0602149	4.73032	-3.22207	0.00133647	0.0913271	-1.24434	CARNS1	carnosine synthase 1	0.0913271	-0.0602149	0.00133647	CARNS1	0.0602149	log2FoldChange.abs<=0.025
10236	0.106812	3.13631	3.22204	0.00133661	0.0913271	-1.24443	HNRNPR	heterogeneous nuclear ribonucleoprotein R	0.0913271	0.106812	0.00133661	HNRNPR	0.106812	log2FoldChange.abs<=0.025
219770	-0.0964365	3.32977	-3.22041	0.0013441	0.0913271	-1.24938	GJD4	gap junction protein delta 4	0.0913271	-0.0964365	0.0013441	GJD4	0.0964365	log2FoldChange.abs<=0.025
257144	-0.0720759	2.46935	-3.21835	0.00135362	0.0913271	-1.25563	GCSAM	germinal center associated signaling and motility	0.0913271	-0.0720759	0.00135362	GCSAM	0.0720759	log2FoldChange.abs<=0.025
8992	0.173565	4.01768	3.21691	0.00136033	0.0913271	-1.26001	ATP6V0E1	ATPase H+ transporting V0 subunit e1	0.0913271	0.173565	0.00136033	ATP6V0E1	0.173565	log2FoldChange.abs<=0.025
10671	0.133569	2.90361	3.21405	0.00137373	0.0913271	-1.26869	DCTN6	dynactin subunit 6	0.0913271	0.133569	0.00137373	DCTN6	0.133569	log2FoldChange.abs<=0.025
131377	-0.0764784	2.97775	-3.21341	0.00137677	0.0913271	-1.27065	KLHL40	kelch like family member 40	0.0913271	-0.0764784	0.00137677	KLHL40	0.0764784	log2FoldChange.abs<=0.025
57576	-0.0524761	3.7258	-3.21296	0.00137889	0.0913271	-1.27201	KIF17	kinesin family member 17	0.0913271	-0.0524761	0.00137889	KIF17	0.0524761	log2FoldChange.abs<=0.025
154064	-0.0636971	2.69861	-3.21292	0.00137909	0.0913271	-1.27213	RAET1L	retinoic acid early transcript 1L	0.0913271	-0.0636971	0.00137909	RAET1L	0.0636971	log2FoldChange.abs<=0.025
129049	-0.051941	2.91174	-3.21258	0.00138067	0.0913271	-1.27315	SGSM1	small G protein signaling modulator 1	0.0913271	-0.051941	0.00138067	SGSM1	0.051941	log2FoldChange.abs<=0.025
130872	0.120192	2.92111	3.21246	0.00138127	0.0913271	-1.27353	AHSA2	activator of HSP90 ATPase homolog 2	0.0913271	0.120192	0.00138127	AHSA2	0.120192	log2FoldChange.abs<=0.025
65123	0.101982	3.67207	3.21218	0.0013826	0.0913271	-1.27439	INTS3	integrator complex subunit 3	0.0913271	0.101982	0.0013826	INTS3	0.101982	log2FoldChange.abs<=0.025
780776	-0.0487017	2.92795	-3.20615	0.00141144	0.0913862	-1.29266	TVP23A	trans-golgi network vesicle protein 23 homolog A	0.0913862	-0.0487017	0.00141144	TVP23A	0.0487017	log2FoldChange.abs<=0.025
4706	0.131912	2.6687	3.2054	0.00141504	0.0913862	-1.29492	NDUFAB1	NADH:ubiquinone oxidoreductase subunit AB1	0.0913862	0.131912	0.00141504	NDUFAB1	0.131912	log2FoldChange.abs<=0.025
401565	-0.0665098	3.25786	-3.2053	0.00141554	0.0913862	-1.29523	FAM166A	family with sequence similarity 166 member A	0.0913862	-0.0665098	0.00141554	FAM166A	0.0665098	log2FoldChange.abs<=0.025
3945	0.119655	3.18611	3.20479	0.00141802	0.0913862	-1.29678	LDHB	lactate dehydrogenase B	0.0913862	0.119655	0.00141802	LDHB	0.119655	log2FoldChange.abs<=0.025
3032	0.0881885	3.19637	3.20052	0.00143883	0.0913862	-1.30968	HADHB	hydroxyacyl-CoA dehydrogenase/3-ketoacyl-CoA thiolase/enoyl-CoA hydratase (trifunctional protein), beta subunit	0.0913862	0.0881885	0.00143883	HADHB	0.0881885	log2FoldChange.abs<=0.025
10935	0.11981	3.23701	3.19933	0.0014447	0.0913862	-1.31328	PRDX3	peroxiredoxin 3	0.0913862	0.11981	0.0014447	PRDX3	0.11981	log2FoldChange.abs<=0.025
161145	-0.0596866	2.92247	-3.19839	0.00144936	0.0913862	-1.31613	TMEM229B	transmembrane protein 229B	0.0913862	-0.0596866	0.00144936	TMEM229B	0.0596866	log2FoldChange.abs<=0.025
5917	0.0867125	3.08342	3.19624	0.00146002	0.0913862	-1.32261	RARS	arginyl-tRNA synthetase	0.0913862	0.0867125	0.00146002	RARS	0.0867125	log2FoldChange.abs<=0.025
3215	-0.112481	2.48137	-3.19546	0.00146392	0.0913862	-1.32497	HOXB5	homeobox B5	0.0913862	-0.112481	0.00146392	HOXB5	0.112481	log2FoldChange.abs<=0.025
26692	-0.140004	2.96203	-3.19436	0.00146942	0.0913862	-1.32829	OR2W1	olfactory receptor family 2 subfamily W member 1	0.0913862	-0.140004	0.00146942	OR2W1	0.140004	log2FoldChange.abs<=0.025
79906	-0.0556937	4.20278	-3.1926	0.00147827	0.0913862	-1.3336	MORN1	MORN repeat containing 1	0.0913862	-0.0556937	0.00147827	MORN1	0.0556937	log2FoldChange.abs<=0.025
89872	-0.0647955	3.26457	-3.19056	0.00148858	0.0913862	-1.33975	AQP10	aquaporin 10	0.0913862	-0.0647955	0.00148858	AQP10	0.0647955	log2FoldChange.abs<=0.025
55425	0.0584276	2.57267	3.18897	0.00149665	0.0913862	-1.34453	GPALPP1	GPALPP motifs containing 1	0.0913862	0.0584276	0.00149665	GPALPP1	0.0584276	log2FoldChange.abs<=0.025
8724	0.0733105	4.36733	3.18829	0.00150012	0.0913862	-1.34658	SNX3	sorting nexin 3	0.0913862	0.0733105	0.00150012	SNX3	0.0733105	log2FoldChange.abs<=0.025
54927	0.0929228	2.88605	3.18639	0.00150988	0.0913862	-1.35232	CHCHD3	coiled-coil-helix-coiled-coil-helix domain containing 3	0.0913862	0.0929228	0.00150988	CHCHD3	0.0929228	log2FoldChange.abs<=0.025
6167	0.225649	4.84963	3.18356	0.00152445	0.0913862	-1.36082	RPL37	ribosomal protein L37	0.0913862	0.225649	0.00152445	RPL37	0.225649	log2FoldChange.abs<=0.025
5603	-0.0489172	3.91869	-3.18127	0.00153639	0.0913862	-1.36772	MAPK13	mitogen-activated protein kinase 13	0.0913862	-0.0489172	0.00153639	MAPK13	0.0489172	log2FoldChange.abs<=0.025
6899	-0.0587267	3.65097	-3.17961	0.00154507	0.0913862	-1.37269	TBX1	T-box 1	0.0913862	-0.0587267	0.00154507	TBX1	0.0587267	log2FoldChange.abs<=0.025
646508	-0.0895691	3.24639	-3.17928	0.00154678	0.0913862	-1.37367	FAM90A27P	family with sequence similarity 90 member A27, pseudogene	0.0913862	-0.0895691	0.00154678	FAM90A27P	0.0895691	log2FoldChange.abs<=0.025
2793	-0.068373	3.0104	-3.17878	0.00154941	0.0913862	-1.37517	GNGT2	G protein subunit gamma transducin 2	0.0913862	-0.068373	0.00154941	GNGT2	0.068373	log2FoldChange.abs<=0.025
6640	-0.0587291	4.02659	-3.17776	0.0015548	0.0913862	-1.37824	SNTA1	syntrophin alpha 1	0.0913862	-0.0587291	0.0015548	SNTA1	0.0587291	log2FoldChange.abs<=0.025
3242	-0.0679798	2.78464	-3.1774	0.00155671	0.0913862	-1.37933	HPD	4-hydroxyphenylpyruvate dioxygenase	0.0913862	-0.0679798	0.00155671	HPD	0.0679798	log2FoldChange.abs<=0.025
9480	-0.10437	2.78191	-3.17691	0.00155929	0.0913862	-1.38079	ONECUT2	one cut homeobox 2	0.0913862	-0.10437	0.00155929	ONECUT2	0.10437	log2FoldChange.abs<=0.025
4848	0.0890299	2.92443	3.17618	0.00156317	0.0913862	-1.38299	CNOT2	CCR4-NOT transcription complex subunit 2	0.0913862	0.0890299	0.00156317	CNOT2	0.0890299	log2FoldChange.abs<=0.025
10628	0.216786	4.8723	3.17583	0.00156501	0.0913862	-1.38403	TXNIP	thioredoxin interacting protein	0.0913862	0.216786	0.00156501	TXNIP	0.216786	log2FoldChange.abs<=0.025
3020	0.10063	4.54848	3.1755	0.00156679	0.0913862	-1.38504	H3F3A	H3 histone family member 3A	0.0913862	0.10063	0.00156679	H3F3A	0.10063	log2FoldChange.abs<=0.025
342897	-0.0720443	4.41564	-3.17519	0.00156842	0.0913862	-1.38596	NCCRP1	non-specific cytotoxic cell receptor protein 1 homolog (zebrafish)	0.0913862	-0.0720443	0.00156842	NCCRP1	0.0720443	log2FoldChange.abs<=0.025
60468	-0.0585355	2.62389	-3.17281	0.00158113	0.0917263	-1.39309	BACH2	BTB domain and CNC homolog 2	0.0917263	-0.0585355	0.00158113	BACH2	0.0585355	log2FoldChange.abs<=0.025
4736	0.134918	5.24449	3.16973	0.00159773	0.0922877	-1.40232	RPL10A	ribosomal protein L10a	0.0922877	0.134918	0.00159773	RPL10A	0.134918	log2FoldChange.abs<=0.025
128674	-0.112451	2.772	-3.16653	0.00161516	0.0924787	-1.41191	PROKR2	prokineticin receptor 2	0.0924787	-0.112451	0.00161516	PROKR2	0.112451	log2FoldChange.abs<=0.025
140876	-0.0527215	3.60848	-3.16637	0.00161601	0.0924787	-1.41237	RIPOR3	RIPOR family member 3	0.0924787	-0.0527215	0.00161601	RIPOR3	0.0527215	log2FoldChange.abs<=0.025
25821	0.0409104	2.88005	3.16413	0.0016283	0.0924787	-1.41907	MTO1	mitochondrial tRNA translation optimization 1	0.0924787	0.0409104	0.0016283	MTO1	0.0409104	log2FoldChange.abs<=0.025
3792	-0.0546743	2.92784	-3.16374	0.00163048	0.0924787	-1.42025	KEL	Kell blood group, metallo-endopeptidase	0.0924787	-0.0546743	0.00163048	KEL	0.0546743	log2FoldChange.abs<=0.025
9140	0.0778612	2.67057	3.16279	0.00163569	0.0924787	-1.42307	ATG12	autophagy related 12	0.0924787	0.0778612	0.00163569	ATG12	0.0778612	log2FoldChange.abs<=0.025
25884	-0.0598474	3.54306	-3.16127	0.00164413	0.0925638	-1.42762	CHRDL2	chordin like 2	0.0925638	-0.0598474	0.00164413	CHRDL2	0.0598474	log2FoldChange.abs<=0.025
832	0.118348	4.06987	3.15754	0.00166497	0.0930913	-1.43874	CAPZB	capping actin protein of muscle Z-line beta subunit	0.0930913	0.118348	0.00166497	CAPZB	0.118348	log2FoldChange.abs<=0.025
54675	0.0826366	2.78859	3.1571	0.00166745	0.0930913	-1.44006	CRLS1	cardiolipin synthase 1	0.0930913	0.0826366	0.00166745	CRLS1	0.0826366	log2FoldChange.abs<=0.025
221692	-0.0427542	2.41843	-3.15516	0.00167844	0.0933142	-1.44586	PHACTR1	phosphatase and actin regulator 1	0.0933142	-0.0427542	0.00167844	PHACTR1	0.0427542	log2FoldChange.abs<=0.025
147746	-0.0793119	2.92602	-3.14828	0.00171782	0.0943919	-1.46635	HIPK4	homeodomain interacting protein kinase 4	0.0943919	-0.0793119	0.00171782	HIPK4	0.0793119	log2FoldChange.abs<=0.025
138715	-0.0715795	3.71654	-3.14645	0.00172845	0.0943919	-1.47179	ARID3C	AT-rich interaction domain 3C	0.0943919	-0.0715795	0.00172845	ARID3C	0.0715795	log2FoldChange.abs<=0.025
2815	-0.0927512	3.11669	-3.14459	0.00173931	0.0943919	-1.47732	GP9	glycoprotein IX platelet	0.0943919	-0.0927512	0.00173931	GP9	0.0927512	log2FoldChange.abs<=0.025
284756	-0.0633047	2.59874	-3.14384	0.00174371	0.0943919	-1.47955	C20orf197	chromosome 20 open reading frame 197	0.0943919	-0.0633047	0.00174371	C20orf197	0.0633047	log2FoldChange.abs<=0.025
56951	0.089661	3.3747	3.14338	0.00174641	0.0943919	-1.48092	C5orf15	chromosome 5 open reading frame 15	0.0943919	0.089661	0.00174641	C5orf15	0.089661	log2FoldChange.abs<=0.025
25833	-0.0607966	2.62156	-3.14292	0.00174907	0.0943919	-1.48226	POU2F3	POU class 2 homeobox 3	0.0943919	-0.0607966	0.00174907	POU2F3	0.0607966	log2FoldChange.abs<=0.025
4355	-0.0531899	3.24079	-3.14259	0.00175105	0.0943919	-1.48326	MPP2	membrane palmitoylated protein 2	0.0943919	-0.0531899	0.00175105	MPP2	0.0531899	log2FoldChange.abs<=0.025
128864	-0.0837078	3.91643	-3.14141	0.00175801	0.0943919	-1.48676	C20orf144	chromosome 20 open reading frame 144	0.0943919	-0.0837078	0.00175801	C20orf144	0.0837078	log2FoldChange.abs<=0.025
728656	-0.0574303	3.38486	-3.13912	0.00177158	0.0943919	-1.49355	DMRTC1B	DMRT like family C1B	0.0943919	-0.0574303	0.00177158	DMRTC1B	0.0574303	log2FoldChange.abs<=0.025
23433	0.141439	3.09127	3.13867	0.00177427	0.0943919	-1.49489	RHOQ	ras homolog family member Q	0.0943919	0.141439	0.00177427	RHOQ	0.141439	log2FoldChange.abs<=0.025
51162	-0.0565239	4.63141	-3.13799	0.0017783	0.0943919	-1.49689	EGFL7	EGF like domain multiple 7	0.0943919	-0.0565239	0.0017783	EGFL7	0.0565239	log2FoldChange.abs<=0.025
829	0.207072	3.56503	3.13578	0.0017916	0.0943919	-1.50347	CAPZA1	capping actin protein of muscle Z-line alpha subunit 1	0.0943919	0.207072	0.0017916	CAPZA1	0.207072	log2FoldChange.abs<=0.025
3932	-0.0540912	3.39239	-3.13458	0.00179879	0.0943919	-1.507	LCK	LCK proto-oncogene, Src family tyrosine kinase	0.0943919	-0.0540912	0.00179879	LCK	0.0540912	log2FoldChange.abs<=0.025
79872	0.0965726	2.47681	3.13413	0.00180153	0.0943919	-1.50835	CBLL1	Cbl proto-oncogene like 1	0.0943919	0.0965726	0.00180153	CBLL1	0.0965726	log2FoldChange.abs<=0.025
10880	-0.0921198	2.66317	-3.13373	0.00180394	0.0943919	-1.50952	ACTL7B	actin like 7B	0.0943919	-0.0921198	0.00180394	ACTL7B	0.0921198	log2FoldChange.abs<=0.025
729627	-0.151671	2.62853	-3.12975	0.00182822	0.0949085	-1.52132	PRR23A	proline rich 23A	0.0949085	-0.151671	0.00182822	PRR23A	0.151671	log2FoldChange.abs<=0.025
64753	-0.0440903	3.13692	-3.12909	0.00183225	0.0949085	-1.52326	CCDC136	coiled-coil domain containing 136	0.0949085	-0.0440903	0.00183225	CCDC136	0.0440903	log2FoldChange.abs<=0.025
6152	0.233353	5.28679	3.12862	0.00183515	0.0949085	-1.52466	RPL24	ribosomal protein L24	0.0949085	0.233353	0.00183515	RPL24	0.233353	log2FoldChange.abs<=0.025
57153	0.0822406	3.76411	3.12563	0.00185361	0.0952278	-1.53349	SLC44A2	solute carrier family 44 member 2	0.0952278	0.0822406	0.00185361	SLC44A2	0.0822406	log2FoldChange.abs<=0.025
9534	0.0743142	3.54351	3.12531	0.0018556	0.0952278	-1.53444	ZNF254	zinc finger protein 254	0.0952278	0.0743142	0.0018556	ZNF254	0.0743142	log2FoldChange.abs<=0.025
7846	0.104986	3.38987	3.12241	0.00187372	0.0953364	-1.54301	TUBA1A	tubulin alpha 1a	0.0953364	0.104986	0.00187372	TUBA1A	0.104986	log2FoldChange.abs<=0.025
401253	-0.109492	3.23175	-3.12109	0.00188197	0.0953364	-1.54688	LINC00336	long intergenic non-protein coding RNA 336	0.0953364	-0.109492	0.00188197	LINC00336	0.109492	log2FoldChange.abs<=0.025
51669	0.134566	4.19442	3.12055	0.00188536	0.0953364	-1.54847	SARAF	store-operated calcium entry associated regulatory factor	0.0953364	0.134566	0.00188536	SARAF	0.134566	log2FoldChange.abs<=0.025
90853	-0.0449233	3.722	-3.12019	0.00188767	0.0953364	-1.54955	SPOCD1	SPOC domain containing 1	0.0953364	-0.0449233	0.00188767	SPOCD1	0.0449233	log2FoldChange.abs<=0.025
80315	0.0732835	2.77247	3.11928	0.00189344	0.0953364	-1.55224	CPEB4	cytoplasmic polyadenylation element binding protein 4	0.0953364	0.0732835	0.00189344	CPEB4	0.0732835	log2FoldChange.abs<=0.025
6744	0.119454	3.05634	3.1149	0.00192134	0.0955311	-1.56514	SSFA2	sperm specific antigen 2	0.0955311	0.119454	0.00192134	SSFA2	0.119454	log2FoldChange.abs<=0.025
57129	0.10516	2.48857	3.11425	0.00192549	0.0955311	-1.56704	MRPL47	mitochondrial ribosomal protein L47	0.0955311	0.10516	0.00192549	MRPL47	0.10516	log2FoldChange.abs<=0.025
2932	0.14081	3.21169	3.1131	0.00193289	0.0955311	-1.57043	GSK3B	glycogen synthase kinase 3 beta	0.0955311	0.14081	0.00193289	GSK3B	0.14081	log2FoldChange.abs<=0.025
25782	0.0542755	2.37828	3.11205	0.0019397	0.0955311	-1.57352	RAB3GAP2	RAB3 GTPase activating non-catalytic protein subunit 2	0.0955311	0.0542755	0.0019397	RAB3GAP2	0.0542755	log2FoldChange.abs<=0.025
55515	-0.062566	3.13733	-3.11177	0.0019415	0.0955311	-1.57434	ASIC4	acid sensing ion channel subunit family member 4	0.0955311	-0.062566	0.0019415	ASIC4	0.062566	log2FoldChange.abs<=0.025
84837	-0.135275	3.37309	-3.11063	0.00194892	0.0955311	-1.57771	ARHGAP5-AS1	ARHGAP5 antisense RNA 1 (head to head)	0.0955311	-0.135275	0.00194892	ARHGAP5-AS1	0.135275	log2FoldChange.abs<=0.025
83989	0.0973825	2.53554	3.10623	0.00197772	0.0955311	-1.59063	FAM172A	family with sequence similarity 172 member A	0.0955311	0.0973825	0.00197772	FAM172A	0.0973825	log2FoldChange.abs<=0.025
6425	-0.0791912	3.62438	-3.10449	0.00198919	0.0955311	-1.59573	SFRP5	secreted frizzled related protein 5	0.0955311	-0.0791912	0.00198919	SFRP5	0.0791912	log2FoldChange.abs<=0.025
3181	0.178059	4.7969	3.1035	0.00199577	0.0955311	-1.59864	HNRNPA2B1	heterogeneous nuclear ribonucleoprotein A2/B1	0.0955311	0.178059	0.00199577	HNRNPA2B1	0.178059	log2FoldChange.abs<=0.025
3188	0.11542	3.67407	3.10342	0.0019963	0.0955311	-1.59888	HNRNPH2	heterogeneous nuclear ribonucleoprotein H2	0.0955311	0.11542	0.0019963	HNRNPH2	0.11542	log2FoldChange.abs<=0.025
27443	-0.060706	2.75271	-3.10295	0.00199939	0.0955311	-1.60024	CECR2	CECR2, histone acetyl-lysine reader	0.0955311	-0.060706	0.00199939	CECR2	0.060706	log2FoldChange.abs<=0.025
23534	0.0500573	2.54669	3.1012	0.00201113	0.0955311	-1.6054	TNPO3	transportin 3	0.0955311	0.0500573	0.00201113	TNPO3	0.0500573	log2FoldChange.abs<=0.025
23255	-0.0439005	3.21808	-3.10104	0.00201215	0.0955311	-1.60584	MTCL1	microtubule crosslinking factor 1	0.0955311	-0.0439005	0.00201215	MTCL1	0.0439005	log2FoldChange.abs<=0.025
79157	0.0344142	2.54437	3.10064	0.00201484	0.0955311	-1.60702	MFSD11	major facilitator superfamily domain containing 11	0.0955311	0.0344142	0.00201484	MFSD11	0.0344142	log2FoldChange.abs<=0.025
57053	-0.0816573	3.25134	-3.09943	0.00202295	0.0955311	-1.61056	CHRNA10	cholinergic receptor nicotinic alpha 10 subunit	0.0955311	-0.0816573	0.00202295	CHRNA10	0.0816573	log2FoldChange.abs<=0.025
347527	-0.0668753	2.77248	-3.09905	0.00202551	0.0955311	-1.61167	ARSH	arylsulfatase family member H	0.0955311	-0.0668753	0.00202551	ARSH	0.0668753	log2FoldChange.abs<=0.025
10747	-0.0574606	3.12191	-3.09774	0.00203435	0.0955311	-1.61551	MASP2	mannan binding lectin serine peptidase 2	0.0955311	-0.0574606	0.00203435	MASP2	0.0574606	log2FoldChange.abs<=0.025
122664	-0.0655573	2.66176	-3.09742	0.00203652	0.0955311	-1.61645	TPPP2	tubulin polymerization promoting protein family member 2	0.0955311	-0.0655573	0.00203652	TPPP2	0.0655573	log2FoldChange.abs<=0.025
115416	0.0914259	2.60248	3.09441	0.00205703	0.0955311	-1.62528	MALSU1	mitochondrial assembly of ribosomal large subunit 1	0.0955311	0.0914259	0.00205703	MALSU1	0.0914259	log2FoldChange.abs<=0.025
5534	0.0524618	2.60249	3.09411	0.00205903	0.0955311	-1.62613	PPP3R1	protein phosphatase 3 regulatory subunit B, alpha	0.0955311	0.0524618	0.00205903	PPP3R1	0.0524618	log2FoldChange.abs<=0.025
10209	0.207044	5.58377	3.09294	0.0020671	0.0955311	-1.62958	EIF1	eukaryotic translation initiation factor 1	0.0955311	0.207044	0.0020671	EIF1	0.207044	log2FoldChange.abs<=0.025
63035	-0.0437983	3.40811	-3.09259	0.00206946	0.0955311	-1.63058	BCORL1	BCL6 corepressor like 1	0.0955311	-0.0437983	0.00206946	BCORL1	0.0437983	log2FoldChange.abs<=0.025
114827	-0.0361131	2.69457	-3.08913	0.00209336	0.0955311	-1.6407	FHAD1	forkhead associated phosphopeptide binding domain 1	0.0955311	-0.0361131	0.00209336	FHAD1	0.0361131	log2FoldChange.abs<=0.025
286234	-0.0754685	3.31514	-3.08754	0.00210443	0.0955311	-1.64534	SPATA31E1	SPATA31 subfamily E member 1	0.0955311	-0.0754685	0.00210443	SPATA31E1	0.0754685	log2FoldChange.abs<=0.025
84842	-0.0981721	2.95737	-3.08565	0.0021177	0.0955311	-1.65088	HPDL	4-hydroxyphenylpyruvate dioxygenase like	0.0955311	-0.0981721	0.0021177	HPDL	0.0981721	log2FoldChange.abs<=0.025
27079	-0.066728	3.48335	-3.08516	0.00212113	0.0955311	-1.6523	RPUSD2	RNA pseudouridylate synthase domain containing 2	0.0955311	-0.066728	0.00212113	RPUSD2	0.066728	log2FoldChange.abs<=0.025
128954	-0.0624616	3.27595	-3.08495	0.00212257	0.0955311	-1.6529	GAB4	GRB2 associated binding protein family member 4	0.0955311	-0.0624616	0.00212257	GAB4	0.0624616	log2FoldChange.abs<=0.025
4504	-0.0770996	3.78903	-3.08448	0.00212592	0.0955311	-1.65429	MT3	metallothionein 3	0.0955311	-0.0770996	0.00212592	MT3	0.0770996	log2FoldChange.abs<=0.025
9556	0.112693	4.52537	3.08314	0.00213532	0.0955311	-1.65817	C14orf2	chromosome 14 open reading frame 2	0.0955311	0.112693	0.00213532	C14orf2	0.112693	log2FoldChange.abs<=0.025
10772	0.11257	3.40742	3.08284	0.00213744	0.0955311	-1.65905	SRSF10	serine and arginine rich splicing factor 10	0.0955311	0.11257	0.00213744	SRSF10	0.11257	log2FoldChange.abs<=0.025
81328	-0.12017	3.0037	-3.08241	0.00214049	0.0955311	-1.6603	OR4A15	olfactory receptor family 4 subfamily A member 15	0.0955311	-0.12017	0.00214049	OR4A15	0.12017	log2FoldChange.abs<=0.025
7311	0.132416	5.62153	3.08232	0.00214117	0.0955311	-1.66058	UBA52	ubiquitin A-52 residue ribosomal protein fusion product 1	0.0955311	0.132416	0.00214117	UBA52	0.132416	log2FoldChange.abs<=0.025
84656	0.0823888	3.46987	3.082	0.00214342	0.0955311	-1.66151	GLYR1	glyoxylate reductase 1 homolog	0.0955311	0.0823888	0.00214342	GLYR1	0.0823888	log2FoldChange.abs<=0.025
4166	-0.070132	3.00126	-3.08151	0.00214689	0.0955311	-1.66293	CHST6	carbohydrate sulfotransferase 6	0.0955311	-0.070132	0.00214689	CHST6	0.070132	log2FoldChange.abs<=0.025
27033	-0.0731649	3.39895	-3.08137	0.00214789	0.0955311	-1.66334	ZBTB32	zinc finger and BTB domain containing 32	0.0955311	-0.0731649	0.00214789	ZBTB32	0.0731649	log2FoldChange.abs<=0.025
283748	-0.0487015	3.32121	-3.07806	0.00217155	0.0955663	-1.67298	PLA2G4D	phospholipase A2 group IVD	0.0955663	-0.0487015	0.00217155	PLA2G4D	0.0487015	log2FoldChange.abs<=0.025
4146	-0.0575933	2.94862	-3.07698	0.0021793	0.0955663	-1.67612	MATN1	matrilin 1, cartilage matrix protein	0.0955663	-0.0575933	0.0021793	MATN1	0.0575933	log2FoldChange.abs<=0.025
254272	-0.0613322	3.62249	-3.07535	0.00219108	0.0955663	-1.68087	TBC1D28	TBC1 domain family member 28	0.0955663	-0.0613322	0.00219108	TBC1D28	0.0613322	log2FoldChange.abs<=0.025
283579	-0.0818182	2.93354	-3.07533	0.00219122	0.0955663	-1.68092	C14orf178	chromosome 14 open reading frame 178	0.0955663	-0.0818182	0.00219122	C14orf178	0.0818182	log2FoldChange.abs<=0.025
93107	-0.0883726	2.74582	-3.07508	0.00219301	0.0955663	-1.68164	KCNG4	potassium voltage-gated channel modifier subfamily G member 4	0.0955663	-0.0883726	0.00219301	KCNG4	0.0883726	log2FoldChange.abs<=0.025
51372	0.10987	4.57741	3.07327	0.00220619	0.0955663	-1.68691	TMA7	translation machinery associated 7 homolog	0.0955663	0.10987	0.00220619	TMA7	0.10987	log2FoldChange.abs<=0.025
2969	0.167132	4.03509	3.07264	0.00221075	0.0955663	-1.68873	GTF2I	general transcription factor IIi	0.0955663	0.167132	0.00221075	GTF2I	0.167132	log2FoldChange.abs<=0.025
23468	0.0819609	3.73098	3.07233	0.00221308	0.0955663	-1.68965	CBX5	chromobox 5	0.0955663	0.0819609	0.00221308	CBX5	0.0819609	log2FoldChange.abs<=0.025
6391	0.0864766	3.53194	3.07171	0.00221755	0.0955663	-1.69143	SDHC	succinate dehydrogenase complex subunit C	0.0955663	0.0864766	0.00221755	SDHC	0.0864766	log2FoldChange.abs<=0.025
374403	-0.0528369	4.05873	-3.06992	0.00223073	0.0955663	-1.69665	TBC1D10C	TBC1 domain family member 10C	0.0955663	-0.0528369	0.00223073	TBC1D10C	0.0528369	log2FoldChange.abs<=0.025
5728	0.135961	3.37338	3.06855	0.00224081	0.0955663	-1.70061	PTEN	phosphatase and tensin homolog	0.0955663	0.135961	0.00224081	PTEN	0.135961	log2FoldChange.abs<=0.025
50613	-0.0889647	3.24492	-3.06782	0.00224622	0.0955663	-1.70273	UBQLN3	ubiquilin 3	0.0955663	-0.0889647	0.00224622	UBQLN3	0.0889647	log2FoldChange.abs<=0.025
101928638	-0.0687802	4.20883	-3.06744	0.00224908	0.0955663	-1.70385	PRR31	proline rich 31	0.0955663	-0.0687802	0.00224908	PRR31	0.0687802	log2FoldChange.abs<=0.025
25912	0.100765	3.87418	3.06577	0.00226149	0.0955663	-1.70869	C1orf43	chromosome 1 open reading frame 43	0.0955663	0.100765	0.00226149	C1orf43	0.100765	log2FoldChange.abs<=0.025
83873	-0.058078	2.48428	-3.06575	0.00226162	0.0955663	-1.70874	GPR61	G protein-coupled receptor 61	0.0955663	-0.058078	0.00226162	GPR61	0.058078	log2FoldChange.abs<=0.025
10482	0.138626	3.90713	3.06463	0.00226999	0.0955663	-1.71199	NXF1	nuclear RNA export factor 1	0.0955663	0.138626	0.00226999	NXF1	0.138626	log2FoldChange.abs<=0.025
8514	-0.0444237	3.41525	-3.06332	0.00227982	0.0955663	-1.7158	KCNAB2	potassium voltage-gated channel subfamily A regulatory beta subunit 2	0.0955663	-0.0444237	0.00227982	KCNAB2	0.0444237	log2FoldChange.abs<=0.025
8550	0.0821262	3.8951	3.06305	0.00228179	0.0955663	-1.71656	MAPKAPK5	mitogen-activated protein kinase-activated protein kinase 5	0.0955663	0.0821262	0.00228179	MAPKAPK5	0.0821262	log2FoldChange.abs<=0.025
85395	-0.0656511	3.88732	-3.06245	0.0022863	0.0955663	-1.71829	FAM207A	family with sequence similarity 207 member A	0.0955663	-0.0656511	0.0022863	FAM207A	0.0656511	log2FoldChange.abs<=0.025
1915	0.251435	7.88023	3.06171	0.00229193	0.0955663	-1.72045	EEF1A1	eukaryotic translation elongation factor 1 alpha 1	0.0955663	0.251435	0.00229193	EEF1A1	0.251435	log2FoldChange.abs<=0.025
492	-0.0550485	3.26288	-3.05867	0.00231499	0.0962272	-1.72926	ATP2B3	ATPase plasma membrane Ca2+ transporting 3	0.0962272	-0.0550485	0.00231499	ATP2B3	0.0550485	log2FoldChange.abs<=0.025
84281	-0.0675293	2.88686	-3.05593	0.00233594	0.0962406	-1.73718	C2orf88	chromosome 2 open reading frame 88	0.0962406	-0.0675293	0.00233594	C2orf88	0.0675293	log2FoldChange.abs<=0.025
116444	-0.070638	3.75859	-3.05408	0.00235014	0.0962406	-1.74251	GRIN3B	glutamate ionotropic receptor NMDA type subunit 3B	0.0962406	-0.070638	0.00235014	GRIN3B	0.070638	log2FoldChange.abs<=0.025
6716	-0.0620529	2.95053	-3.05356	0.00235417	0.0962406	-1.74402	SRD5A2	steroid 5 alpha-reductase 2	0.0962406	-0.0620529	0.00235417	SRD5A2	0.0620529	log2FoldChange.abs<=0.025
26234	0.0762566	2.78398	3.05353	0.00235442	0.0962406	-1.74411	FBXL5	F-box and leucine rich repeat protein 5	0.0962406	0.0762566	0.00235442	FBXL5	0.0762566	log2FoldChange.abs<=0.025
55193	0.0925305	3.17329	3.05242	0.00236302	0.0962406	-1.74732	PBRM1	polybromo 1	0.0962406	0.0925305	0.00236302	PBRM1	0.0925305	log2FoldChange.abs<=0.025
5929	0.0573449	2.80153	3.0523	0.00236391	0.0962406	-1.74765	RBBP5	RB binding protein 5, histone lysine methyltransferase complex subunit	0.0962406	0.0573449	0.00236391	RBBP5	0.0573449	log2FoldChange.abs<=0.025
2118	-0.0634281	3.74923	-3.05206	0.0023658	0.0962406	-1.74835	ETV4	ETS variant 4	0.0962406	-0.0634281	0.0023658	ETV4	0.0634281	log2FoldChange.abs<=0.025
148738	-0.0809008	2.64257	-3.0498	0.00238337	0.0964687	-1.75485	HFE2	hemochromatosis type 2 (juvenile)	0.0964687	-0.0809008	0.00238337	HFE2	0.0809008	log2FoldChange.abs<=0.025
112401	-0.0981658	2.89064	-3.04786	0.00239862	0.0964687	-1.76046	BIRC8	baculoviral IAP repeat containing 8	0.0964687	-0.0981658	0.00239862	BIRC8	0.0981658	log2FoldChange.abs<=0.025
285973	-0.0497219	3.33708	-3.04741	0.00240217	0.0964687	-1.76176	ATG9B	autophagy related 9B	0.0964687	-0.0497219	0.00240217	ATG9B	0.0497219	log2FoldChange.abs<=0.025
9512	0.094633	2.64262	3.04602	0.00241318	0.0964687	-1.76578	PMPCB	peptidase, mitochondrial processing beta subunit	0.0964687	0.094633	0.00241318	PMPCB	0.094633	log2FoldChange.abs<=0.025
1723	-0.0550757	3.73963	-3.04586	0.00241443	0.0964687	-1.76623	DHODH	dihydroorotate dehydrogenase (quinone)	0.0964687	-0.0550757	0.00241443	DHODH	0.0550757	log2FoldChange.abs<=0.025
10641	-0.0391132	3.30438	-3.04567	0.0024159	0.0964687	-1.76677	NPRL2	NPR2-like, GATOR1 complex subunit	0.0964687	-0.0391132	0.0024159	NPRL2	0.0391132	log2FoldChange.abs<=0.025
53632	-0.0528354	3.25869	-3.0449	0.00242202	0.0964687	-1.76899	PRKAG3	protein kinase AMP-activated non-catalytic subunit gamma 3	0.0964687	-0.0528354	0.00242202	PRKAG3	0.0528354	log2FoldChange.abs<=0.025
11337	0.124716	3.77858	3.04216	0.00244389	0.0967917	-1.77689	GABARAP	GABA type A receptor-associated protein	0.0967917	0.124716	0.00244389	GABARAP	0.124716	log2FoldChange.abs<=0.025
9718	-0.0462496	3.09845	-3.04082	0.00245463	0.0967917	-1.78074	ECE2	endothelin converting enzyme 2	0.0967917	-0.0462496	0.00245463	ECE2	0.0462496	log2FoldChange.abs<=0.025
127579	-0.0472458	3.06388	-3.04038	0.00245814	0.0967917	-1.782	DCST2	DC-STAMP domain containing 2	0.0967917	-0.0472458	0.00245814	DCST2	0.0472458	log2FoldChange.abs<=0.025
4583	-0.0838259	4.01544	-3.04026	0.00245915	0.0967917	-1.78236	MUC2	mucin 2, oligomeric mucus/gel-forming	0.0967917	-0.0838259	0.00245915	MUC2	0.0838259	log2FoldChange.abs<=0.025
131408	-0.0486595	3.69978	-3.03895	0.00246964	0.0969187	-1.7861	FAM131A	family with sequence similarity 131 member A	0.0969187	-0.0486595	0.00246964	FAM131A	0.0486595	log2FoldChange.abs<=0.025
64236	-0.0502579	4.55147	-3.03681	0.00248706	0.0973162	-1.79227	PDLIM2	PDZ and LIM domain 2	0.0973162	-0.0502579	0.00248706	PDLIM2	0.0502579	log2FoldChange.abs<=0.025
79759	-0.0671442	2.98174	-3.03511	0.00250087	0.0974075	-1.79714	ZNF668	zinc finger protein 668	0.0974075	-0.0671442	0.00250087	ZNF668	0.0671442	log2FoldChange.abs<=0.025
10587	-0.041101	3.64902	-3.03377	0.00251184	0.0974075	-1.80098	TXNRD2	thioredoxin reductase 2	0.0974075	-0.041101	0.00251184	TXNRD2	0.041101	log2FoldChange.abs<=0.025
80830	0.101101	4.19668	3.03347	0.0025143	0.0974075	-1.80184	APOL6	apolipoprotein L6	0.0974075	0.101101	0.0025143	APOL6	0.101101	log2FoldChange.abs<=0.025
66000	-0.0626745	2.6656	-3.03186	0.00252762	0.0974075	-1.80648	TMEM108	transmembrane protein 108	0.0974075	-0.0626745	0.00252762	TMEM108	0.0626745	log2FoldChange.abs<=0.025
114824	-0.070476	2.95474	-3.03168	0.0025291	0.0974075	-1.807	PNMA5	paraneoplastic Ma antigen family member 5	0.0974075	-0.070476	0.0025291	PNMA5	0.070476	log2FoldChange.abs<=0.025
221060	-0.110154	2.48006	-3.03066	0.0025375	0.0974075	-1.80991	C10orf111	chromosome 10 open reading frame 111	0.0974075	-0.110154	0.0025375	C10orf111	0.110154	log2FoldChange.abs<=0.025
9063	0.0743048	2.44835	3.0303	0.00254049	0.0974075	-1.81095	PIAS2	protein inhibitor of activated STAT 2	0.0974075	0.0743048	0.00254049	PIAS2	0.0743048	log2FoldChange.abs<=0.025
9883	0.0826147	4.58948	3.027	0.00256803	0.0981811	-1.82041	POM121	POM121 transmembrane nucleoporin	0.0981811	0.0826147	0.00256803	POM121	0.0826147	log2FoldChange.abs<=0.025
374907	-0.0941317	3.92025	-3.02285	0.00260295	0.0986394	-1.83227	B3GNT8	UDP-GlcNAc:betaGal beta-1,3-N-acetylglucosaminyltransferase 8	0.0986394	-0.0941317	0.00260295	B3GNT8	0.0941317	log2FoldChange.abs<=0.025
83445	-0.0554113	2.44149	-3.02226	0.00260799	0.0986394	-1.83397	GSG1	germ cell associated 1	0.0986394	-0.0554113	0.00260799	GSG1	0.0554113	log2FoldChange.abs<=0.025
4543	-0.097524	3.50442	-3.02059	0.00262218	0.0986394	-1.83873	MTNR1A	melatonin receptor 1A	0.0986394	-0.097524	0.00262218	MTNR1A	0.097524	log2FoldChange.abs<=0.025
6441	-0.0653831	3.73943	-3.01865	0.00263883	0.0986394	-1.84429	SFTPD	surfactant protein D	0.0986394	-0.0653831	0.00263883	SFTPD	0.0653831	log2FoldChange.abs<=0.025
2678	-0.0493766	4.28269	-3.01847	0.00264037	0.0986394	-1.8448	GGT1	gamma-glutamyltransferase 1	0.0986394	-0.0493766	0.00264037	GGT1	0.0493766	log2FoldChange.abs<=0.025
64806	-0.0714669	2.97027	-3.01846	0.00264046	0.0986394	-1.84483	IL25	interleukin 25	0.0986394	-0.0714669	0.00264046	IL25	0.0714669	log2FoldChange.abs<=0.025
8451	0.0746548	3.36357	3.01735	0.00265002	0.0986394	-1.848	CUL4A	cullin 4A	0.0986394	0.0746548	0.00265002	CUL4A	0.0746548	log2FoldChange.abs<=0.025
359710	-0.0549871	3.30357	-3.01675	0.00265515	0.0986394	-1.8497	BPIFB3	BPI fold containing family B member 3	0.0986394	-0.0549871	0.00265515	BPIFB3	0.0549871	log2FoldChange.abs<=0.025
84618	-0.0661264	2.77098	-3.01638	0.00265841	0.0986394	-1.85077	NT5C1A	5'-nucleotidase, cytosolic IA	0.0986394	-0.0661264	0.00265841	NT5C1A	0.0661264	log2FoldChange.abs<=0.025
255967	0.0971675	2.83376	3.0158	0.00266342	0.0986394	-1.85243	PAN3	PAN3 poly(A) specific ribonuclease subunit	0.0986394	0.0971675	0.00266342	PAN3	0.0971675	log2FoldChange.abs<=0.025
389643	-0.0428458	2.52445	-3.01566	0.00266461	0.0986394	-1.85282	NUGGC	nuclear GTPase, germinal center associated	0.0986394	-0.0428458	0.00266461	NUGGC	0.0428458	log2FoldChange.abs<=0.025
5081	-0.0697829	3.57688	-3.01518	0.00266873	0.0986394	-1.85417	PAX7	paired box 7	0.0986394	-0.0697829	0.00266873	PAX7	0.0697829	log2FoldChange.abs<=0.025
201895	0.0851895	3.78743	3.01157	0.00270021	0.0991701	-1.86447	SMIM14	small integral membrane protein 14	0.0991701	0.0851895	0.00270021	SMIM14	0.0851895	log2FoldChange.abs<=0.025
23505	0.106638	3.07623	3.00955	0.00271797	0.0991701	-1.87022	TMEM131	transmembrane protein 131	0.0991701	0.106638	0.00271797	TMEM131	0.106638	log2FoldChange.abs<=0.025
10412	0.162383	4.58155	3.00949	0.00271857	0.0991701	-1.87041	NSA2	NSA2, ribosome biogenesis homolog	0.0991701	0.162383	0.00271857	NSA2	0.162383	log2FoldChange.abs<=0.025
1500	0.119527	4.35766	3.00907	0.00272224	0.0991701	-1.87159	CTNND1	catenin delta 1	0.0991701	0.119527	0.00272224	CTNND1	0.119527	log2FoldChange.abs<=0.025
857	0.150076	4.37945	3.00876	0.00272503	0.0991701	-1.87249	CAV1	caveolin 1	0.0991701	0.150076	0.00272503	CAV1	0.150076	log2FoldChange.abs<=0.025
79998	-0.0662824	3.31716	-3.00846	0.00272768	0.0991701	-1.87334	ANKRD53	ankyrin repeat domain 53	0.0991701	-0.0662824	0.00272768	ANKRD53	0.0662824	log2FoldChange.abs<=0.025
5687	0.108483	3.0115	3.00615	0.00274819	0.0995441	-1.87992	PSMA6	proteasome subunit alpha 6	0.0995441	0.108483	0.00274819	PSMA6	0.108483	log2FoldChange.abs<=0.025
83737	0.086886	3.31197	3.00562	0.00275289	0.0995441	-1.88141	ITCH	itchy E3 ubiquitin protein ligase	0.0995441	0.086886	0.00275289	ITCH	0.086886	log2FoldChange.abs<=0.025
1145	-0.0580249	3.17506	-3.00298	0.00277653	0.100128	-1.88891	CHRNE	cholinergic receptor nicotinic epsilon subunit	0.100128	-0.0580249	0.00277653	CHRNE	0.0580249	log2FoldChange.abs<=0.025
201232	-0.0747981	3.40503	-2.99844	0.0028177	0.101335	-1.90182	SLC16A13	solute carrier family 16 member 13	0.101335	-0.0747981	0.0028177	SLC16A13	0.0747981	log2FoldChange.abs<=0.025
9218	0.103597	3.53436	2.99647	0.00283568	0.101335	-1.9074	VAPA	VAMP associated protein A	0.101335	0.103597	0.00283568	VAPA	0.103597	log2FoldChange.abs<=0.025
2778	0.138296	5.59882	2.99639	0.00283641	0.101335	-1.90762	GNAS	GNAS complex locus	0.101335	0.138296	0.00283641	GNAS	0.138296	log2FoldChange.abs<=0.025
346517	-0.122692	2.45326	-2.99529	0.00284656	0.101335	-1.91075	OR6V1	olfactory receptor family 6 subfamily V member 1	0.101335	-0.122692	0.00284656	OR6V1	0.122692	log2FoldChange.abs<=0.025
2912	-0.0641221	3.1042	-2.99292	0.00286843	0.101335	-1.91747	GRM2	glutamate metabotropic receptor 2	0.101335	-0.0641221	0.00286843	GRM2	0.0641221	log2FoldChange.abs<=0.025
6205	0.16221	5.64572	2.99128	0.00288361	0.101335	-1.92209	RPS11	ribosomal protein S11	0.101335	0.16221	0.00288361	RPS11	0.16221	log2FoldChange.abs<=0.025
10141	-0.0930766	2.60116	-2.99071	0.002889	0.101335	-1.92373	LINC01587	long intergenic non-protein coding RNA 1587	0.101335	-0.0930766	0.002889	LINC01587	0.0930766	log2FoldChange.abs<=0.025
6500	0.165036	3.77112	2.98987	0.00289679	0.101335	-1.92609	SKP1	S-phase kinase associated protein 1	0.101335	0.165036	0.00289679	SKP1	0.165036	log2FoldChange.abs<=0.025
50651	-0.0635916	3.7051	-2.98969	0.00289846	0.101335	-1.92659	SLC45A1	solute carrier family 45 member 1	0.101335	-0.0635916	0.00289846	SLC45A1	0.0635916	log2FoldChange.abs<=0.025
64771	0.0718756	3.48432	2.98791	0.00291521	0.101335	-1.93164	C6orf106	chromosome 6 open reading frame 106	0.101335	0.0718756	0.00291521	C6orf106	0.0718756	log2FoldChange.abs<=0.025
23019	0.147689	3.2776	2.9873	0.00292093	0.101335	-1.93336	CNOT1	CCR4-NOT transcription complex subunit 1	0.101335	0.147689	0.00292093	CNOT1	0.147689	log2FoldChange.abs<=0.025
284123	-0.099522	2.93254	-2.98692	0.00292457	0.101335	-1.93445	FAM27E5	family with sequence similarity E5	0.101335	-0.099522	0.00292457	FAM27E5	0.099522	log2FoldChange.abs<=0.025
23042	0.0973518	4.45055	2.98599	0.0029333	0.101335	-1.93706	PDXDC1	pyridoxal dependent decarboxylase domain containing 1	0.101335	0.0973518	0.0029333	PDXDC1	0.0973518	log2FoldChange.abs<=0.025
3021	0.116287	5.04647	2.98594	0.00293379	0.101335	-1.93721	H3F3B	H3 histone family member 3B	0.101335	0.116287	0.00293379	H3F3B	0.116287	log2FoldChange.abs<=0.025
256646	-0.0627075	2.58612	-2.98532	0.00293962	0.101335	-1.93895	NUTM1	NUT midline carcinoma family member 1	0.101335	-0.0627075	0.00293962	NUTM1	0.0627075	log2FoldChange.abs<=0.025
54876	0.126158	3.74417	2.985	0.00294269	0.101335	-1.93987	DCAF16	DDB1 and CUL4 associated factor 16	0.101335	0.126158	0.00294269	DCAF16	0.126158	log2FoldChange.abs<=0.025
170960	0.0660237	2.83485	2.98367	0.00295533	0.101335	-1.94362	ZNF721	zinc finger protein 721	0.101335	0.0660237	0.00295533	ZNF721	0.0660237	log2FoldChange.abs<=0.025
8687	-0.0627955	2.57416	-2.98254	0.00296612	0.101335	-1.94681	KRT38	keratin 38	0.101335	-0.0627955	0.00296612	KRT38	0.0627955	log2FoldChange.abs<=0.025
55957	-0.0445746	3.83182	-2.98246	0.00296685	0.101335	-1.94703	LIN37	lin-37 DREAM MuvB core complex component	0.101335	-0.0445746	0.00296685	LIN37	0.0445746	log2FoldChange.abs<=0.025
29785	-0.0548456	3.66932	-2.9813	0.00297798	0.101335	-1.95031	CYP2S1	cytochrome P450 family 2 subfamily S member 1	0.101335	-0.0548456	0.00297798	CYP2S1	0.0548456	log2FoldChange.abs<=0.025
4744	-0.0590819	3.4929	-2.97973	0.00299303	0.101335	-1.95473	NEFH	neurofilament heavy	0.101335	-0.0590819	0.00299303	NEFH	0.0590819	log2FoldChange.abs<=0.025
56944	-0.0576598	3.48194	-2.97904	0.00299973	0.101335	-1.95668	OLFML3	olfactomedin like 3	0.101335	-0.0576598	0.00299973	OLFML3	0.0576598	log2FoldChange.abs<=0.025
79834	0.133493	2.84563	2.97844	0.00300557	0.101335	-1.95839	PEAK1	pseudopodium enriched atypical kinase 1	0.101335	0.133493	0.00300557	PEAK1	0.133493	log2FoldChange.abs<=0.025
323	0.113111	3.73292	2.97805	0.00300933	0.101335	-1.95948	APBB2	amyloid beta precursor protein binding family B member 2	0.101335	0.113111	0.00300933	APBB2	0.113111	log2FoldChange.abs<=0.025
80208	0.0946261	2.83397	2.97666	0.00302283	0.101335	-1.9634	SPG11	SPG11, spatacsin vesicle trafficking associated	0.101335	0.0946261	0.00302283	SPG11	0.0946261	log2FoldChange.abs<=0.025
1757	-0.0553637	3.71562	-2.97609	0.00302837	0.101335	-1.96501	SARDH	sarcosine dehydrogenase	0.101335	-0.0553637	0.00302837	SARDH	0.0553637	log2FoldChange.abs<=0.025
128209	-0.066077	3.07353	-2.97566	0.00303256	0.101335	-1.96622	KLF17	Kruppel like factor 17	0.101335	-0.066077	0.00303256	KLF17	0.066077	log2FoldChange.abs<=0.025
85376	-0.101859	3.72204	-2.97518	0.00303723	0.101335	-1.96757	RIMBP3	RIMS binding protein 3	0.101335	-0.101859	0.00303723	RIMBP3	0.101859	log2FoldChange.abs<=0.025
238	-0.0430543	2.83316	-2.97516	0.00303741	0.101335	-1.96762	ALK	ALK receptor tyrosine kinase	0.101335	-0.0430543	0.00303741	ALK	0.0430543	log2FoldChange.abs<=0.025
151056	-0.0349405	2.73554	-2.97308	0.00305779	0.101335	-1.97347	PLB1	phospholipase B1	0.101335	-0.0349405	0.00305779	PLB1	0.0349405	log2FoldChange.abs<=0.025
63906	-0.0507225	3.5925	-2.9718	0.00307035	0.101335	-1.97706	GPATCH3	G-patch domain containing 3	0.101335	-0.0507225	0.00307035	GPATCH3	0.0507225	log2FoldChange.abs<=0.025
3903	-0.0443063	3.28468	-2.97151	0.00307321	0.101335	-1.97788	LAIR1	leukocyte associated immunoglobulin like receptor 1	0.101335	-0.0443063	0.00307321	LAIR1	0.0443063	log2FoldChange.abs<=0.025
123041	-0.0447101	2.7572	-2.97047	0.0030835	0.101335	-1.9808	SLC24A4	solute carrier family 24 member 4	0.101335	-0.0447101	0.0030835	SLC24A4	0.0447101	log2FoldChange.abs<=0.025
27065	-0.0441473	3.49795	-2.96895	0.0030986	0.101335	-1.98508	NSG1	neuron specific gene family member 1	0.101335	-0.0441473	0.0030986	NSG1	0.0441473	log2FoldChange.abs<=0.025
80011	0.0802608	3.85203	2.96738	0.00311426	0.101335	-1.9895	FAM192A	family with sequence similarity 192 member A	0.101335	0.0802608	0.00311426	FAM192A	0.0802608	log2FoldChange.abs<=0.025
5478	0.109631	3.20813	2.96714	0.00311664	0.101335	-1.99017	PPIA	peptidylprolyl isomerase A	0.101335	0.109631	0.00311664	PPIA	0.109631	log2FoldChange.abs<=0.025
219793	-0.051185	2.60956	-2.96631	0.003125	0.101335	-1.99251	TBATA	thymus, brain and testes associated	0.101335	-0.051185	0.003125	TBATA	0.051185	log2FoldChange.abs<=0.025
137492	0.094682	2.94358	2.96616	0.00312647	0.101335	-1.99292	VPS37A	VPS37A, ESCRT-I subunit	0.101335	0.094682	0.00312647	VPS37A	0.094682	log2FoldChange.abs<=0.025
6613	0.195294	6.05408	2.96567	0.00313135	0.101335	-1.99429	SUMO2	small ubiquitin-like modifier 2	0.101335	0.195294	0.00313135	SUMO2	0.195294	log2FoldChange.abs<=0.025
644054	-0.172746	4.76916	-2.96328	0.0031555	0.101335	-2.00101	FAM25C	family with sequence similarity 25 member C	0.101335	-0.172746	0.0031555	FAM25C	0.172746	log2FoldChange.abs<=0.025
10087	0.0600498	2.56244	2.96224	0.00316602	0.101335	-2.00393	COL4A3BP	collagen type IV alpha 3 binding protein	0.101335	0.0600498	0.00316602	COL4A3BP	0.0600498	log2FoldChange.abs<=0.025
2029	0.0748633	3.76981	2.96193	0.00316913	0.101335	-2.00478	ENSA	endosulfine alpha	0.101335	0.0748633	0.00316913	ENSA	0.0748633	log2FoldChange.abs<=0.025
5826	-0.0411547	3.44621	-2.96163	0.00317223	0.101335	-2.00564	ABCD4	ATP binding cassette subfamily D member 4	0.101335	-0.0411547	0.00317223	ABCD4	0.0411547	log2FoldChange.abs<=0.025
319101	-0.0605761	2.53157	-2.95998	0.00318904	0.101335	-2.01027	KRT73	keratin 73	0.101335	-0.0605761	0.00318904	KRT73	0.0605761	log2FoldChange.abs<=0.025
10443	0.105907	2.93363	2.95974	0.00319149	0.101335	-2.01094	N4BP2L2	NEDD4 binding protein 2 like 2	0.101335	0.105907	0.00319149	N4BP2L2	0.105907	log2FoldChange.abs<=0.025
6124	0.1616	4.38182	2.95914	0.0031976	0.101335	-2.01261	RPL4	ribosomal protein L4	0.101335	0.1616	0.0031976	RPL4	0.1616	log2FoldChange.abs<=0.025
10632	0.120551	2.92342	2.9577	0.00321234	0.101335	-2.01664	ATP5L	ATP synthase, H+ transporting, mitochondrial Fo complex subunit G	0.101335	0.120551	0.00321234	ATP5L	0.120551	log2FoldChange.abs<=0.025
29796	0.099994	4.13149	2.95762	0.00321321	0.101335	-2.01687	UQCR10	ubiquinol-cytochrome c reductase, complex III subunit X	0.101335	0.099994	0.00321321	UQCR10	0.099994	log2FoldChange.abs<=0.025
7023	-0.0646538	3.89718	-2.95729	0.00321663	0.101335	-2.0178	TFAP4	transcription factor AP-4	0.101335	-0.0646538	0.00321663	TFAP4	0.0646538	log2FoldChange.abs<=0.025
57062	0.125951	3.92613	2.95659	0.0032238	0.101335	-2.01975	DDX24	DEAD-box helicase 24	0.101335	0.125951	0.0032238	DDX24	0.125951	log2FoldChange.abs<=0.025
255101	-0.0455874	2.93686	-2.95548	0.00323531	0.101335	-2.02287	CFAP65	cilia and flagella associated protein 65	0.101335	-0.0455874	0.00323531	CFAP65	0.0455874	log2FoldChange.abs<=0.025
103	0.13005	4.04258	2.95474	0.00324298	0.101335	-2.02494	ADAR	adenosine deaminase, RNA specific	0.101335	0.13005	0.00324298	ADAR	0.13005	log2FoldChange.abs<=0.025
266727	-0.0411632	3.32303	-2.95449	0.00324549	0.101335	-2.02562	MDGA1	MAM domain containing glycosylphosphatidylinositol anchor 1	0.101335	-0.0411632	0.00324549	MDGA1	0.0411632	log2FoldChange.abs<=0.025
6330	-0.059707	3.36323	-2.95287	0.00326243	0.101335	-2.03017	SCN4B	sodium voltage-gated channel beta subunit 4	0.101335	-0.059707	0.00326243	SCN4B	0.059707	log2FoldChange.abs<=0.025
6747	0.0966144	3.44089	2.95272	0.00326397	0.101335	-2.03059	SSR3	signal sequence receptor subunit 3	0.101335	0.0966144	0.00326397	SSR3	0.0966144	log2FoldChange.abs<=0.025
10944	0.121882	3.10562	2.95204	0.00327105	0.101335	-2.03248	C11orf58	chromosome 11 open reading frame 58	0.101335	0.121882	0.00327105	C11orf58	0.121882	log2FoldChange.abs<=0.025
84891	-0.0728007	3.66109	-2.95058	0.00328628	0.101335	-2.03655	ZSCAN10	zinc finger and SCAN domain containing 10	0.101335	-0.0728007	0.00328628	ZSCAN10	0.0728007	log2FoldChange.abs<=0.025
79190	-0.0672673	2.85901	-2.94922	0.00330065	0.101335	-2.04036	IRX6	iroquois homeobox 6	0.101335	-0.0672673	0.00330065	IRX6	0.0672673	log2FoldChange.abs<=0.025
245936	-0.0768812	3.0326	-2.94904	0.00330249	0.101335	-2.04085	DEFB123	defensin beta 123	0.101335	-0.0768812	0.00330249	DEFB123	0.0768812	log2FoldChange.abs<=0.025
9633	-0.067302	3.11088	-2.94885	0.00330451	0.101335	-2.04138	TESMIN	testis expressed metallothionein like protein	0.101335	-0.067302	0.00330451	TESMIN	0.067302	log2FoldChange.abs<=0.025
51808	0.0712853	3.01149	2.94675	0.00332677	0.101335	-2.04725	PHAX	phosphorylated adaptor for RNA export	0.101335	0.0712853	0.00332677	PHAX	0.0712853	log2FoldChange.abs<=0.025
29947	-0.0603229	3.23564	-2.94614	0.00333323	0.101335	-2.04895	DNMT3L	DNA methyltransferase 3 like	0.101335	-0.0603229	0.00333323	DNMT3L	0.0603229	log2FoldChange.abs<=0.025
2352	-0.0630302	3.11052	-2.94601	0.00333459	0.101335	-2.04931	FOLR3	folate receptor 3	0.101335	-0.0630302	0.00333459	FOLR3	0.0630302	log2FoldChange.abs<=0.025
27074	-0.0675783	3.12498	-2.94551	0.00333999	0.101335	-2.05072	LAMP3	lysosomal associated membrane protein 3	0.101335	-0.0675783	0.00333999	LAMP3	0.0675783	log2FoldChange.abs<=0.025
2738	-0.0519116	3.9326	-2.94541	0.00334103	0.101335	-2.051	GLI4	GLI family zinc finger 4	0.101335	-0.0519116	0.00334103	GLI4	0.0519116	log2FoldChange.abs<=0.025
7323	0.0826639	2.83522	2.94532	0.00334198	0.101335	-2.05124	UBE2D3	ubiquitin conjugating enzyme E2 D3	0.101335	0.0826639	0.00334198	UBE2D3	0.0826639	log2FoldChange.abs<=0.025
140680	-0.0457375	2.96513	-2.94414	0.00335458	0.101335	-2.05453	C20orf96	chromosome 20 open reading frame 96	0.101335	-0.0457375	0.00335458	C20orf96	0.0457375	log2FoldChange.abs<=0.025
8773	0.0884449	3.51184	2.94381	0.00335813	0.101335	-2.05546	SNAP23	synaptosome associated protein 23	0.101335	0.0884449	0.00335813	SNAP23	0.0884449	log2FoldChange.abs<=0.025
6202	0.0861242	4.76204	2.94318	0.00336486	0.101335	-2.05721	RPS8	ribosomal protein S8	0.101335	0.0861242	0.00336486	RPS8	0.0861242	log2FoldChange.abs<=0.025
3516	0.105779	3.06211	2.94304	0.00336639	0.101335	-2.05761	RBPJ	recombination signal binding protein for immunoglobulin kappa J region	0.101335	0.105779	0.00336639	RBPJ	0.105779	log2FoldChange.abs<=0.025
27296	-0.0623527	2.61877	-2.9427	0.00336999	0.101335	-2.05854	TP53TG5	TP53 target 5	0.101335	-0.0623527	0.00336999	TP53TG5	0.0623527	log2FoldChange.abs<=0.025
6528	-0.0562693	3.23553	-2.94269	0.00337007	0.101335	-2.05856	SLC5A5	solute carrier family 5 member 5	0.101335	-0.0562693	0.00337007	SLC5A5	0.0562693	log2FoldChange.abs<=0.025
10767	0.0654333	2.53615	2.94211	0.00337632	0.101335	-2.06018	HBS1L	HBS1 like translational GTPase	0.101335	0.0654333	0.00337632	HBS1L	0.0654333	log2FoldChange.abs<=0.025
5928	0.102722	4.34009	2.94048	0.00339395	0.101335	-2.06474	RBBP4	RB binding protein 4, chromatin remodeling factor	0.101335	0.102722	0.00339395	RBBP4	0.102722	log2FoldChange.abs<=0.025
5317	-0.0536349	2.87268	-2.93982	0.00340104	0.101335	-2.06656	PKP1	plakophilin 1	0.101335	-0.0536349	0.00340104	PKP1	0.0536349	log2FoldChange.abs<=0.025
405	0.0948563	3.79336	2.93872	0.00341294	0.101335	-2.06961	ARNT	aryl hydrocarbon receptor nuclear translocator	0.101335	0.0948563	0.00341294	ARNT	0.0948563	log2FoldChange.abs<=0.025
51622	0.0925121	3.16222	2.93779	0.00342309	0.101335	-2.07221	CCZ1	CCZ1 homolog, vacuolar protein trafficking and biogenesis associated	0.101335	0.0925121	0.00342309	CCZ1	0.0925121	log2FoldChange.abs<=0.025
3146	0.15594	4.37139	2.93769	0.00342416	0.101335	-2.07248	HMGB1	high mobility group box 1	0.101335	0.15594	0.00342416	HMGB1	0.15594	log2FoldChange.abs<=0.025
6865	-0.0577281	3.21158	-2.9376	0.00342517	0.101335	-2.07274	TACR2	tachykinin receptor 2	0.101335	-0.0577281	0.00342517	TACR2	0.0577281	log2FoldChange.abs<=0.025
945	-0.0508197	3.41966	-2.93606	0.00344205	0.101335	-2.07704	CD33	CD33 molecule	0.101335	-0.0508197	0.00344205	CD33	0.0508197	log2FoldChange.abs<=0.025
388284	-0.0628198	3.65916	-2.93561	0.0034469	0.101335	-2.07827	C16orf86	chromosome 16 open reading frame 86	0.101335	-0.0628198	0.0034469	C16orf86	0.0628198	log2FoldChange.abs<=0.025
11335	0.0812546	3.72565	2.93452	0.00345892	0.101335	-2.08131	CBX3	chromobox 3	0.101335	0.0812546	0.00345892	CBX3	0.0812546	log2FoldChange.abs<=0.025
79591	0.0627229	2.52195	2.93331	0.00347228	0.101335	-2.08468	C10orf76	chromosome 10 open reading frame 76	0.101335	0.0627229	0.00347228	C10orf76	0.0627229	log2FoldChange.abs<=0.025
9045	0.183973	5.89161	2.93306	0.00347493	0.101335	-2.08535	RPL14	ribosomal protein L14	0.101335	0.183973	0.00347493	RPL14	0.183973	log2FoldChange.abs<=0.025
6543	-0.0595312	3.06529	-2.93301	0.00347552	0.101335	-2.08549	SLC8A2	solute carrier family 8 member A2	0.101335	-0.0595312	0.00347552	SLC8A2	0.0595312	log2FoldChange.abs<=0.025
54538	-0.0400591	3.53437	-2.93275	0.00347838	0.101335	-2.08621	ROBO4	roundabout guidance receptor 4	0.101335	-0.0400591	0.00347838	ROBO4	0.0400591	log2FoldChange.abs<=0.025
79577	0.118193	2.76139	2.93171	0.00348996	0.101335	-2.08912	CDC73	cell division cycle 73	0.101335	0.118193	0.00348996	CDC73	0.118193	log2FoldChange.abs<=0.025
168667	-0.049006	2.63655	-2.93108	0.00349689	0.101335	-2.09085	BMPER	BMP binding endothelial regulator	0.101335	-0.049006	0.00349689	BMPER	0.049006	log2FoldChange.abs<=0.025
2662	-0.061015	3.73255	-2.93004	0.00350843	0.101335	-2.09373	GDF10	growth differentiation factor 10	0.101335	-0.061015	0.00350843	GDF10	0.061015	log2FoldChange.abs<=0.025
6442	-0.0554715	3.47167	-2.92962	0.00351313	0.101335	-2.0949	SGCA	sarcoglycan alpha	0.101335	-0.0554715	0.00351313	SGCA	0.0554715	log2FoldChange.abs<=0.025
30834	-0.0628677	2.94232	-2.92806	0.00353056	0.101335	-2.09922	ZNRD1	zinc ribbon domain containing 1	0.101335	-0.0628677	0.00353056	ZNRD1	0.0628677	log2FoldChange.abs<=0.025
54780	0.0509726	2.77309	2.92732	0.00353894	0.101335	-2.10129	NSMCE4A	NSE4 homolog A, SMC5-SMC6 complex component	0.101335	0.0509726	0.00353894	NSMCE4A	0.0509726	log2FoldChange.abs<=0.025
23196	0.0909963	4.0288	2.92666	0.00354629	0.101335	-2.10311	FAM120A	family with sequence similarity 120A	0.101335	0.0909963	0.00354629	FAM120A	0.0909963	log2FoldChange.abs<=0.025
84654	-0.080612	2.54391	-2.92652	0.00354785	0.101335	-2.10349	SPZ1	spermatogenic leucine zipper 1	0.101335	-0.080612	0.00354785	SPZ1	0.080612	log2FoldChange.abs<=0.025
85437	0.136139	3.53668	2.92641	0.00354919	0.101335	-2.10382	ZCRB1	zinc finger CCHC-type and RNA binding motif containing 1	0.101335	0.136139	0.00354919	ZCRB1	0.136139	log2FoldChange.abs<=0.025
148170	-0.0692288	4.7661	-2.92627	0.00355073	0.101335	-2.1042	CDC42EP5	CDC42 effector protein 5	0.101335	-0.0692288	0.00355073	CDC42EP5	0.0692288	log2FoldChange.abs<=0.025
54832	0.11176	2.77506	2.92518	0.00356298	0.101335	-2.10721	VPS13C	vacuolar protein sorting 13 homolog C	0.101335	0.11176	0.00356298	VPS13C	0.11176	log2FoldChange.abs<=0.025
6925	0.0888714	3.53964	2.92452	0.0035705	0.101335	-2.10905	TCF4	transcription factor 4	0.101335	0.0888714	0.0035705	TCF4	0.0888714	log2FoldChange.abs<=0.025
10914	0.164536	3.2342	2.92444	0.00357142	0.101335	-2.10927	PAPOLA	poly(A) polymerase alpha	0.101335	0.164536	0.00357142	PAPOLA	0.164536	log2FoldChange.abs<=0.025
757	0.0750309	3.68916	2.92443	0.00357151	0.101335	-2.1093	TMEM50B	transmembrane protein 50B	0.101335	0.0750309	0.00357151	TMEM50B	0.0750309	log2FoldChange.abs<=0.025
9736	0.120961	2.74842	2.92394	0.00357708	0.101335	-2.11066	USP34	ubiquitin specific peptidase 34	0.101335	0.120961	0.00357708	USP34	0.120961	log2FoldChange.abs<=0.025
51458	-0.0555565	2.60693	-2.92129	0.00360724	0.101889	-2.11799	RHCG	Rh family C glycoprotein	0.101889	-0.0555565	0.00360724	RHCG	0.0555565	log2FoldChange.abs<=0.025
339145	-0.0566683	2.66885	-2.92041	0.00361724	0.101889	-2.12041	FAM92B	family with sequence similarity 92 member B	0.101889	-0.0566683	0.00361724	FAM92B	0.0566683	log2FoldChange.abs<=0.025
148932	-0.0525424	3.5289	-2.92011	0.00362068	0.101889	-2.12124	MOB3C	MOB kinase activator 3C	0.101889	-0.0525424	0.00362068	MOB3C	0.0525424	log2FoldChange.abs<=0.025
80333	-0.055464	2.7611	-2.91955	0.00362717	0.101889	-2.1228	KCNIP4	potassium voltage-gated channel interacting protein 4	0.101889	-0.055464	0.00362717	KCNIP4	0.055464	log2FoldChange.abs<=0.025
9656	-0.089715	4.10624	-2.9181	0.00364383	0.102142	-2.1268	MDC1	mediator of DNA damage checkpoint 1	0.102142	-0.089715	0.00364383	MDC1	0.089715	log2FoldChange.abs<=0.025
147744	-0.0604652	4.28782	-2.91625	0.0036652	0.102237	-2.13191	TMEM190	transmembrane protein 190	0.102237	-0.0604652	0.0036652	TMEM190	0.0604652	log2FoldChange.abs<=0.025
79729	-0.059016	4.15666	-2.91584	0.00367003	0.102237	-2.13306	SH3D21	SH3 domain containing 21	0.102237	-0.059016	0.00367003	SH3D21	0.059016	log2FoldChange.abs<=0.025
7341	0.114746	3.3066	2.91577	0.00367074	0.102237	-2.13323	SUMO1	small ubiquitin-like modifier 1	0.102237	0.114746	0.00367074	SUMO1	0.114746	log2FoldChange.abs<=0.025
8878	0.0612915	4.22675	2.9151	0.00367855	0.102237	-2.13508	SQSTM1	sequestosome 1	0.102237	0.0612915	0.00367855	SQSTM1	0.0612915	log2FoldChange.abs<=0.025
5023	-0.0526009	2.96227	-2.91405	0.00369079	0.102237	-2.13798	P2RX1	purinergic receptor P2X 1	0.102237	-0.0526009	0.00369079	P2RX1	0.0526009	log2FoldChange.abs<=0.025
3996	-0.0432927	3.4314	-2.91385	0.00369317	0.102237	-2.13855	LLGL1	LLGL1, scribble cell polarity complex component	0.102237	-0.0432927	0.00369317	LLGL1	0.0432927	log2FoldChange.abs<=0.025
3061	-0.0584669	3.48533	-2.9123	0.00371126	0.102314	-2.14281	HCRTR1	hypocretin receptor 1	0.102314	-0.0584669	0.00371126	HCRTR1	0.0584669	log2FoldChange.abs<=0.025
8661	0.160867	3.75736	2.91177	0.00371745	0.102314	-2.14427	EIF3A	eukaryotic translation initiation factor 3 subunit A	0.102314	0.160867	0.00371745	EIF3A	0.160867	log2FoldChange.abs<=0.025
9391	0.0492317	3.27259	2.91105	0.00372591	0.102314	-2.14625	CIAO1	cytosolic iron-sulfur assembly component 1	0.102314	0.0492317	0.00372591	CIAO1	0.0492317	log2FoldChange.abs<=0.025
147719	-0.059174	2.88647	-2.91099	0.00372665	0.102314	-2.14643	LYPD4	LY6/PLAUR domain containing 4	0.102314	-0.059174	0.00372665	LYPD4	0.059174	log2FoldChange.abs<=0.025
6910	-0.0482113	2.79251	-2.90892	0.00375109	0.102636	-2.15213	TBX5	T-box 5	0.102636	-0.0482113	0.00375109	TBX5	0.0482113	log2FoldChange.abs<=0.025
100130086	-0.0795868	3.20645	-2.90784	0.00376395	0.102636	-2.15512	HSFX2	heat shock transcription factor family, X-linked 2	0.102636	-0.0795868	0.00376395	HSFX2	0.0795868	log2FoldChange.abs<=0.025
118738	-0.0641296	3.15594	-2.90749	0.00376811	0.102636	-2.15608	ZNF488	zinc finger protein 488	0.102636	-0.0641296	0.00376811	ZNF488	0.0641296	log2FoldChange.abs<=0.025
51259	-0.0584182	3.26567	-2.90683	0.00377596	0.102636	-2.1579	TMEM216	transmembrane protein 216	0.102636	-0.0584182	0.00377596	TMEM216	0.0584182	log2FoldChange.abs<=0.025
1655	0.164698	4.37229	2.9064	0.00378103	0.102636	-2.15907	DDX5	DEAD-box helicase 5	0.102636	0.164698	0.00378103	DDX5	0.164698	log2FoldChange.abs<=0.025
26355	0.0719404	2.9498	2.90536	0.00379346	0.102636	-2.16193	FAM162A	family with sequence similarity 162 member A	0.102636	0.0719404	0.00379346	FAM162A	0.0719404	log2FoldChange.abs<=0.025
170825	-0.0678913	2.67154	-2.90499	0.00379791	0.102636	-2.16296	GSX2	GS homeobox 2	0.102636	-0.0678913	0.00379791	GSX2	0.0678913	log2FoldChange.abs<=0.025
51088	0.0664557	2.44044	2.90404	0.00380933	0.102636	-2.16557	KLHL5	kelch like family member 5	0.102636	0.0664557	0.00380933	KLHL5	0.0664557	log2FoldChange.abs<=0.025
22836	0.102078	3.23886	2.90368	0.00381359	0.102636	-2.16655	RHOBTB3	Rho related BTB domain containing 3	0.102636	0.102078	0.00381359	RHOBTB3	0.102078	log2FoldChange.abs<=0.025
9960	0.0749952	2.6	2.90354	0.00381529	0.102636	-2.16694	USP3	ubiquitin specific peptidase 3	0.102636	0.0749952	0.00381529	USP3	0.0749952	log2FoldChange.abs<=0.025
5610	0.113662	2.75062	2.90239	0.00382915	0.102732	-2.1701	EIF2AK2	eukaryotic translation initiation factor 2 alpha kinase 2	0.102732	0.113662	0.00382915	EIF2AK2	0.113662	log2FoldChange.abs<=0.025
23532	-0.0512592	2.94973	-2.90197	0.00383426	0.102732	-2.17127	PRAME	preferentially expressed antigen in melanoma	0.102732	-0.0512592	0.00383426	PRAME	0.0512592	log2FoldChange.abs<=0.025
2079	0.114129	3.45179	2.90087	0.00384756	0.102882	-2.17429	ERH	enhancer of rudimentary homolog (Drosophila)	0.102882	0.114129	0.00384756	ERH	0.114129	log2FoldChange.abs<=0.025
646019	-0.090023	3.01193	-2.89967	0.00386212	0.102913	-2.17758	CBY3	chibby family member 3	0.102913	-0.090023	0.00386212	CBY3	0.090023	log2FoldChange.abs<=0.025
4677	0.100152	3.39677	2.8995	0.00386414	0.102913	-2.17804	NARS	asparaginyl-tRNA synthetase	0.102913	0.100152	0.00386414	NARS	0.100152	log2FoldChange.abs<=0.025
134187	-0.130462	2.88637	-2.89859	0.00387528	0.103004	-2.18055	POU5F2	POU domain class 5, transcription factor 2	0.103004	-0.130462	0.00387528	POU5F2	0.130462	log2FoldChange.abs<=0.025
25946	-0.0565814	4.15827	-2.89756	0.00388786	0.103023	-2.18338	ZNF385A	zinc finger protein 385A	0.103023	-0.0565814	0.00388786	ZNF385A	0.0565814	log2FoldChange.abs<=0.025
284611	0.0902168	2.61501	2.89608	0.00390593	0.103023	-2.18742	FAM102B	family with sequence similarity 102 member B	0.103023	0.0902168	0.00390593	FAM102B	0.0902168	log2FoldChange.abs<=0.025
6210	0.106768	5.23092	2.89522	0.00391657	0.103023	-2.18979	RPS15A	ribosomal protein S15a	0.103023	0.106768	0.00391657	RPS15A	0.106768	log2FoldChange.abs<=0.025
29993	-0.0552339	3.70615	-2.89469	0.00392307	0.103023	-2.19124	PACSIN1	protein kinase C and casein kinase substrate in neurons 1	0.103023	-0.0552339	0.00392307	PACSIN1	0.0552339	log2FoldChange.abs<=0.025
3183	0.151088	5.36909	2.89423	0.00392879	0.103023	-2.19251	HNRNPC	heterogeneous nuclear ribonucleoprotein C (C1/C2)	0.103023	0.151088	0.00392879	HNRNPC	0.151088	log2FoldChange.abs<=0.025
11248	-0.0676908	4.10949	-2.89354	0.00393725	0.103023	-2.19439	NXPH3	neurexophilin 3	0.103023	-0.0676908	0.00393725	NXPH3	0.0676908	log2FoldChange.abs<=0.025
64180	-0.0576951	3.16456	-2.89195	0.00395697	0.103023	-2.19874	DPEP3	dipeptidase 3	0.103023	-0.0576951	0.00395697	DPEP3	0.0576951	log2FoldChange.abs<=0.025
23400	-0.0418743	4.00849	-2.89188	0.00395786	0.103023	-2.19894	ATP13A2	ATPase 13A2	0.103023	-0.0418743	0.00395786	ATP13A2	0.0418743	log2FoldChange.abs<=0.025
7266	0.0784046	3.14821	2.89134	0.00396461	0.103023	-2.20042	DNAJC7	DnaJ heat shock protein family (Hsp40) member C7	0.103023	0.0784046	0.00396461	DNAJC7	0.0784046	log2FoldChange.abs<=0.025
51239	-0.0423077	3.64853	-2.89128	0.00396532	0.103023	-2.20058	ANKRD39	ankyrin repeat domain 39	0.103023	-0.0423077	0.00396532	ANKRD39	0.0423077	log2FoldChange.abs<=0.025
3927	0.106768	4.94316	2.88944	0.00398833	0.103023	-2.20563	LASP1	LIM and SH3 protein 1	0.103023	0.106768	0.00398833	LASP1	0.106768	log2FoldChange.abs<=0.025
7490	-0.0725834	2.90057	-2.88829	0.00400278	0.103023	-2.20878	WT1	Wilms tumor 1	0.103023	-0.0725834	0.00400278	WT1	0.0725834	log2FoldChange.abs<=0.025
3190	0.15916	4.81215	2.8881	0.00400514	0.103023	-2.20929	HNRNPK	heterogeneous nuclear ribonucleoprotein K	0.103023	0.15916	0.00400514	HNRNPK	0.15916	log2FoldChange.abs<=0.025
83723	-0.0612031	3.86086	-2.88773	0.00400978	0.103023	-2.2103	FAM57B	family with sequence similarity 57 member B	0.103023	-0.0612031	0.00400978	FAM57B	0.0612031	log2FoldChange.abs<=0.025
57595	-0.0531658	3.62397	-2.88771	0.00401009	0.103023	-2.21037	PDZD4	PDZ domain containing 4	0.103023	-0.0531658	0.00401009	PDZD4	0.0531658	log2FoldChange.abs<=0.025
654346	-0.0601821	3.93192	-2.8876	0.00401147	0.103023	-2.21067	LGALS9C	galectin 9C	0.103023	-0.0601821	0.00401147	LGALS9C	0.0601821	log2FoldChange.abs<=0.025
6900	-0.046551	3.39081	-2.88746	0.00401326	0.103023	-2.21106	CNTN2	contactin 2	0.103023	-0.046551	0.00401326	CNTN2	0.046551	log2FoldChange.abs<=0.025
114784	-0.0432553	2.83641	-2.88732	0.00401498	0.103023	-2.21143	CSMD2	CUB and Sushi multiple domains 2	0.103023	-0.0432553	0.00401498	CSMD2	0.0432553	log2FoldChange.abs<=0.025
9256	-0.0390463	3.89357	-2.88533	0.00404015	0.10347	-2.21688	TSPOAP1	TSPO associated protein 1	0.10347	-0.0390463	0.00404015	TSPOAP1	0.0390463	log2FoldChange.abs<=0.025
345222	-0.0601651	2.93978	-2.88471	0.00404802	0.103473	-2.21858	MSANTD1	Myb/SANT DNA binding domain containing 1	0.103473	-0.0601651	0.00404802	MSANTD1	0.0601651	log2FoldChange.abs<=0.025
55149	0.0337245	2.83985	2.88104	0.00409475	0.104467	-2.22858	MTPAP	mitochondrial poly(A) polymerase	0.104467	0.0337245	0.00409475	MTPAP	0.0337245	log2FoldChange.abs<=0.025
24	-0.0420029	2.44492	-2.88038	0.00410327	0.104485	-2.23039	ABCA4	ATP binding cassette subfamily A member 4	0.104485	-0.0420029	0.00410327	ABCA4	0.0420029	log2FoldChange.abs<=0.025
8646	-0.0394046	3.92064	-2.87864	0.00412571	0.104533	-2.23514	CHRD	chordin	0.104533	-0.0394046	0.00412571	CHRD	0.0394046	log2FoldChange.abs<=0.025
343035	-0.0688696	2.78005	-2.87781	0.00413645	0.104533	-2.23741	RD3	retinal degeneration 3	0.104533	-0.0688696	0.00413645	RD3	0.0688696	log2FoldChange.abs<=0.025
127845	-0.0601559	2.7773	-2.87713	0.00414525	0.104533	-2.23926	GOLT1A	golgi transport 1A	0.104533	-0.0601559	0.00414525	GOLT1A	0.0601559	log2FoldChange.abs<=0.025
9987	0.152565	4.25696	2.8767	0.00415076	0.104533	-2.24042	HNRNPDL	heterogeneous nuclear ribonucleoprotein D like	0.104533	0.152565	0.00415076	HNRNPDL	0.152565	log2FoldChange.abs<=0.025
5908	0.104076	3.10988	2.87633	0.00415558	0.104533	-2.24143	RAP1B	RAP1B, member of RAS oncogene family	0.104533	0.104076	0.00415558	RAP1B	0.104076	log2FoldChange.abs<=0.025
4299	0.158564	4.25959	2.87601	0.00415972	0.104533	-2.2423	AFF1	AF4/FMR2 family member 1	0.104533	0.158564	0.00415972	AFF1	0.158564	log2FoldChange.abs<=0.025
427	0.101389	3.2451	2.87544	0.00416717	0.104533	-2.24385	ASAH1	N-acylsphingosine amidohydrolase 1	0.104533	0.101389	0.00416717	ASAH1	0.101389	log2FoldChange.abs<=0.025
23504	-0.0510314	2.88384	-2.87525	0.00416966	0.104533	-2.24438	RIMBP2	RIMS binding protein 2	0.104533	-0.0510314	0.00416966	RIMBP2	0.0510314	log2FoldChange.abs<=0.025
3359	-0.0542606	2.80781	-2.87453	0.00417904	0.104533	-2.24633	HTR3A	5-hydroxytryptamine receptor 3A	0.104533	-0.0542606	0.00417904	HTR3A	0.0542606	log2FoldChange.abs<=0.025
663	0.0701566	2.90741	2.8738	0.00418862	0.104533	-2.24833	BNIP2	BCL2 interacting protein 2	0.104533	0.0701566	0.00418862	BNIP2	0.0701566	log2FoldChange.abs<=0.025
659	0.129125	3.42679	2.87359	0.00419137	0.104533	-2.2489	BMPR2	bone morphogenetic protein receptor type 2	0.104533	0.129125	0.00419137	BMPR2	0.129125	log2FoldChange.abs<=0.025
401827	-0.0521431	3.97653	-2.87283	0.00420132	0.104586	-2.25096	MSLNL	mesothelin-like	0.104586	-0.0521431	0.00420132	MSLNL	0.0521431	log2FoldChange.abs<=0.025
4817	0.0583301	3.08286	2.87092	0.00422652	0.105017	-2.25617	NIT1	nitrilase 1	0.105017	0.0583301	0.00422652	NIT1	0.0583301	log2FoldChange.abs<=0.025
54904	0.115918	3.37338	2.87032	0.00423435	0.105017	-2.25779	NSD3	nuclear receptor binding SET domain protein 3	0.105017	0.115918	0.00423435	NSD3	0.115918	log2FoldChange.abs<=0.025
1749	-0.080674	2.45732	-2.86822	0.00426222	0.105492	-2.2635	DLX5	distal-less homeobox 5	0.105492	-0.080674	0.00426222	DLX5	0.080674	log2FoldChange.abs<=0.025
388021	-0.0607476	3.37165	-2.86769	0.00426934	0.105492	-2.26495	TMEM179	transmembrane protein 179	0.105492	-0.0607476	0.00426934	TMEM179	0.0607476	log2FoldChange.abs<=0.025
203054	-0.0538864	3.75569	-2.86671	0.00428236	0.105618	-2.2676	ADCK5	aarF domain containing kinase 5	0.105618	-0.0538864	0.00428236	ADCK5	0.0538864	log2FoldChange.abs<=0.025
170394	-0.0815144	4.0611	-2.86569	0.00429605	0.105754	-2.27038	PWWP2B	PWWP domain containing 2B	0.105754	-0.0815144	0.00429605	PWWP2B	0.0815144	log2FoldChange.abs<=0.025
1983	0.0791181	3.80408	2.86484	0.00430737	0.105754	-2.27267	EIF5	eukaryotic translation initiation factor 5	0.105754	0.0791181	0.00430737	EIF5	0.0791181	log2FoldChange.abs<=0.025
2731	-0.0505854	2.40679	-2.86453	0.00431162	0.105754	-2.27353	GLDC	glycine decarboxylase	0.105754	-0.0505854	0.00431162	GLDC	0.0505854	log2FoldChange.abs<=0.025
84899	-0.0327466	2.65536	-2.86314	0.00433033	0.105862	-2.2773	TMTC4	transmembrane and tetratricopeptide repeat containing 4	0.105862	-0.0327466	0.00433033	TMTC4	0.0327466	log2FoldChange.abs<=0.025
567	0.223776	5.09735	2.86228	0.00434192	0.105862	-2.27963	B2M	beta-2-microglobulin	0.105862	0.223776	0.00434192	B2M	0.223776	log2FoldChange.abs<=0.025
50809	0.111977	4.29925	2.86216	0.0043436	0.105862	-2.27997	HP1BP3	heterochromatin protein 1 binding protein 3	0.105862	0.111977	0.0043436	HP1BP3	0.111977	log2FoldChange.abs<=0.025
390038	-0.114002	2.46912	-2.86185	0.00434777	0.105862	-2.2808	OR51D1	olfactory receptor family 51 subfamily D member 1	0.105862	-0.114002	0.00434777	OR51D1	0.114002	log2FoldChange.abs<=0.025
5216	0.110861	4.97072	2.86058	0.004365	0.106088	-2.28424	PFN1	profilin 1	0.106088	0.110861	0.004365	PFN1	0.110861	log2FoldChange.abs<=0.025
10983	0.193169	4.55396	2.85914	0.00438452	0.106163	-2.28813	CCNI	cyclin I	0.106163	0.193169	0.00438452	CCNI	0.193169	log2FoldChange.abs<=0.025
171558	-0.0649361	4.08983	-2.85647	0.00442111	0.106163	-2.29536	PTCRA	pre T-cell antigen receptor alpha	0.106163	-0.0649361	0.00442111	PTCRA	0.0649361	log2FoldChange.abs<=0.025
1504	-0.0565331	4.18494	-2.85624	0.0044243	0.106163	-2.29599	CTRB1	chymotrypsinogen B1	0.106163	-0.0565331	0.0044243	CTRB1	0.0565331	log2FoldChange.abs<=0.025
3291	-0.0748437	3.23862	-2.85519	0.00443875	0.106163	-2.29882	HSD11B2	hydroxysteroid 11-beta dehydrogenase 2	0.106163	-0.0748437	0.00443875	HSD11B2	0.0748437	log2FoldChange.abs<=0.025
4179	0.146076	3.7088	2.85513	0.00443963	0.106163	-2.299	CD46	CD46 molecule	0.106163	0.146076	0.00443963	CD46	0.146076	log2FoldChange.abs<=0.025
26103	-0.0588375	2.92195	-2.85499	0.00444155	0.106163	-2.29937	LRIT1	leucine rich repeat, Ig-like and transmembrane domains 1	0.106163	-0.0588375	0.00444155	LRIT1	0.0588375	log2FoldChange.abs<=0.025
401551	-0.0637338	3.77372	-2.85488	0.00444303	0.106163	-2.29966	WDR38	WD repeat domain 38	0.106163	-0.0637338	0.00444303	WDR38	0.0637338	log2FoldChange.abs<=0.025
4824	-0.0596095	2.97993	-2.85457	0.00444736	0.106163	-2.30051	NKX3-1	NK3 homeobox 1	0.106163	-0.0596095	0.00444736	NKX3-1	0.0596095	log2FoldChange.abs<=0.025
128866	0.120729	4.95624	2.85347	0.00446254	0.106163	-2.30348	CHMP4B	charged multivesicular body protein 4B	0.106163	0.120729	0.00446254	CHMP4B	0.120729	log2FoldChange.abs<=0.025
91464	-0.0607149	2.48957	-2.85197	0.00448342	0.106163	-2.30754	ISX	intestine specific homeobox	0.106163	-0.0607149	0.00448342	ISX	0.0607149	log2FoldChange.abs<=0.025
126432	-0.046124	3.48922	-2.85191	0.00448424	0.106163	-2.3077	RINL	Ras and Rab interactor like	0.106163	-0.046124	0.00448424	RINL	0.046124	log2FoldChange.abs<=0.025
5126	-0.0496509	2.64788	-2.85018	0.00450837	0.106163	-2.31237	PCSK2	proprotein convertase subtilisin/kexin type 2	0.106163	-0.0496509	0.00450837	PCSK2	0.0496509	log2FoldChange.abs<=0.025
3785	-0.0520756	4.18494	-2.84747	0.00454651	0.106163	-2.31969	KCNQ2	potassium voltage-gated channel subfamily Q member 2	0.106163	-0.0520756	0.00454651	KCNQ2	0.0520756	log2FoldChange.abs<=0.025
1144	-0.0480543	3.40871	-2.84728	0.00454911	0.106163	-2.32019	CHRND	cholinergic receptor nicotinic delta subunit	0.106163	-0.0480543	0.00454911	CHRND	0.0480543	log2FoldChange.abs<=0.025
864	-0.0625916	4.31676	-2.84688	0.00455482	0.106163	-2.32128	RUNX3	runt related transcription factor 3	0.106163	-0.0625916	0.00455482	RUNX3	0.0625916	log2FoldChange.abs<=0.025
2840	-0.0642008	3.33402	-2.84677	0.00455637	0.106163	-2.32158	GPR17	G protein-coupled receptor 17	0.106163	-0.0642008	0.00455637	GPR17	0.0642008	log2FoldChange.abs<=0.025
439921	0.107098	3.57389	2.84619	0.00456462	0.106163	-2.32315	MXRA7	matrix remodeling associated 7	0.106163	0.107098	0.00456462	MXRA7	0.107098	log2FoldChange.abs<=0.025
55001	-0.0565449	3.24838	-2.84575	0.00457075	0.106163	-2.32432	TTC22	tetratricopeptide repeat domain 22	0.106163	-0.0565449	0.00457075	TTC22	0.0565449	log2FoldChange.abs<=0.025
255275	-0.104312	2.72017	-2.84534	0.00457667	0.106163	-2.32544	MYADML2	myeloid associated differentiation marker like 2	0.106163	-0.104312	0.00457667	MYADML2	0.104312	log2FoldChange.abs<=0.025
363	-0.0533399	2.97381	-2.84443	0.00458952	0.106163	-2.32788	AQP6	aquaporin 6	0.106163	-0.0533399	0.00458952	AQP6	0.0533399	log2FoldChange.abs<=0.025
1350	0.076797	2.91977	2.84421	0.00459264	0.106163	-2.32848	COX7C	cytochrome c oxidase subunit 7C	0.106163	0.076797	0.00459264	COX7C	0.076797	log2FoldChange.abs<=0.025
84293	0.0714752	3.57764	2.84373	0.00459948	0.106163	-2.32977	FAM213A	family with sequence similarity 213 member A	0.106163	0.0714752	0.00459948	FAM213A	0.0714752	log2FoldChange.abs<=0.025
5757	0.16806	7.63126	2.84299	0.00461006	0.106163	-2.33177	PTMA	prothymosin, alpha	0.106163	0.16806	0.00461006	PTMA	0.16806	log2FoldChange.abs<=0.025
348932	-0.0523311	3.04065	-2.84284	0.00461221	0.106163	-2.33217	SLC6A18	solute carrier family 6 member 18	0.106163	-0.0523311	0.00461221	SLC6A18	0.0523311	log2FoldChange.abs<=0.025
3326	0.180434	5.82488	2.8408	0.00464152	0.106163	-2.33768	HSP90AB1	heat shock protein 90 alpha family class B member 1	0.106163	0.180434	0.00464152	HSP90AB1	0.180434	log2FoldChange.abs<=0.025
117286	-0.0704797	3.03653	-2.84077	0.00464187	0.106163	-2.33775	CIB3	calcium and integrin binding family member 3	0.106163	-0.0704797	0.00464187	CIB3	0.0704797	log2FoldChange.abs<=0.025
60	0.179501	6.57693	2.84075	0.00464214	0.106163	-2.3378	ACTB	actin beta	0.106163	0.179501	0.00464214	ACTB	0.179501	log2FoldChange.abs<=0.025
255189	-0.0432989	3.32306	-2.83985	0.00465517	0.106163	-2.34023	PLA2G4F	phospholipase A2 group IVF	0.106163	-0.0432989	0.00465517	PLA2G4F	0.0432989	log2FoldChange.abs<=0.025
7535	-0.04657	3.92302	-2.83947	0.00466059	0.106163	-2.34124	ZAP70	zeta chain of T-cell receptor associated protein kinase 70	0.106163	-0.04657	0.00466059	ZAP70	0.04657	log2FoldChange.abs<=0.025
83752	0.163573	3.82797	2.83943	0.00466113	0.106163	-2.34135	LONP2	lon peptidase 2, peroxisomal	0.106163	0.163573	0.00466113	LONP2	0.163573	log2FoldChange.abs<=0.025
10730	0.130035	2.95163	2.83938	0.00466186	0.106163	-2.34148	YME1L1	YME1 like 1 ATPase	0.106163	0.130035	0.00466186	YME1L1	0.130035	log2FoldChange.abs<=0.025
55168	0.086571	4.10233	2.8391	0.0046659	0.106163	-2.34224	MRPS18A	mitochondrial ribosomal protein S18A	0.106163	0.086571	0.0046659	MRPS18A	0.086571	log2FoldChange.abs<=0.025
440712	-0.0533792	2.60873	-2.83855	0.00467387	0.106163	-2.34372	C1orf186	chromosome 1 open reading frame 186	0.106163	-0.0533792	0.00467387	C1orf186	0.0533792	log2FoldChange.abs<=0.025
257407	-0.0721978	3.36529	-2.83843	0.00467563	0.106163	-2.34405	C2orf72	chromosome 2 open reading frame 72	0.106163	-0.0721978	0.00467563	C2orf72	0.0721978	log2FoldChange.abs<=0.025
203068	0.172289	4.63886	2.83823	0.00467846	0.106163	-2.34457	TUBB	tubulin beta class I	0.106163	0.172289	0.00467846	TUBB	0.172289	log2FoldChange.abs<=0.025
140578	-0.0483793	2.49434	-2.83661	0.00470208	0.106163	-2.34895	CHODL	chondrolectin	0.106163	-0.0483793	0.00470208	CHODL	0.0483793	log2FoldChange.abs<=0.025
27143	-0.046194	3.63803	-2.8365	0.00470368	0.106163	-2.34925	PALD1	phosphatase domain containing, paladin 1	0.106163	-0.046194	0.00470368	PALD1	0.046194	log2FoldChange.abs<=0.025
2901	-0.0454603	3.20461	-2.83566	0.00471588	0.106163	-2.3515	GRIK5	glutamate ionotropic receptor kainate type subunit 5	0.106163	-0.0454603	0.00471588	GRIK5	0.0454603	log2FoldChange.abs<=0.025
518	0.0999312	2.95068	2.83545	0.00471895	0.106163	-2.35206	ATP5G3	ATP synthase, H+ transporting, mitochondrial Fo complex subunit C3 (subunit 9)	0.106163	0.0999312	0.00471895	ATP5G3	0.0999312	log2FoldChange.abs<=0.025
26017	0.0871718	3.95639	2.83529	0.00472123	0.106163	-2.35248	FAM32A	family with sequence similarity 32 member A	0.106163	0.0871718	0.00472123	FAM32A	0.0871718	log2FoldChange.abs<=0.025
11270	-0.0761437	2.88115	-2.83514	0.00472346	0.106163	-2.35289	NRM	nurim (nuclear envelope membrane protein)	0.106163	-0.0761437	0.00472346	NRM	0.0761437	log2FoldChange.abs<=0.025
254122	-0.0477111	2.90959	-2.83494	0.00472631	0.106163	-2.35342	SNX32	sorting nexin 32	0.106163	-0.0477111	0.00472631	SNX32	0.0477111	log2FoldChange.abs<=0.025
79930	-0.0520819	3.72706	-2.83396	0.00474069	0.106163	-2.35606	DOK3	docking protein 3	0.106163	-0.0520819	0.00474069	DOK3	0.0520819	log2FoldChange.abs<=0.025
348738	-0.0628373	3.89038	-2.83375	0.00474378	0.106163	-2.35663	C2orf48	chromosome 2 open reading frame 48	0.106163	-0.0628373	0.00474378	C2orf48	0.0628373	log2FoldChange.abs<=0.025
10916	0.138908	4.36947	2.83188	0.00477127	0.106163	-2.36165	MAGED2	MAGE family member D2	0.106163	0.138908	0.00477127	MAGED2	0.138908	log2FoldChange.abs<=0.025
3749	-0.0627067	3.59295	-2.82982	0.00480165	0.106163	-2.36716	KCNC4	potassium voltage-gated channel subfamily C member 4	0.106163	-0.0627067	0.00480165	KCNC4	0.0627067	log2FoldChange.abs<=0.025
29943	-0.0507225	2.8352	-2.8297	0.00480354	0.106163	-2.3675	PADI1	peptidyl arginine deiminase 1	0.106163	-0.0507225	0.00480354	PADI1	0.0507225	log2FoldChange.abs<=0.025
2645	-0.0551673	3.66152	-2.82965	0.00480431	0.106163	-2.36764	GCK	glucokinase	0.106163	-0.0551673	0.00480431	GCK	0.0551673	log2FoldChange.abs<=0.025
90678	-0.0432596	3.20807	-2.82934	0.00480888	0.106163	-2.36847	LRSAM1	leucine rich repeat and sterile alpha motif containing 1	0.106163	-0.0432596	0.00480888	LRSAM1	0.0432596	log2FoldChange.abs<=0.025
388939	-0.0757733	2.98191	-2.82915	0.0048116	0.106163	-2.36896	C2orf71	chromosome 2 open reading frame 71	0.106163	-0.0757733	0.0048116	C2orf71	0.0757733	log2FoldChange.abs<=0.025
8856	-0.0539635	2.93603	-2.82901	0.0048137	0.106163	-2.36934	NR1I2	nuclear receptor subfamily 1 group I member 2	0.106163	-0.0539635	0.0048137	NR1I2	0.0539635	log2FoldChange.abs<=0.025
9051	-0.0488437	3.79988	-2.82875	0.0048176	0.106163	-2.37004	PSTPIP1	proline-serine-threonine phosphatase interacting protein 1	0.106163	-0.0488437	0.0048176	PSTPIP1	0.0488437	log2FoldChange.abs<=0.025
55014	0.0657251	2.4909	2.82843	0.00482241	0.106163	-2.37091	STX17	syntaxin 17	0.106163	0.0657251	0.00482241	STX17	0.0657251	log2FoldChange.abs<=0.025
1755	-0.0468905	2.86728	-2.8263	0.0048542	0.106163	-2.37662	DMBT1	deleted in malignant brain tumors 1	0.106163	-0.0468905	0.0048542	DMBT1	0.0468905	log2FoldChange.abs<=0.025
126123	-0.0624629	2.57798	-2.82617	0.00485612	0.106163	-2.37696	IZUMO2	IZUMO family member 2	0.106163	-0.0624629	0.00485612	IZUMO2	0.0624629	log2FoldChange.abs<=0.025
7532	0.143623	4.85706	2.8257	0.00486309	0.106163	-2.37821	YWHAG	tyrosine 3-monooxygenase/tryptophan 5-monooxygenase activation protein gamma	0.106163	0.143623	0.00486309	YWHAG	0.143623	log2FoldChange.abs<=0.025
311	0.0911631	3.83858	2.8252	0.00487066	0.106163	-2.37956	ANXA11	annexin A11	0.106163	0.0911631	0.00487066	ANXA11	0.0911631	log2FoldChange.abs<=0.025
254042	-0.0454487	2.39141	-2.82463	0.00487914	0.106163	-2.38107	METAP1D	methionyl aminopeptidase type 1D, mitochondrial	0.106163	-0.0454487	0.00487914	METAP1D	0.0454487	log2FoldChange.abs<=0.025
199777	0.110057	2.28707	2.82421	0.00488558	0.106163	-2.38222	ZNF626	zinc finger protein 626	0.106163	0.110057	0.00488558	ZNF626	0.110057	log2FoldChange.abs<=0.025
27130	0.0414364	2.42528	2.82406	0.00488781	0.106163	-2.38261	INVS	inversin	0.106163	0.0414364	0.00488781	INVS	0.0414364	log2FoldChange.abs<=0.025
65117	0.108877	3.95894	2.82381	0.00489161	0.106163	-2.38329	RSRC2	arginine and serine rich coiled-coil 2	0.106163	0.108877	0.00489161	RSRC2	0.108877	log2FoldChange.abs<=0.025
55198	0.0953172	3.12029	2.82351	0.00489602	0.106163	-2.38407	APPL2	adaptor protein, phosphotyrosine interacting with PH domain and leucine zipper 2	0.106163	0.0953172	0.00489602	APPL2	0.0953172	log2FoldChange.abs<=0.025
8328	-0.0558953	3.02718	-2.82287	0.00490569	0.106163	-2.38578	GFI1B	growth factor independent 1B transcriptional repressor	0.106163	-0.0558953	0.00490569	GFI1B	0.0558953	log2FoldChange.abs<=0.025
26135	0.146954	4.57835	2.82266	0.00490897	0.106163	-2.38637	SERBP1	SERPINE1 mRNA binding protein 1	0.106163	0.146954	0.00490897	SERBP1	0.146954	log2FoldChange.abs<=0.025
2098	0.0938508	2.67365	2.82231	0.00491418	0.106163	-2.38729	ESD	esterase D	0.106163	0.0938508	0.00491418	ESD	0.0938508	log2FoldChange.abs<=0.025
6218	0.12181	5.12198	2.82176	0.00492257	0.106163	-2.38877	RPS17	ribosomal protein S17	0.106163	0.12181	0.00492257	RPS17	0.12181	log2FoldChange.abs<=0.025
161253	-0.0680328	3.54818	-2.82138	0.00492827	0.106163	-2.38977	REM2	RRAD and GEM like GTPase 2	0.106163	-0.0680328	0.00492827	REM2	0.0680328	log2FoldChange.abs<=0.025
9398	-0.0522577	2.7248	-2.82094	0.00493494	0.106163	-2.39095	CD101	CD101 molecule	0.106163	-0.0522577	0.00493494	CD101	0.0522577	log2FoldChange.abs<=0.025
60490	-0.0521219	3.59032	-2.82064	0.00493956	0.106163	-2.39176	PPCDC	phosphopantothenoylcysteine decarboxylase	0.106163	-0.0521219	0.00493956	PPCDC	0.0521219	log2FoldChange.abs<=0.025
26297	-0.0408817	3.20884	-2.82051	0.00494145	0.106163	-2.39209	SERGEF	secretion regulating guanine nucleotide exchange factor	0.106163	-0.0408817	0.00494145	SERGEF	0.0408817	log2FoldChange.abs<=0.025
116064	0.140902	2.6116	2.82018	0.00494652	0.106163	-2.39299	LRRC58	leucine rich repeat containing 58	0.106163	0.140902	0.00494652	LRRC58	0.140902	log2FoldChange.abs<=0.025
11155	-0.043059	3.39828	-2.81981	0.00495212	0.106163	-2.39397	LDB3	LIM domain binding 3	0.106163	-0.043059	0.00495212	LDB3	0.043059	log2FoldChange.abs<=0.025
84336	-0.0662262	4.44887	-2.81975	0.00495316	0.106163	-2.39415	TMEM101	transmembrane protein 101	0.106163	-0.0662262	0.00495316	TMEM101	0.0662262	log2FoldChange.abs<=0.025
374354	0.104957	2.937	2.81867	0.0049695	0.106163	-2.39701	NHLRC2	NHL repeat containing 2	0.106163	0.104957	0.0049695	NHLRC2	0.104957	log2FoldChange.abs<=0.025
10181	0.12243	3.6775	2.81864	0.00497008	0.106163	-2.39711	RBM5	RNA binding motif protein 5	0.106163	0.12243	0.00497008	RBM5	0.12243	log2FoldChange.abs<=0.025
22895	-0.0471722	3.22475	-2.8177	0.00498448	0.106163	-2.39962	RPH3A	rabphilin 3A	0.106163	-0.0471722	0.00498448	RPH3A	0.0471722	log2FoldChange.abs<=0.025
285175	-0.0536005	2.4936	-2.81748	0.00498776	0.106163	-2.40019	UNC80	unc-80 homolog, NALCN activator	0.106163	-0.0536005	0.00498776	UNC80	0.0536005	log2FoldChange.abs<=0.025
94239	0.115947	4.49249	2.8166	0.00500137	0.106163	-2.40256	H2AFV	H2A histone family member V	0.106163	0.115947	0.00500137	H2AFV	0.115947	log2FoldChange.abs<=0.025
89884	-0.0675637	3.41601	-2.81652	0.00500258	0.106163	-2.40277	LHX4	LIM homeobox 4	0.106163	-0.0675637	0.00500258	LHX4	0.0675637	log2FoldChange.abs<=0.025
91252	-0.0374126	4.10149	-2.8159	0.00501212	0.106163	-2.40442	SLC39A13	solute carrier family 39 member 13	0.106163	-0.0374126	0.00501212	SLC39A13	0.0374126	log2FoldChange.abs<=0.025
3787	-0.0614723	2.653	-2.81578	0.00501398	0.106163	-2.40475	KCNS1	potassium voltage-gated channel modifier subfamily S member 1	0.106163	-0.0614723	0.00501398	KCNS1	0.0614723	log2FoldChange.abs<=0.025
7268	-0.0333319	3.01942	-2.8149	0.00502755	0.106163	-2.40709	TTC4	tetratricopeptide repeat domain 4	0.106163	-0.0333319	0.00502755	TTC4	0.0333319	log2FoldChange.abs<=0.025
4193	0.126546	3.43405	2.81399	0.00504154	0.106163	-2.40951	MDM2	MDM2 proto-oncogene	0.106163	0.126546	0.00504154	MDM2	0.126546	log2FoldChange.abs<=0.025
1195	0.160794	3.68045	2.81378	0.00504478	0.106163	-2.41006	CLK1	CDC like kinase 1	0.106163	0.160794	0.00504478	CLK1	0.160794	log2FoldChange.abs<=0.025
9741	0.192044	4.45268	2.81375	0.00504534	0.106163	-2.41016	LAPTM4A	lysosomal protein transmembrane 4 alpha	0.106163	0.192044	0.00504534	LAPTM4A	0.192044	log2FoldChange.abs<=0.025
3093	0.124664	3.52506	2.8129	0.0050585	0.106163	-2.41242	UBE2K	ubiquitin conjugating enzyme E2 K	0.106163	0.124664	0.0050585	UBE2K	0.124664	log2FoldChange.abs<=0.025
8896	0.0790437	3.19568	2.81278	0.00506033	0.106163	-2.41273	BUD31	BUD31 homolog	0.106163	0.0790437	0.00506033	BUD31	0.0790437	log2FoldChange.abs<=0.025
649179	-0.0608733	2.96474	-2.80937	0.00511362	0.106651	-2.42183	PRAMENP	PRAME N-terminal-like, pseudogene	0.106651	-0.0608733	0.00511362	PRAMENP	0.0608733	log2FoldChange.abs<=0.025
8672	0.067572	3.11164	2.80827	0.00513098	0.106651	-2.42477	EIF4G3	eukaryotic translation initiation factor 4 gamma 3	0.106651	0.067572	0.00513098	EIF4G3	0.067572	log2FoldChange.abs<=0.025
440275	0.0546216	2.55395	2.80798	0.00513555	0.106651	-2.42554	EIF2AK4	eukaryotic translation initiation factor 2 alpha kinase 4	0.106651	0.0546216	0.00513555	EIF2AK4	0.0546216	log2FoldChange.abs<=0.025
92745	-0.0474085	3.09193	-2.80768	0.0051402	0.106651	-2.42633	SLC38A5	solute carrier family 38 member 5	0.106651	-0.0474085	0.0051402	SLC38A5	0.0474085	log2FoldChange.abs<=0.025
79364	0.0611008	3.41413	2.80764	0.00514079	0.106651	-2.42643	ZXDC	ZXD family zinc finger C	0.106651	0.0611008	0.00514079	ZXDC	0.0611008	log2FoldChange.abs<=0.025
2005	0.089853	3.16138	2.80752	0.00514274	0.106651	-2.42676	ELK4	ELK4, ETS transcription factor	0.106651	0.089853	0.00514274	ELK4	0.089853	log2FoldChange.abs<=0.025
4294	-0.0531049	3.94917	-2.80738	0.00514501	0.106651	-2.42714	MAP3K10	mitogen-activated protein kinase kinase kinase 10	0.106651	-0.0531049	0.00514501	MAP3K10	0.0531049	log2FoldChange.abs<=0.025
7047	-0.0473129	2.87938	-2.80516	0.00518001	0.106651	-2.43302	TGM4	transglutaminase 4	0.106651	-0.0473129	0.00518001	TGM4	0.0473129	log2FoldChange.abs<=0.025
283212	-0.0582017	3.60932	-2.80511	0.00518088	0.106651	-2.43317	KLHL35	kelch like family member 35	0.106651	-0.0582017	0.00518088	KLHL35	0.0582017	log2FoldChange.abs<=0.025
29117	0.112298	3.5654	2.80399	0.00519869	0.106651	-2.43615	BRD7	bromodomain containing 7	0.106651	0.112298	0.00519869	BRD7	0.112298	log2FoldChange.abs<=0.025
9804	0.112451	4.23245	2.8029	0.0052161	0.106651	-2.43905	TOMM20	translocase of outer mitochondrial membrane 20	0.106651	0.112451	0.0052161	TOMM20	0.112451	log2FoldChange.abs<=0.025
43	-0.063056	4.42235	-2.80276	0.00521837	0.106651	-2.43942	ACHE	acetylcholinesterase (Cartwright blood group)	0.106651	-0.063056	0.00521837	ACHE	0.063056	log2FoldChange.abs<=0.025
283514	-0.0652659	3.34545	-2.802	0.00523052	0.106651	-2.44144	SIAH3	siah E3 ubiquitin protein ligase family member 3	0.106651	-0.0652659	0.00523052	SIAH3	0.0652659	log2FoldChange.abs<=0.025
147011	-0.0528482	3.43739	-2.80198	0.00523073	0.106651	-2.44148	PROCA1	protein interacting with cyclin A1	0.106651	-0.0528482	0.00523073	PROCA1	0.0528482	log2FoldChange.abs<=0.025
10605	0.0560922	3.10895	2.80154	0.00523776	0.106651	-2.44264	PAIP1	poly(A) binding protein interacting protein 1	0.106651	0.0560922	0.00523776	PAIP1	0.0560922	log2FoldChange.abs<=0.025
339779	-0.0691976	2.97945	-2.80111	0.00524475	0.106651	-2.4438	PRR30	proline rich 30	0.106651	-0.0691976	0.00524475	PRR30	0.0691976	log2FoldChange.abs<=0.025
3958	0.129166	4.34479	2.8003	0.00525769	0.106651	-2.44594	LGALS3	galectin 3	0.106651	0.129166	0.00525769	LGALS3	0.129166	log2FoldChange.abs<=0.025
6143	0.168848	5.61234	2.80022	0.00525907	0.106651	-2.44616	RPL19	ribosomal protein L19	0.106651	0.168848	0.00525907	RPL19	0.168848	log2FoldChange.abs<=0.025
128876	-0.0572387	3.33099	-2.80019	0.00525953	0.106651	-2.44624	FAM83C	family with sequence similarity 83 member C	0.106651	-0.0572387	0.00525953	FAM83C	0.0572387	log2FoldChange.abs<=0.025
79870	-0.0533372	2.68508	-2.80013	0.00526049	0.106651	-2.4464	BAALC	brain and acute leukemia, cytoplasmic	0.106651	-0.0533372	0.00526049	BAALC	0.0533372	log2FoldChange.abs<=0.025
10500	-0.0546207	3.56855	-2.80011	0.00526078	0.106651	-2.44645	SEMA6C	semaphorin 6C	0.106651	-0.0546207	0.00526078	SEMA6C	0.0546207	log2FoldChange.abs<=0.025
1521	-0.0486069	3.48078	-2.79945	0.00527148	0.106651	-2.44821	CTSW	cathepsin W	0.106651	-0.0486069	0.00527148	CTSW	0.0486069	log2FoldChange.abs<=0.025
390756	-0.118406	2.42261	-2.79873	0.00528306	0.106651	-2.45011	OR3A4P	olfactory receptor family 3 subfamily A member 4 pseudogene	0.106651	-0.118406	0.00528306	OR3A4P	0.118406	log2FoldChange.abs<=0.025
92521	-0.0397763	3.8355	-2.79865	0.00528434	0.106651	-2.45032	SPECC1	sperm antigen with calponin homology and coiled-coil domains 1	0.106651	-0.0397763	0.00528434	SPECC1	0.0397763	log2FoldChange.abs<=0.025
2618	0.0400368	2.63972	2.79818	0.00529204	0.106651	-2.45159	GART	phosphoribosylglycinamide formyltransferase, phosphoribosylglycinamide synthetase, phosphoribosylaminoimidazole synthetase	0.106651	0.0400368	0.00529204	GART	0.0400368	log2FoldChange.abs<=0.025
93589	-0.0503914	2.92752	-2.79814	0.0052926	0.106651	-2.45168	CACNA2D4	calcium voltage-gated channel auxiliary subunit alpha2delta 4	0.106651	-0.0503914	0.0052926	CACNA2D4	0.0503914	log2FoldChange.abs<=0.025
6156	0.116401	4.01994	2.79679	0.00531453	0.106651	-2.45526	RPL30	ribosomal protein L30	0.106651	0.116401	0.00531453	RPL30	0.116401	log2FoldChange.abs<=0.025
285672	0.0697621	3.38501	2.79643	0.0053203	0.106651	-2.4562	SREK1IP1	SREK1 interacting protein 1	0.106651	0.0697621	0.0053203	SREK1IP1	0.0697621	log2FoldChange.abs<=0.025
9577	0.0513994	3.52889	2.79641	0.00532062	0.106651	-2.45626	BRE	brain and reproductive organ-expressed (TNFRSF1A modulator)	0.106651	0.0513994	0.00532062	BRE	0.0513994	log2FoldChange.abs<=0.025
148137	-0.0347233	3.89083	-2.79625	0.00532336	0.106651	-2.4567	PROSER3	proline and serine rich 3	0.106651	-0.0347233	0.00532336	PROSER3	0.0347233	log2FoldChange.abs<=0.025
2023	0.113901	4.45871	2.79474	0.00534794	0.106868	-2.4607	ENO1	enolase 1	0.106868	0.113901	0.00534794	ENO1	0.113901	log2FoldChange.abs<=0.025
147872	-0.0955092	3.83924	-2.7946	0.0053502	0.106868	-2.46106	CCDC155	coiled-coil domain containing 155	0.106868	-0.0955092	0.0053502	CCDC155	0.0955092	log2FoldChange.abs<=0.025
4720	0.0478991	3.43735	2.79345	0.0053691	0.106877	-2.46412	NDUFS2	NADH:ubiquinone oxidoreductase core subunit S2	0.106877	0.0478991	0.0053691	NDUFS2	0.0478991	log2FoldChange.abs<=0.025
487	-0.0443808	3.35541	-2.79327	0.00537192	0.106877	-2.46458	ATP2A1	ATPase sarcoplasmic/endoplasmic reticulum Ca2+ transporting 1	0.106877	-0.0443808	0.00537192	ATP2A1	0.0443808	log2FoldChange.abs<=0.025
2512	0.270871	7.85898	2.7931	0.00537471	0.106877	-2.46503	FTL	ferritin light chain	0.106877	0.270871	0.00537471	FTL	0.270871	log2FoldChange.abs<=0.025
646892	-0.0707037	2.58582	-2.79223	0.00538903	0.106978	-2.46733	SH2D7	SH2 domain containing 7	0.106978	-0.0707037	0.00538903	SH2D7	0.0707037	log2FoldChange.abs<=0.025
8277	-0.0509213	2.43391	-2.79167	0.00539836	0.106978	-2.46883	TKTL1	transketolase like 1	0.106978	-0.0509213	0.00539836	TKTL1	0.0509213	log2FoldChange.abs<=0.025
2016	-0.0814726	3.69041	-2.79133	0.00540384	0.106978	-2.46971	EMX1	empty spiracles homeobox 1	0.106978	-0.0814726	0.00540384	EMX1	0.0814726	log2FoldChange.abs<=0.025
745	-0.0470288	3.44858	-2.79006	0.00542489	0.107124	-2.47308	MYRF	myelin regulatory factor	0.107124	-0.0470288	0.00542489	MYRF	0.0470288	log2FoldChange.abs<=0.025
81688	0.116456	3.85919	2.78992	0.00542727	0.107124	-2.47346	C6orf62	chromosome 6 open reading frame 62	0.107124	0.116456	0.00542727	C6orf62	0.116456	log2FoldChange.abs<=0.025
4893	0.126239	3.96129	2.78826	0.0054548	0.107469	-2.47785	NRAS	NRAS proto-oncogene, GTPase	0.107469	0.126239	0.0054548	NRAS	0.126239	log2FoldChange.abs<=0.025
9001	-0.0523624	3.46643	-2.78745	0.00546828	0.107469	-2.47999	HAP1	huntingtin associated protein 1	0.107469	-0.0523624	0.00546828	HAP1	0.0523624	log2FoldChange.abs<=0.025
732253	-0.0760256	2.43165	-2.78741	0.00546888	0.107469	-2.48009	TDRG1	testis development related 1 (non-protein coding)	0.107469	-0.0760256	0.00546888	TDRG1	0.0760256	log2FoldChange.abs<=0.025
29925	-0.0575539	3.19136	-2.78678	0.00547946	0.107518	-2.48176	GMPPB	GDP-mannose pyrophosphorylase B	0.107518	-0.0575539	0.00547946	GMPPB	0.0575539	log2FoldChange.abs<=0.025
55154	0.0391291	3.81911	2.78582	0.00549545	0.107674	-2.48429	MSTO1	misato 1, mitochondrial distribution and morphology regulator	0.107674	0.0391291	0.00549545	MSTO1	0.0391291	log2FoldChange.abs<=0.025
5062	0.109348	3.5153	2.78088	0.00557875	0.107866	-2.49732	PAK2	p21 (RAC1) activated kinase 2	0.107866	0.109348	0.00557875	PAK2	0.109348	log2FoldChange.abs<=0.025
163688	-0.0607516	3.46272	-2.78059	0.00558373	0.107866	-2.4981	CALML6	calmodulin like 6	0.107866	-0.0607516	0.00558373	CALML6	0.0607516	log2FoldChange.abs<=0.025
2952	-0.066421	3.2263	-2.78007	0.00559263	0.107866	-2.49948	GSTT1	glutathione S-transferase theta 1	0.107866	-0.066421	0.00559263	GSTT1	0.066421	log2FoldChange.abs<=0.025
6712	-0.0528811	3.80123	-2.7797	0.00559886	0.107866	-2.50044	SPTBN2	spectrin beta, non-erythrocytic 2	0.107866	-0.0528811	0.00559886	SPTBN2	0.0528811	log2FoldChange.abs<=0.025
779	-0.0485228	3.37867	-2.7796	0.00560064	0.107866	-2.50072	CACNA1S	calcium voltage-gated channel subunit alpha1 S	0.107866	-0.0485228	0.00560064	CACNA1S	0.0485228	log2FoldChange.abs<=0.025
27164	-0.0653113	3.18271	-2.77926	0.00560627	0.107866	-2.50159	SALL3	spalt like transcription factor 3	0.107866	-0.0653113	0.00560627	SALL3	0.0653113	log2FoldChange.abs<=0.025
9754	-0.0457255	2.9329	-2.77909	0.00560917	0.107866	-2.50203	STARD8	StAR related lipid transfer domain containing 8	0.107866	-0.0457255	0.00560917	STARD8	0.0457255	log2FoldChange.abs<=0.025
92714	-0.0419384	4.46777	-2.77902	0.00561041	0.107866	-2.50223	ARRDC1	arrestin domain containing 1	0.107866	-0.0419384	0.00561041	ARRDC1	0.0419384	log2FoldChange.abs<=0.025
79882	0.0987688	3.19019	2.77869	0.00561605	0.107866	-2.5031	ZC3H14	zinc finger CCCH-type containing 14	0.107866	0.0987688	0.00561605	ZC3H14	0.0987688	log2FoldChange.abs<=0.025
51512	-0.0510899	2.78287	-2.77715	0.00564238	0.107866	-2.50715	GTSE1	G2 and S-phase expressed 1	0.107866	-0.0510899	0.00564238	GTSE1	0.0510899	log2FoldChange.abs<=0.025
6094	-0.0860103	3.9147	-2.77675	0.00564935	0.107866	-2.50822	ROM1	retinal outer segment membrane protein 1	0.107866	-0.0860103	0.00564935	ROM1	0.0860103	log2FoldChange.abs<=0.025
6941	-0.0490792	2.61214	-2.77598	0.0056625	0.107866	-2.51023	TCF19	transcription factor 19	0.107866	-0.0490792	0.0056625	TCF19	0.0490792	log2FoldChange.abs<=0.025
25894	-0.0377345	3.50799	-2.77584	0.00566495	0.107866	-2.51061	PLEKHG4	pleckstrin homology and RhoGEF domain containing G4	0.107866	-0.0377345	0.00566495	PLEKHG4	0.0377345	log2FoldChange.abs<=0.025
28996	0.0990495	4.2744	2.77469	0.00568478	0.107866	-2.51363	HIPK2	homeodomain interacting protein kinase 2	0.107866	0.0990495	0.00568478	HIPK2	0.0990495	log2FoldChange.abs<=0.025
1601	0.169089	3.68646	2.77433	0.00569104	0.107866	-2.51459	DAB2	DAB2, clathrin adaptor protein	0.107866	0.169089	0.00569104	DAB2	0.169089	log2FoldChange.abs<=0.025
79814	-0.0478783	2.5505	-2.77405	0.00569581	0.107866	-2.51531	AGMAT	agmatinase	0.107866	-0.0478783	0.00569581	AGMAT	0.0478783	log2FoldChange.abs<=0.025
7447	-0.0614246	3.18499	-2.774	0.00569668	0.107866	-2.51545	VSNL1	visinin like 1	0.107866	-0.0614246	0.00569668	VSNL1	0.0614246	log2FoldChange.abs<=0.025
23326	0.0978529	4.20098	2.77367	0.00570246	0.107866	-2.51632	USP22	ubiquitin specific peptidase 22	0.107866	0.0978529	0.00570246	USP22	0.0978529	log2FoldChange.abs<=0.025
6139	0.110051	4.2169	2.77363	0.00570306	0.107866	-2.51642	RPL17	ribosomal protein L17	0.107866	0.110051	0.00570306	RPL17	0.110051	log2FoldChange.abs<=0.025
2298	-0.0738048	2.85308	-2.77129	0.00574376	0.107866	-2.52257	FOXD4	forkhead box D4	0.107866	-0.0738048	0.00574376	FOXD4	0.0738048	log2FoldChange.abs<=0.025
1965	0.0848428	2.51645	2.77047	0.00575813	0.107866	-2.52474	EIF2S1	eukaryotic translation initiation factor 2 subunit alpha	0.107866	0.0848428	0.00575813	EIF2S1	0.0848428	log2FoldChange.abs<=0.025
9389	-0.0541739	2.76463	-2.7704	0.00575927	0.107866	-2.52491	SLC22A14	solute carrier family 22 member 14	0.107866	-0.0541739	0.00575927	SLC22A14	0.0541739	log2FoldChange.abs<=0.025
140609	0.0744258	2.65214	2.76989	0.00576829	0.107866	-2.52626	NEK7	NIMA related kinase 7	0.107866	0.0744258	0.00576829	NEK7	0.0744258	log2FoldChange.abs<=0.025
8601	-0.0495963	3.45516	-2.76926	0.00577924	0.107866	-2.52791	RGS20	regulator of G-protein signaling 20	0.107866	-0.0495963	0.00577924	RGS20	0.0495963	log2FoldChange.abs<=0.025
118980	-0.037123	3.17416	-2.76901	0.00578358	0.107866	-2.52856	SFXN2	sideroflexin 2	0.107866	-0.037123	0.00578358	SFXN2	0.037123	log2FoldChange.abs<=0.025
51434	0.0664841	2.64441	2.76875	0.00578817	0.107866	-2.52924	ANAPC7	anaphase promoting complex subunit 7	0.107866	0.0664841	0.00578817	ANAPC7	0.0664841	log2FoldChange.abs<=0.025
170689	-0.0627372	3.42441	-2.76867	0.00578954	0.107866	-2.52945	ADAMTS15	ADAM metallopeptidase with thrombospondin type 1 motif 15	0.107866	-0.0627372	0.00578954	ADAMTS15	0.0627372	log2FoldChange.abs<=0.025
2675	-0.0505947	2.9304	-2.76848	0.00579302	0.107866	-2.52997	GFRA2	GDNF family receptor alpha 2	0.107866	-0.0505947	0.00579302	GFRA2	0.0505947	log2FoldChange.abs<=0.025
1412	-0.0726358	3.91543	-2.76834	0.00579544	0.107866	-2.53033	CRYBA2	crystallin beta A2	0.107866	-0.0726358	0.00579544	CRYBA2	0.0726358	log2FoldChange.abs<=0.025
136227	-0.050627	4.58575	-2.76829	0.00579627	0.107866	-2.53045	COL26A1	collagen type XXVI alpha 1 chain	0.107866	-0.050627	0.00579627	COL26A1	0.050627	log2FoldChange.abs<=0.025
444	0.130978	3.53814	2.7679	0.00580321	0.107866	-2.53149	ASPH	aspartate beta-hydroxylase	0.107866	0.130978	0.00580321	ASPH	0.130978	log2FoldChange.abs<=0.025
344148	-0.0566256	2.7116	-2.76727	0.0058143	0.107866	-2.53314	NCKAP5	NCK associated protein 5	0.107866	-0.0566256	0.0058143	NCKAP5	0.0566256	log2FoldChange.abs<=0.025
149650	-0.0935574	3.05717	-2.76536	0.00584804	0.107866	-2.53815	FLJ32154	uncharacterized protein FLJ32154	0.107866	-0.0935574	0.00584804	FLJ32154	0.0935574	log2FoldChange.abs<=0.025
729956	-0.0690057	3.82127	-2.76516	0.00585154	0.107866	-2.53867	SHISA7	shisa family member 7	0.107866	-0.0690057	0.00585154	SHISA7	0.0690057	log2FoldChange.abs<=0.025
11318	-0.0792774	3.5059	-2.76453	0.00586266	0.107866	-2.54031	GPR182	G protein-coupled receptor 182	0.107866	-0.0792774	0.00586266	GPR182	0.0792774	log2FoldChange.abs<=0.025
5037	0.111785	4.86039	2.76419	0.0058688	0.107866	-2.54122	PEBP1	phosphatidylethanolamine binding protein 1	0.107866	0.111785	0.0058688	PEBP1	0.111785	log2FoldChange.abs<=0.025
90288	-0.0588164	2.5782	-2.76414	0.00586955	0.107866	-2.54133	EFCAB12	EF-hand calcium binding domain 12	0.107866	-0.0588164	0.00586955	EFCAB12	0.0588164	log2FoldChange.abs<=0.025
64397	0.101559	3.18791	2.76362	0.00587884	0.107866	-2.5427	ZNF106	zinc finger protein 106	0.107866	0.101559	0.00587884	ZNF106	0.101559	log2FoldChange.abs<=0.025
8515	-0.0382041	2.94399	-2.76355	0.00588019	0.107866	-2.5429	ITGA10	integrin subunit alpha 10	0.107866	-0.0382041	0.00588019	ITGA10	0.0382041	log2FoldChange.abs<=0.025
5394	0.091287	3.72359	2.76338	0.0058831	0.107866	-2.54332	EXOSC10	exosome component 10	0.107866	0.091287	0.0058831	EXOSC10	0.091287	log2FoldChange.abs<=0.025
30814	-0.0701844	2.63134	-2.76326	0.00588521	0.107866	-2.54363	PLA2G2E	phospholipase A2 group IIE	0.107866	-0.0701844	0.00588521	PLA2G2E	0.0701844	log2FoldChange.abs<=0.025
57159	-0.0509087	3.2246	-2.76326	0.00588532	0.107866	-2.54365	TRIM54	tripartite motif containing 54	0.107866	-0.0509087	0.00588532	TRIM54	0.0509087	log2FoldChange.abs<=0.025
57448	0.102814	2.94726	2.76264	0.00589639	0.107866	-2.54528	BIRC6	baculoviral IAP repeat containing 6	0.107866	0.102814	0.00589639	BIRC6	0.102814	log2FoldChange.abs<=0.025
8479	-0.0560855	3.56665	-2.76262	0.00589665	0.107866	-2.54532	HIRIP3	HIRA interacting protein 3	0.107866	-0.0560855	0.00589665	HIRIP3	0.0560855	log2FoldChange.abs<=0.025
1314	0.10948	3.49965	2.76253	0.0058983	0.107866	-2.54556	COPA	coatomer protein complex subunit alpha	0.107866	0.10948	0.0058983	COPA	0.10948	log2FoldChange.abs<=0.025
6647	0.0965583	4.22589	2.76206	0.00590674	0.107866	-2.5468	SOD1	superoxide dismutase 1	0.107866	0.0965583	0.00590674	SOD1	0.0965583	log2FoldChange.abs<=0.025
285855	0.0646314	3.16259	2.76174	0.00591244	0.107866	-2.54763	RPL7L1	ribosomal protein L7 like 1	0.107866	0.0646314	0.00591244	RPL7L1	0.0646314	log2FoldChange.abs<=0.025
84309	-0.0668451	4.16504	-2.76174	0.00591248	0.107866	-2.54764	NUDT16L1	nudix hydrolase 16 like 1	0.107866	-0.0668451	0.00591248	NUDT16L1	0.0668451	log2FoldChange.abs<=0.025
56963	-0.0541829	3.76123	-2.76169	0.00591325	0.107866	-2.54775	RGMA	repulsive guidance molecule family member a	0.107866	-0.0541829	0.00591325	RGMA	0.0541829	log2FoldChange.abs<=0.025
4731	0.0945456	4.67784	2.76089	0.00592757	0.107866	-2.54984	NDUFV3	NADH:ubiquinone oxidoreductase subunit V3	0.107866	0.0945456	0.00592757	NDUFV3	0.0945456	log2FoldChange.abs<=0.025
23480	0.0892409	2.53106	2.76057	0.00593342	0.107866	-2.5507	SEC61G	Sec61 translocon gamma subunit	0.107866	0.0892409	0.00593342	SEC61G	0.0892409	log2FoldChange.abs<=0.025
8218	-0.0339894	2.5025	-2.75871	0.00596694	0.107866	-2.55557	CLTCL1	clathrin heavy chain like 1	0.107866	-0.0339894	0.00596694	CLTCL1	0.0339894	log2FoldChange.abs<=0.025
259236	-0.0707398	3.47196	-2.75859	0.00596896	0.107866	-2.55586	TMIE	transmembrane inner ear	0.107866	-0.0707398	0.00596896	TMIE	0.0707398	log2FoldChange.abs<=0.025
79849	-0.0490813	3.10487	-2.75832	0.00597397	0.107866	-2.55659	PDZD3	PDZ domain containing 3	0.107866	-0.0490813	0.00597397	PDZD3	0.0490813	log2FoldChange.abs<=0.025
10128	0.0957274	2.55596	2.75829	0.00597451	0.107866	-2.55667	LRPPRC	leucine rich pentatricopeptide repeat containing	0.107866	0.0957274	0.00597451	LRPPRC	0.0957274	log2FoldChange.abs<=0.025
388324	-0.0546294	3.61626	-2.7582	0.00597615	0.107866	-2.5569	INCA1	inhibitor of CDK, cyclin A1 interacting protein 1	0.107866	-0.0546294	0.00597615	INCA1	0.0546294	log2FoldChange.abs<=0.025
353324	-0.0911389	2.95415	-2.75751	0.00598863	0.107866	-2.55871	SPATA12	spermatogenesis associated 12	0.107866	-0.0911389	0.00598863	SPATA12	0.0911389	log2FoldChange.abs<=0.025
5138	-0.0396591	3.58928	-2.75744	0.0059898	0.107866	-2.55888	PDE2A	phosphodiesterase 2A	0.107866	-0.0396591	0.0059898	PDE2A	0.0396591	log2FoldChange.abs<=0.025
56649	-0.0505895	2.41945	-2.7567	0.00600319	0.107866	-2.56081	TMPRSS4	transmembrane protease, serine 4	0.107866	-0.0505895	0.00600319	TMPRSS4	0.0505895	log2FoldChange.abs<=0.025
255061	-0.0735886	3.14552	-2.75617	0.0060129	0.107866	-2.56221	TAC4	tachykinin 4 (hemokinin)	0.107866	-0.0735886	0.0060129	TAC4	0.0735886	log2FoldChange.abs<=0.025
10910	0.068307	2.66779	2.75602	0.00601557	0.107866	-2.56259	SUGT1	SGT1 homolog, MIS12 kinetochore complex assembly cochaperone	0.107866	0.068307	0.00601557	SUGT1	0.068307	log2FoldChange.abs<=0.025
10933	0.149668	4.33582	2.75563	0.0060227	0.107866	-2.56362	MORF4L1	mortality factor 4 like 1	0.107866	0.149668	0.0060227	MORF4L1	0.149668	log2FoldChange.abs<=0.025
4329	0.0488888	2.43509	2.75559	0.00602337	0.107866	-2.56372	ALDH6A1	aldehyde dehydrogenase 6 family member A1	0.107866	0.0488888	0.00602337	ALDH6A1	0.0488888	log2FoldChange.abs<=0.025
55970	0.124961	3.62783	2.75536	0.0060275	0.107866	-2.56431	GNG12	G protein subunit gamma 12	0.107866	0.124961	0.0060275	GNG12	0.124961	log2FoldChange.abs<=0.025
6133	0.332511	7.48488	2.75519	0.00603072	0.107866	-2.56477	RPL9	ribosomal protein L9	0.107866	0.332511	0.00603072	RPL9	0.332511	log2FoldChange.abs<=0.025
1444	-0.0503994	3.09141	-2.75216	0.00608604	0.108153	-2.57267	CSHL1	chorionic somatomammotropin hormone like 1	0.108153	-0.0503994	0.00608604	CSHL1	0.0503994	log2FoldChange.abs<=0.025
9915	-0.0472212	3.02378	-2.75214	0.00608648	0.108153	-2.57273	ARNT2	aryl hydrocarbon receptor nuclear translocator 2	0.108153	-0.0472212	0.00608648	ARNT2	0.0472212	log2FoldChange.abs<=0.025
55870	0.102567	3.66807	2.75135	0.00610091	0.108153	-2.57478	ASH1L	ASH1 like histone lysine methyltransferase	0.108153	0.102567	0.00610091	ASH1L	0.102567	log2FoldChange.abs<=0.025
116969	-0.0633554	4.20653	-2.75102	0.00610711	0.108153	-2.57566	ART5	ADP-ribosyltransferase 5	0.108153	-0.0633554	0.00610711	ART5	0.0633554	log2FoldChange.abs<=0.025
84630	-0.0546047	3.72043	-2.751	0.00610736	0.108153	-2.57569	TTBK1	tau tubulin kinase 1	0.108153	-0.0546047	0.00610736	TTBK1	0.0546047	log2FoldChange.abs<=0.025
4665	-0.0676635	3.94102	-2.75055	0.00611572	0.108153	-2.57688	NAB2	NGFI-A binding protein 2	0.108153	-0.0676635	0.00611572	NAB2	0.0676635	log2FoldChange.abs<=0.025
1315	0.0959682	2.65018	2.75012	0.00612367	0.108153	-2.578	COPB1	coatomer protein complex subunit beta 1	0.108153	0.0959682	0.00612367	COPB1	0.0959682	log2FoldChange.abs<=0.025
4170	0.160194	5.04793	2.74978	0.00612991	0.108153	-2.57888	MCL1	MCL1, BCL2 family apoptosis regulator	0.108153	0.160194	0.00612991	MCL1	0.160194	log2FoldChange.abs<=0.025
60484	-0.0550191	3.21161	-2.74978	0.00612991	0.108153	-2.57888	HAPLN2	hyaluronan and proteoglycan link protein 2	0.108153	-0.0550191	0.00612991	HAPLN2	0.0550191	log2FoldChange.abs<=0.025
10123	0.0953526	3.81666	2.74896	0.00614516	0.108153	-2.58103	ARL4C	ADP ribosylation factor like GTPase 4C	0.108153	0.0953526	0.00614516	ARL4C	0.0953526	log2FoldChange.abs<=0.025
23430	-0.0594772	4.9304	-2.74895	0.00614538	0.108153	-2.58106	TPSD1	tryptase delta 1	0.108153	-0.0594772	0.00614538	TPSD1	0.0594772	log2FoldChange.abs<=0.025
100507055	-0.0839989	3.3711	-2.74859	0.00615205	0.108153	-2.582	LRCOL1	leucine rich colipase like 1	0.108153	-0.0839989	0.00615205	LRCOL1	0.0839989	log2FoldChange.abs<=0.025
283849	-0.040913	3.97897	-2.74832	0.00615696	0.108153	-2.58269	EXOC3L1	exocyst complex component 3 like 1	0.108153	-0.040913	0.00615696	EXOC3L1	0.040913	log2FoldChange.abs<=0.025
10746	0.0885107	2.46096	2.74815	0.00616024	0.108153	-2.58315	MAP3K2	mitogen-activated protein kinase kinase kinase 2	0.108153	0.0885107	0.00616024	MAP3K2	0.0885107	log2FoldChange.abs<=0.025
51224	-0.0671252	2.62497	-2.74748	0.00617255	0.108226	-2.58487	ELOA2	elongin A2	0.108226	-0.0671252	0.00617255	ELOA2	0.0671252	log2FoldChange.abs<=0.025
146754	-0.0374315	2.45904	-2.74398	0.006238	0.109063	-2.59399	DNAH2	dynein axonemal heavy chain 2	0.109063	-0.0374315	0.006238	DNAH2	0.0374315	log2FoldChange.abs<=0.025
8517	-0.0516101	3.66317	-2.74376	0.00624211	0.109063	-2.59456	IKBKG	inhibitor of nuclear factor kappa B kinase subunit gamma	0.109063	-0.0516101	0.00624211	IKBKG	0.0516101	log2FoldChange.abs<=0.025
5286	0.0955366	2.64109	2.74362	0.0062448	0.109063	-2.59494	PIK3C2A	phosphatidylinositol-4-phosphate 3-kinase catalytic subunit type 2 alpha	0.109063	0.0955366	0.0062448	PIK3C2A	0.0955366	log2FoldChange.abs<=0.025
6636	0.085716	2.7574	2.7426	0.00626404	0.109256	-2.5976	SNRPF	small nuclear ribonucleoprotein polypeptide F	0.109256	0.085716	0.00626404	SNRPF	0.085716	log2FoldChange.abs<=0.025
25791	-0.0500112	3.05074	-2.74168	0.00628142	0.109379	-2.59999	NGEF	neuronal guanine nucleotide exchange factor	0.109379	-0.0500112	0.00628142	NGEF	0.0500112	log2FoldChange.abs<=0.025
58498	-0.0561365	3.98062	-2.74015	0.00631034	0.109379	-2.60396	MYL7	myosin light chain 7	0.109379	-0.0561365	0.00631034	MYL7	0.0561365	log2FoldChange.abs<=0.025
22899	-0.0521801	3.86057	-2.73971	0.0063187	0.109379	-2.60511	ARHGEF15	Rho guanine nucleotide exchange factor 15	0.109379	-0.0521801	0.0063187	ARHGEF15	0.0521801	log2FoldChange.abs<=0.025
5434	0.0632752	3.74603	2.73948	0.00632304	0.109379	-2.6057	POLR2E	RNA polymerase II subunit E	0.109379	0.0632752	0.00632304	POLR2E	0.0632752	log2FoldChange.abs<=0.025
388503	-0.0459915	2.53197	-2.73896	0.00633286	0.109379	-2.60704	C3P1	complement component 3 precursor pseudogene	0.109379	-0.0459915	0.00633286	C3P1	0.0459915	log2FoldChange.abs<=0.025
475	0.0710582	3.5592	2.73846	0.00634257	0.109379	-2.60836	ATOX1	antioxidant 1 copper chaperone	0.109379	0.0710582	0.00634257	ATOX1	0.0710582	log2FoldChange.abs<=0.025
8678	0.0516187	3.48109	2.73749	0.00636105	0.109379	-2.61088	BECN1	beclin 1	0.109379	0.0516187	0.00636105	BECN1	0.0516187	log2FoldChange.abs<=0.025
51764	-0.0764734	4.90802	-2.73527	0.0064035	0.109379	-2.61663	GNG13	G protein subunit gamma 13	0.109379	-0.0764734	0.0064035	GNG13	0.0764734	log2FoldChange.abs<=0.025
64426	0.0630714	2.45209	2.73509	0.00640693	0.109379	-2.61709	SUDS3	SDS3 homolog, SIN3A corepressor complex component	0.109379	0.0630714	0.00640693	SUDS3	0.0630714	log2FoldChange.abs<=0.025
8689	-0.0573079	2.81577	-2.73495	0.00640961	0.109379	-2.61745	KRT36	keratin 36	0.109379	-0.0573079	0.00640961	KRT36	0.0573079	log2FoldChange.abs<=0.025
242	-0.055974	2.97245	-2.73495	0.00640974	0.109379	-2.61747	ALOX12B	arachidonate 12-lipoxygenase, 12R type	0.109379	-0.055974	0.00640974	ALOX12B	0.055974	log2FoldChange.abs<=0.025
196528	0.0789747	2.71704	2.73469	0.00641465	0.109379	-2.61813	ARID2	AT-rich interaction domain 2	0.109379	0.0789747	0.00641465	ARID2	0.0789747	log2FoldChange.abs<=0.025
256369	-0.0496796	2.47802	-2.73444	0.00641951	0.109379	-2.61878	LINC00521	long intergenic non-protein coding RNA 521	0.109379	-0.0496796	0.00641951	LINC00521	0.0496796	log2FoldChange.abs<=0.025
2859	-0.0919463	2.83521	-2.73434	0.00642145	0.109379	-2.61904	GPR35	G protein-coupled receptor 35	0.109379	-0.0919463	0.00642145	GPR35	0.0919463	log2FoldChange.abs<=0.025
340811	-0.0553905	2.44554	-2.73414	0.00642529	0.109379	-2.61956	AKR1C8P	aldo-keto reductase family 1 member C8, pseudogene	0.109379	-0.0553905	0.00642529	AKR1C8P	0.0553905	log2FoldChange.abs<=0.025
7520	0.10935	3.82078	2.73396	0.00642872	0.109379	-2.62002	XRCC5	X-ray repair cross complementing 5	0.109379	0.10935	0.00642872	XRCC5	0.10935	log2FoldChange.abs<=0.025
3049	-0.0906454	4.48551	-2.73375	0.00643293	0.109379	-2.62059	HBQ1	hemoglobin subunit theta 1	0.109379	-0.0906454	0.00643293	HBQ1	0.0906454	log2FoldChange.abs<=0.025
2905	-0.0494145	3.28022	-2.73276	0.00645195	0.109379	-2.62314	GRIN2C	glutamate ionotropic receptor NMDA type subunit 2C	0.109379	-0.0494145	0.00645195	GRIN2C	0.0494145	log2FoldChange.abs<=0.025
8682	0.105504	4.9509	2.73198	0.00646701	0.109379	-2.62515	PEA15	phosphoprotein enriched in astrocytes 15	0.109379	0.105504	0.00646701	PEA15	0.105504	log2FoldChange.abs<=0.025
27090	-0.0480668	4.10631	-2.73194	0.00646787	0.109379	-2.62527	ST6GALNAC4	ST6 N-acetylgalactosaminide alpha-2,6-sialyltransferase 4	0.109379	-0.0480668	0.00646787	ST6GALNAC4	0.0480668	log2FoldChange.abs<=0.025
79901	0.132387	4.51138	2.73193	0.00646815	0.109379	-2.6253	CYBRD1	cytochrome b reductase 1	0.109379	0.132387	0.00646815	CYBRD1	0.132387	log2FoldChange.abs<=0.025
286336	-0.0381812	2.64941	-2.73186	0.00646948	0.109379	-2.62548	FAM78A	family with sequence similarity 78 member A	0.109379	-0.0381812	0.00646948	FAM78A	0.0381812	log2FoldChange.abs<=0.025
23254	-0.0396221	3.51196	-2.7316	0.00647446	0.109379	-2.62615	KAZN	kazrin, periplakin interacting protein	0.109379	-0.0396221	0.00647446	KAZN	0.0396221	log2FoldChange.abs<=0.025
116138	0.0531328	3.08017	2.73156	0.0064752	0.109379	-2.62625	KLHDC3	kelch domain containing 3	0.109379	0.0531328	0.0064752	KLHDC3	0.0531328	log2FoldChange.abs<=0.025
387694	-0.0512816	2.84309	-2.73152	0.00647602	0.109379	-2.62636	SH2D4B	SH2 domain containing 4B	0.109379	-0.0512816	0.00647602	SH2D4B	0.0512816	log2FoldChange.abs<=0.025
1937	0.14829	5.26455	2.72942	0.00651702	0.1095	-2.63181	EEF1G	eukaryotic translation elongation factor 1 gamma	0.1095	0.14829	0.00651702	EEF1G	0.14829	log2FoldChange.abs<=0.025
10313	0.101367	3.97126	2.7292	0.00652133	0.1095	-2.63238	RTN3	reticulon 3	0.1095	0.101367	0.00652133	RTN3	0.101367	log2FoldChange.abs<=0.025
8533	0.0623861	2.50855	2.72915	0.0065222	0.1095	-2.63249	COPS3	COP9 signalosome subunit 3	0.1095	0.0623861	0.0065222	COPS3	0.0623861	log2FoldChange.abs<=0.025
579	-0.0783828	3.80969	-2.72907	0.00652372	0.1095	-2.63269	NKX3-2	NK3 homeobox 2	0.1095	-0.0783828	0.00652372	NKX3-2	0.0783828	log2FoldChange.abs<=0.025
407	-0.0397829	2.43327	-2.72867	0.00653163	0.1095	-2.63374	ARR3	arrestin 3	0.1095	-0.0397829	0.00653163	ARR3	0.0397829	log2FoldChange.abs<=0.025
57171	-0.0543667	3.16176	-2.72782	0.00654831	0.1095	-2.63594	DOLPP1	dolichyldiphosphatase 1	0.1095	-0.0543667	0.00654831	DOLPP1	0.0543667	log2FoldChange.abs<=0.025
7062	-0.056385	3.16831	-2.72721	0.00656031	0.1095	-2.63752	TCHH	trichohyalin	0.1095	-0.056385	0.00656031	TCHH	0.056385	log2FoldChange.abs<=0.025
4931	0.0670728	2.68	2.72656	0.006573	0.1095	-2.63919	NVL	nuclear VCP-like	0.1095	0.0670728	0.006573	NVL	0.0670728	log2FoldChange.abs<=0.025
9730	0.0407711	2.89038	2.72649	0.00657446	0.1095	-2.63939	DCAF1	DDB1 and CUL4 associated factor 1	0.1095	0.0407711	0.00657446	DCAF1	0.0407711	log2FoldChange.abs<=0.025
9333	-0.0523465	2.68154	-2.72634	0.00657736	0.1095	-2.63977	TGM5	transglutaminase 5	0.1095	-0.0523465	0.00657736	TGM5	0.0523465	log2FoldChange.abs<=0.025
10675	-0.0554975	2.89068	-2.72561	0.00659166	0.1095	-2.64164	CSPG5	chondroitin sulfate proteoglycan 5	0.1095	-0.0554975	0.00659166	CSPG5	0.0554975	log2FoldChange.abs<=0.025
8932	0.167195	4.23213	2.72549	0.00659416	0.1095	-2.64197	MBD2	methyl-CpG binding domain protein 2	0.1095	0.167195	0.00659416	MBD2	0.167195	log2FoldChange.abs<=0.025
200008	-0.0481012	3.02546	-2.72386	0.00662635	0.1095	-2.64617	CDCP2	CUB domain containing protein 2	0.1095	-0.0481012	0.00662635	CDCP2	0.0481012	log2FoldChange.abs<=0.025
149954	-0.0454716	2.96526	-2.72365	0.00663048	0.1095	-2.64671	BPIFB4	BPI fold containing family B member 4	0.1095	-0.0454716	0.00663048	BPIFB4	0.0454716	log2FoldChange.abs<=0.025
51161	-0.0604777	3.79491	-2.7224	0.00665544	0.1095	-2.64996	C3orf18	chromosome 3 open reading frame 18	0.1095	-0.0604777	0.00665544	C3orf18	0.0604777	log2FoldChange.abs<=0.025
642273	-0.0870692	3.14701	-2.72182	0.00666703	0.1095	-2.65146	FAM110C	family with sequence similarity 110 member C	0.1095	-0.0870692	0.00666703	FAM110C	0.0870692	log2FoldChange.abs<=0.025
6235	0.152258	5.05141	2.72139	0.00667557	0.1095	-2.65256	RPS29	ribosomal protein S29	0.1095	0.152258	0.00667557	RPS29	0.152258	log2FoldChange.abs<=0.025
6369	-0.0755888	2.81516	-2.72136	0.00667618	0.1095	-2.65264	CCL24	C-C motif chemokine ligand 24	0.1095	-0.0755888	0.00667618	CCL24	0.0755888	log2FoldChange.abs<=0.025
85329	-0.0586723	3.31145	-2.72047	0.00669391	0.1095	-2.65493	LGALS12	galectin 12	0.1095	-0.0586723	0.00669391	LGALS12	0.0586723	log2FoldChange.abs<=0.025
23244	0.108978	2.9179	2.72031	0.00669717	0.1095	-2.65535	PDS5A	PDS5 cohesin associated factor A	0.1095	0.108978	0.00669717	PDS5A	0.108978	log2FoldChange.abs<=0.025
9354	0.0987192	3.16333	2.72008	0.00670165	0.1095	-2.65593	UBE4A	ubiquitination factor E4A	0.1095	0.0987192	0.00670165	UBE4A	0.0987192	log2FoldChange.abs<=0.025
6423	0.288866	5.682	2.71998	0.00670379	0.1095	-2.6562	SFRP2	secreted frizzled related protein 2	0.1095	0.288866	0.00670379	SFRP2	0.288866	log2FoldChange.abs<=0.025
80835	-0.0558299	2.82399	-2.71906	0.00672224	0.1095	-2.65858	TAS1R1	taste 1 receptor member 1	0.1095	-0.0558299	0.00672224	TAS1R1	0.0558299	log2FoldChange.abs<=0.025
501	0.0808319	3.13312	2.71862	0.00673101	0.1095	-2.6597	ALDH7A1	aldehyde dehydrogenase 7 family member A1	0.1095	0.0808319	0.00673101	ALDH7A1	0.0808319	log2FoldChange.abs<=0.025
826	0.132813	4.53261	2.71841	0.00673527	0.1095	-2.66025	CAPNS1	calpain small subunit 1	0.1095	0.132813	0.00673527	CAPNS1	0.132813	log2FoldChange.abs<=0.025
1135	-0.0517324	3.04502	-2.7179	0.00674559	0.1095	-2.66157	CHRNA2	cholinergic receptor nicotinic alpha 2 subunit	0.1095	-0.0517324	0.00674559	CHRNA2	0.0517324	log2FoldChange.abs<=0.025
8404	0.225623	4.34941	2.71783	0.00674696	0.1095	-2.66175	SPARCL1	SPARC like 1	0.1095	0.225623	0.00674696	SPARCL1	0.225623	log2FoldChange.abs<=0.025
126549	-0.0551195	3.56529	-2.71655	0.00677286	0.1095	-2.66505	ANKLE1	ankyrin repeat and LEM domain containing 1	0.1095	-0.0551195	0.00677286	ANKLE1	0.0551195	log2FoldChange.abs<=0.025
10552	0.120145	3.86531	2.71643	0.00677524	0.1095	-2.66536	ARPC1A	actin related protein 2/3 complex subunit 1A	0.1095	0.120145	0.00677524	ARPC1A	0.120145	log2FoldChange.abs<=0.025
55876	0.0601804	3.11269	2.71584	0.00678722	0.1095	-2.66688	GSDMB	gasdermin B	0.1095	0.0601804	0.00678722	GSDMB	0.0601804	log2FoldChange.abs<=0.025
55677	0.0829155	3.42368	2.71566	0.00679083	0.1095	-2.66734	IWS1	IWS1, SUPT6H interacting protein	0.1095	0.0829155	0.00679083	IWS1	0.0829155	log2FoldChange.abs<=0.025
6206	0.115074	6.73547	2.7153	0.00679811	0.1095	-2.66826	RPS12	ribosomal protein S12	0.1095	0.115074	0.00679811	RPS12	0.115074	log2FoldChange.abs<=0.025
844	-0.0576584	2.7472	-2.71528	0.00679859	0.1095	-2.66832	CASQ1	calsequestrin 1	0.1095	-0.0576584	0.00679859	CASQ1	0.0576584	log2FoldChange.abs<=0.025
5778	-0.0493822	3.32003	-2.71464	0.00681155	0.1095	-2.66997	PTPN7	protein tyrosine phosphatase, non-receptor type 7	0.1095	-0.0493822	0.00681155	PTPN7	0.0493822	log2FoldChange.abs<=0.025
8692	-0.0584643	3.87778	-2.71412	0.00682217	0.1095	-2.67131	HYAL2	hyaluronoglucosaminidase 2	0.1095	-0.0584643	0.00682217	HYAL2	0.0584643	log2FoldChange.abs<=0.025
200407	-0.0624457	2.54847	-2.71362	0.00683238	0.1095	-2.6726	CREG2	cellular repressor of E1A stimulated genes 2	0.1095	-0.0624457	0.00683238	CREG2	0.0624457	log2FoldChange.abs<=0.025
390874	-0.114	3.9611	-2.71311	0.0068427	0.1095	-2.6739	ONECUT3	one cut homeobox 3	0.1095	-0.114	0.0068427	ONECUT3	0.114	log2FoldChange.abs<=0.025
8891	0.0530387	3.00482	2.71306	0.00684373	0.1095	-2.67404	EIF2B3	eukaryotic translation initiation factor 2B subunit gamma	0.1095	0.0530387	0.00684373	EIF2B3	0.0530387	log2FoldChange.abs<=0.025
56681	0.0902473	3.35758	2.7127	0.00685105	0.1095	-2.67496	SAR1A	secretion associated Ras related GTPase 1A	0.1095	0.0902473	0.00685105	SAR1A	0.0902473	log2FoldChange.abs<=0.025
7531	0.201605	5.13602	2.71179	0.00686974	0.1095	-2.67731	YWHAE	tyrosine 3-monooxygenase/tryptophan 5-monooxygenase activation protein epsilon	0.1095	0.201605	0.00686974	YWHAE	0.201605	log2FoldChange.abs<=0.025
390264	-0.120342	3.14336	-2.71162	0.0068731	0.1095	-2.67773	OR10G4	olfactory receptor family 10 subfamily G member 4	0.1095	-0.120342	0.0068731	OR10G4	0.120342	log2FoldChange.abs<=0.025
1975	0.165424	5.24668	2.71145	0.00687659	0.1095	-2.67817	EIF4B	eukaryotic translation initiation factor 4B	0.1095	0.165424	0.00687659	EIF4B	0.165424	log2FoldChange.abs<=0.025
1780	-0.0461567	2.49899	-2.71025	0.0069013	0.1095	-2.68126	DYNC1I1	dynein cytoplasmic 1 intermediate chain 1	0.1095	-0.0461567	0.0069013	DYNC1I1	0.0461567	log2FoldChange.abs<=0.025
137797	-0.0887798	3.38546	-2.71017	0.00690296	0.1095	-2.68147	LYPD2	LY6/PLAUR domain containing 2	0.1095	-0.0887798	0.00690296	LYPD2	0.0887798	log2FoldChange.abs<=0.025
93426	-0.0407506	2.72391	-2.7091	0.00692501	0.1095	-2.68422	SYCE1	synaptonemal complex central element protein 1	0.1095	-0.0407506	0.00692501	SYCE1	0.0407506	log2FoldChange.abs<=0.025
9377	0.133323	4.31422	2.7087	0.00693331	0.1095	-2.68525	COX5A	cytochrome c oxidase subunit 5A	0.1095	0.133323	0.00693331	COX5A	0.133323	log2FoldChange.abs<=0.025
374986	0.0509871	2.68913	2.70789	0.00695003	0.1095	-2.68733	MIGA1	mitoguardin 1	0.1095	0.0509871	0.00695003	MIGA1	0.0509871	log2FoldChange.abs<=0.025
65979	0.0602128	3.20677	2.70766	0.00695467	0.1095	-2.68791	PHACTR4	phosphatase and actin regulator 4	0.1095	0.0602128	0.00695467	PHACTR4	0.0602128	log2FoldChange.abs<=0.025
9277	-0.0653861	3.58756	-2.70707	0.00696704	0.1095	-2.68944	WDR46	WD repeat domain 46	0.1095	-0.0653861	0.00696704	WDR46	0.0653861	log2FoldChange.abs<=0.025
54499	0.0610566	3.31105	2.70679	0.00697283	0.1095	-2.69016	TMCO1	transmembrane and coiled-coil domains 1	0.1095	0.0610566	0.00697283	TMCO1	0.0610566	log2FoldChange.abs<=0.025
341	-0.074529	4.71409	-2.70671	0.00697444	0.1095	-2.69036	APOC1	apolipoprotein C1	0.1095	-0.074529	0.00697444	APOC1	0.074529	log2FoldChange.abs<=0.025
2161	-0.0520179	3.65007	-2.70661	0.00697659	0.1095	-2.69062	F12	coagulation factor XII	0.1095	-0.0520179	0.00697659	F12	0.0520179	log2FoldChange.abs<=0.025
138307	-0.0493474	3.86426	-2.70592	0.00699097	0.1095	-2.6924	LCN8	lipocalin 8	0.1095	-0.0493474	0.00699097	LCN8	0.0493474	log2FoldChange.abs<=0.025
57722	-0.0407721	3.48278	-2.70576	0.00699413	0.1095	-2.69279	IGDCC4	immunoglobulin superfamily DCC subclass member 4	0.1095	-0.0407721	0.00699413	IGDCC4	0.0407721	log2FoldChange.abs<=0.025
146712	-0.0441654	3.27889	-2.7057	0.00699541	0.1095	-2.69294	B3GNTL1	UDP-GlcNAc:betaGal beta-1,3-N-acetylglucosaminyltransferase like 1	0.1095	-0.0441654	0.00699541	B3GNTL1	0.0441654	log2FoldChange.abs<=0.025
517	0.104006	4.59818	2.7055	0.00699968	0.1095	-2.69347	ATP5G2	ATP synthase, H+ transporting, mitochondrial Fo complex subunit C2 (subunit 9)	0.1095	0.104006	0.00699968	ATP5G2	0.104006	log2FoldChange.abs<=0.025
10483	0.057321	3.10499	2.70506	0.0070087	0.1095	-2.69458	SEC23B	Sec23 homolog B, coat complex II component	0.1095	0.057321	0.0070087	SEC23B	0.057321	log2FoldChange.abs<=0.025
6439	-0.0568763	3.56164	-2.70479	0.00701437	0.1095	-2.69528	SFTPB	surfactant protein B	0.1095	-0.0568763	0.00701437	SFTPB	0.0568763	log2FoldChange.abs<=0.025
3651	-0.0909136	2.74005	-2.70444	0.00702178	0.1095	-2.69619	PDX1	pancreatic and duodenal homeobox 1	0.1095	-0.0909136	0.00702178	PDX1	0.0909136	log2FoldChange.abs<=0.025
375567	-0.0731157	3.4345	-2.7042	0.0070267	0.1095	-2.69679	VWC2	von Willebrand factor C domain containing 2	0.1095	-0.0731157	0.0070267	VWC2	0.0731157	log2FoldChange.abs<=0.025
23522	0.0884614	3.08604	2.70352	0.00704107	0.1095	-2.69856	KAT6B	lysine acetyltransferase 6B	0.1095	0.0884614	0.00704107	KAT6B	0.0884614	log2FoldChange.abs<=0.025
55223	-0.0485031	3.54199	-2.70337	0.00704409	0.1095	-2.69893	TRIM62	tripartite motif containing 62	0.1095	-0.0485031	0.00704409	TRIM62	0.0485031	log2FoldChange.abs<=0.025
346171	-0.0567677	3.09049	-2.70281	0.00705597	0.1095	-2.70038	ZFP57	ZFP57 zinc finger protein	0.1095	-0.0567677	0.00705597	ZFP57	0.0567677	log2FoldChange.abs<=0.025
85352	-0.0635647	3.10595	-2.70253	0.00706169	0.1095	-2.70108	KIAA1644	KIAA1644	0.1095	-0.0635647	0.00706169	KIAA1644	0.0635647	log2FoldChange.abs<=0.025
1258	-0.0413187	3.46893	-2.7023	0.00706667	0.1095	-2.70169	CNGB1	cyclic nucleotide gated channel beta 1	0.1095	-0.0413187	0.00706667	CNGB1	0.0413187	log2FoldChange.abs<=0.025
221188	-0.0435981	3.15089	-2.7022	0.00706867	0.1095	-2.70193	ADGRG5	adhesion G protein-coupled receptor G5	0.1095	-0.0435981	0.00706867	ADGRG5	0.0435981	log2FoldChange.abs<=0.025
55633	-0.0471949	2.68752	-2.70209	0.00707102	0.1095	-2.70222	TBC1D22B	TBC1 domain family member 22B	0.1095	-0.0471949	0.00707102	TBC1D22B	0.0471949	log2FoldChange.abs<=0.025
90835	-0.0432628	3.52204	-2.70188	0.00707542	0.1095	-2.70275	CCDC189	coiled-coil domain containing 189	0.1095	-0.0432628	0.00707542	CCDC189	0.0432628	log2FoldChange.abs<=0.025
10627	0.116072	3.89446	2.70177	0.00707783	0.1095	-2.70305	MYL12A	myosin light chain 12A	0.1095	0.116072	0.00707783	MYL12A	0.116072	log2FoldChange.abs<=0.025
705	-0.0540123	2.9413	-2.7011	0.00709181	0.1095	-2.70475	BYSL	bystin like	0.1095	-0.0540123	0.00709181	BYSL	0.0540123	log2FoldChange.abs<=0.025
7328	0.0979454	3.69683	2.70056	0.00710332	0.1095	-2.70615	UBE2H	ubiquitin conjugating enzyme E2 H	0.1095	0.0979454	0.00710332	UBE2H	0.0979454	log2FoldChange.abs<=0.025
23451	0.168121	4.11895	2.70051	0.00710421	0.1095	-2.70625	SF3B1	splicing factor 3b subunit 1	0.1095	0.168121	0.00710421	SF3B1	0.168121	log2FoldChange.abs<=0.025
54462	0.0513874	3.04679	2.70048	0.00710502	0.1095	-2.70635	CCSER2	coiled-coil serine rich protein 2	0.1095	0.0513874	0.00710502	CCSER2	0.0513874	log2FoldChange.abs<=0.025
255239	-0.0485843	3.05842	-2.70032	0.00710835	0.1095	-2.70676	ANKK1	ankyrin repeat and kinase domain containing 1	0.1095	-0.0485843	0.00710835	ANKK1	0.0485843	log2FoldChange.abs<=0.025
55687	-0.0466122	3.09814	-2.69955	0.00712467	0.1095	-2.70873	TRMU	tRNA 5-methylaminomethyl-2-thiouridylate methyltransferase	0.1095	-0.0466122	0.00712467	TRMU	0.0466122	log2FoldChange.abs<=0.025
10326	-0.0438146	2.68878	-2.69946	0.00712644	0.1095	-2.70895	SIRPB1	signal regulatory protein beta 1	0.1095	-0.0438146	0.00712644	SIRPB1	0.0438146	log2FoldChange.abs<=0.025
1337	0.122921	5.43465	2.6993	0.00712984	0.1095	-2.70936	COX6A1	cytochrome c oxidase subunit 6A1	0.1095	0.122921	0.00712984	COX6A1	0.122921	log2FoldChange.abs<=0.025
149647	-0.0967585	2.60971	-2.69915	0.00713303	0.1095	-2.70974	FAM71A	family with sequence similarity 71 member A	0.1095	-0.0967585	0.00713303	FAM71A	0.0967585	log2FoldChange.abs<=0.025
796	-0.0523751	3.07943	-2.69893	0.00713771	0.1095	-2.71031	CALCA	calcitonin related polypeptide alpha	0.1095	-0.0523751	0.00713771	CALCA	0.0523751	log2FoldChange.abs<=0.025
123228	-0.0636282	3.13932	-2.69884	0.00713968	0.1095	-2.71055	SENP8	SUMO/sentrin peptidase family member, NEDD8 specific	0.1095	-0.0636282	0.00713968	SENP8	0.0636282	log2FoldChange.abs<=0.025
93659	-0.0820541	3.9588	-2.69829	0.00715137	0.109553	-2.71196	CGB5	chorionic gonadotropin beta subunit 5	0.109553	-0.0820541	0.00715137	CGB5	0.0820541	log2FoldChange.abs<=0.025
79811	0.0984235	3.45929	2.69756	0.00716689	0.109665	-2.71383	SLTM	SAFB like transcription modulator	0.109665	0.0984235	0.00716689	SLTM	0.0984235	log2FoldChange.abs<=0.025
9445	0.226876	5.12461	2.69716	0.00717537	0.109669	-2.71485	ITM2B	integral membrane protein 2B	0.109669	0.226876	0.00717537	ITM2B	0.226876	log2FoldChange.abs<=0.025
90592	0.106037	3.86899	2.69677	0.00718369	0.10967	-2.71584	ZNF700	zinc finger protein 700	0.10967	0.106037	0.00718369	ZNF700	0.106037	log2FoldChange.abs<=0.025
10180	0.108922	3.7171	2.69594	0.00720146	0.109777	-2.71797	RBM6	RNA binding motif protein 6	0.109777	0.108922	0.00720146	RBM6	0.108922	log2FoldChange.abs<=0.025
729574	-0.126573	2.87213	-2.69567	0.00720715	0.109777	-2.71865	FAM231A	family with sequence similarity 231 member A	0.109777	-0.126573	0.00720715	FAM231A	0.126573	log2FoldChange.abs<=0.025
51537	-0.0560938	3.53881	-2.69263	0.00727245	0.110644	-2.72643	MTFP1	mitochondrial fission process 1	0.110644	-0.0560938	0.00727245	MTFP1	0.0560938	log2FoldChange.abs<=0.025
55717	0.0637248	2.53732	2.69196	0.00728681	0.110644	-2.72813	WDR11	WD repeat domain 11	0.110644	0.0637248	0.00728681	WDR11	0.0637248	log2FoldChange.abs<=0.025
25941	0.0769471	2.71329	2.6915	0.00729678	0.110644	-2.72931	TPGS2	tubulin polyglutamylase complex subunit 2	0.110644	0.0769471	0.00729678	TPGS2	0.0769471	log2FoldChange.abs<=0.025
3006	0.180994	3.22493	2.69148	0.00729723	0.110644	-2.72936	HIST1H1C	histone cluster 1 H1 family member c	0.110644	0.180994	0.00729723	HIST1H1C	0.180994	log2FoldChange.abs<=0.025
816	-0.0401913	3.66842	-2.69088	0.00731021	0.110715	-2.73089	CAMK2B	calcium/calmodulin dependent protein kinase II beta	0.110715	-0.0401913	0.00731021	CAMK2B	0.0401913	log2FoldChange.abs<=0.025
2495	0.160056	8.06441	2.69003	0.0073287	0.110869	-2.73307	FTH1	ferritin heavy chain 1	0.110869	0.160056	0.0073287	FTH1	0.160056	log2FoldChange.abs<=0.025
60506	-0.0515573	2.96615	-2.68909	0.00734923	0.111054	-2.73548	NYX	nyctalopin	0.111054	-0.0515573	0.00734923	NYX	0.0515573	log2FoldChange.abs<=0.025
6204	0.0840002	4.44648	2.68868	0.00735798	0.11106	-2.7365	RPS10	ribosomal protein S10	0.11106	0.0840002	0.00735798	RPS10	0.0840002	log2FoldChange.abs<=0.025
79981	-0.0422338	3.49255	-2.68821	0.00736822	0.111089	-2.7377	FRMD1	FERM domain containing 1	0.111089	-0.0422338	0.00736822	FRMD1	0.0422338	log2FoldChange.abs<=0.025
7375	0.0719718	3.40045	2.68765	0.00738049	0.111149	-2.73913	USP4	ubiquitin specific peptidase 4	0.111149	0.0719718	0.00738049	USP4	0.0719718	log2FoldChange.abs<=0.025
9295	0.110701	3.7472	2.68644	0.00740699	0.111166	-2.74222	SRSF11	serine and arginine rich splicing factor 11	0.111166	0.110701	0.00740699	SRSF11	0.110701	log2FoldChange.abs<=0.025
1501	-0.0448404	2.81541	-2.68601	0.00741646	0.111166	-2.74332	CTNND2	catenin delta 2	0.111166	-0.0448404	0.00741646	CTNND2	0.0448404	log2FoldChange.abs<=0.025
27230	0.0625599	2.93064	2.68589	0.00741907	0.111166	-2.74362	SERP1	stress associated endoplasmic reticulum protein 1	0.111166	0.0625599	0.00741907	SERP1	0.0625599	log2FoldChange.abs<=0.025
7380	-0.0585541	3.42743	-2.6858	0.00742096	0.111166	-2.74384	UPK3A	uroplakin 3A	0.111166	-0.0585541	0.00742096	UPK3A	0.0585541	log2FoldChange.abs<=0.025
10743	-0.0346371	3.99499	-2.68483	0.00744244	0.111166	-2.74633	RAI1	retinoic acid induced 1	0.111166	-0.0346371	0.00744244	RAI1	0.0346371	log2FoldChange.abs<=0.025
1457	0.0951169	3.70782	2.68479	0.00744329	0.111166	-2.74643	CSNK2A1	casein kinase 2 alpha 1	0.111166	0.0951169	0.00744329	CSNK2A1	0.0951169	log2FoldChange.abs<=0.025
653820	-0.0541833	3.12142	-2.68429	0.00745431	0.111166	-2.7477	FAM72B	family with sequence similarity 72 member B	0.111166	-0.0541833	0.00745431	FAM72B	0.0541833	log2FoldChange.abs<=0.025
521	0.120187	5.46309	2.68418	0.0074568	0.111166	-2.74799	ATP5I	ATP synthase, H+ transporting, mitochondrial Fo complex subunit E	0.111166	0.120187	0.0074568	ATP5I	0.120187	log2FoldChange.abs<=0.025
348487	-0.0602189	3.95415	-2.68404	0.00745972	0.111166	-2.74833	FAM131C	family with sequence similarity 131 member C	0.111166	-0.0602189	0.00745972	FAM131C	0.0602189	log2FoldChange.abs<=0.025
6164	0.11962	4.6888	2.68267	0.00749017	0.111166	-2.75184	RPL34	ribosomal protein L34	0.111166	0.11962	0.00749017	RPL34	0.11962	log2FoldChange.abs<=0.025
27343	-0.0358279	3.25465	-2.68263	0.00749096	0.111166	-2.75193	POLL	DNA polymerase lambda	0.111166	-0.0358279	0.00749096	POLL	0.0358279	log2FoldChange.abs<=0.025
3550	0.0821386	4.19323	2.68125	0.00752151	0.111166	-2.75543	IK	IK cytokine, down-regulator of HLA II	0.111166	0.0821386	0.00752151	IK	0.0821386	log2FoldChange.abs<=0.025
9101	0.0972316	2.54897	2.68114	0.00752402	0.111166	-2.75572	USP8	ubiquitin specific peptidase 8	0.111166	0.0972316	0.00752402	USP8	0.0972316	log2FoldChange.abs<=0.025
4684	-0.0441661	3.07087	-2.68086	0.00753028	0.111166	-2.75644	NCAM1	neural cell adhesion molecule 1	0.111166	-0.0441661	0.00753028	NCAM1	0.0441661	log2FoldChange.abs<=0.025
391002	-0.0723617	2.71304	-2.68056	0.00753702	0.111166	-2.75721	PRAMEF8	PRAME family member 8	0.111166	-0.0723617	0.00753702	PRAMEF8	0.0723617	log2FoldChange.abs<=0.025
284716	-0.062886	2.77543	-2.68027	0.00754335	0.111166	-2.75793	RIMKLA	ribosomal modification protein rimK like family member A	0.111166	-0.062886	0.00754335	RIMKLA	0.062886	log2FoldChange.abs<=0.025
665	0.0975152	4.14642	2.68024	0.00754413	0.111166	-2.75802	BNIP3L	BCL2 interacting protein 3 like	0.111166	0.0975152	0.00754413	BNIP3L	0.0975152	log2FoldChange.abs<=0.025
6993	0.126278	3.37052	2.68003	0.00754884	0.111166	-2.75856	DYNLT1	dynein light chain Tctex-type 1	0.111166	0.126278	0.00754884	DYNLT1	0.126278	log2FoldChange.abs<=0.025
84570	-0.0395438	3.35818	-2.67973	0.00755547	0.111166	-2.75931	COL25A1	collagen type XXV alpha 1 chain	0.111166	-0.0395438	0.00755547	COL25A1	0.0395438	log2FoldChange.abs<=0.025
92736	-0.0600289	3.63602	-2.67877	0.00757694	0.111166	-2.76176	OTOP2	otopetrin 2	0.111166	-0.0600289	0.00757694	OTOP2	0.0600289	log2FoldChange.abs<=0.025
2038	-0.0442979	2.98008	-2.67873	0.00757786	0.111166	-2.76186	EPB42	erythrocyte membrane protein band 4.2	0.111166	-0.0442979	0.00757786	EPB42	0.0442979	log2FoldChange.abs<=0.025
9119	-0.0571948	2.71626	-2.6784	0.0075851	0.111166	-2.76268	KRT75	keratin 75	0.111166	-0.0571948	0.0075851	KRT75	0.0571948	log2FoldChange.abs<=0.025
79444	-0.0549118	4.46017	-2.67832	0.00758687	0.111166	-2.76288	BIRC7	baculoviral IAP repeat containing 7	0.111166	-0.0549118	0.00758687	BIRC7	0.0549118	log2FoldChange.abs<=0.025
64409	-0.0521189	2.79944	-2.6779	0.00759633	0.111166	-2.76396	WBSCR17	Williams-Beuren syndrome chromosome region 17	0.111166	-0.0521189	0.00759633	WBSCR17	0.0521189	log2FoldChange.abs<=0.025
3295	0.0761289	3.17689	2.67766	0.00760182	0.111166	-2.76458	HSD17B4	hydroxysteroid 17-beta dehydrogenase 4	0.111166	0.0761289	0.00760182	HSD17B4	0.0761289	log2FoldChange.abs<=0.025
529	0.060429	2.52791	2.67741	0.00760743	0.111166	-2.76521	ATP6V1E1	ATPase H+ transporting V1 subunit E1	0.111166	0.060429	0.00760743	ATP6V1E1	0.060429	log2FoldChange.abs<=0.025
1719	0.0483056	2.38415	2.6774	0.00760769	0.111166	-2.76524	DHFR	dihydrofolate reductase	0.111166	0.0483056	0.00760769	DHFR	0.0483056	log2FoldChange.abs<=0.025
1933	0.103139	4.21571	2.67707	0.00761494	0.111166	-2.76606	EEF1B2	eukaryotic translation elongation factor 1 beta 2	0.111166	0.103139	0.00761494	EEF1B2	0.103139	log2FoldChange.abs<=0.025
254887	-0.0429585	2.68032	-2.67636	0.007631	0.111279	-2.76788	ZDHHC23	zinc finger DHHC-type containing 23	0.111279	-0.0429585	0.007631	ZDHHC23	0.0429585	log2FoldChange.abs<=0.025
8911	-0.0425079	3.02394	-2.67553	0.00764959	0.111422	-2.76997	CACNA1I	calcium voltage-gated channel subunit alpha1 I	0.111422	-0.0425079	0.00764959	CACNA1I	0.0425079	log2FoldChange.abs<=0.025
5160	0.0539819	3.1786	2.67515	0.00765839	0.111422	-2.77096	PDHA1	pyruvate dehydrogenase (lipoamide) alpha 1	0.111422	0.0539819	0.00765839	PDHA1	0.0539819	log2FoldChange.abs<=0.025
10159	0.0545944	2.59527	2.67466	0.00766931	0.111422	-2.77219	ATP6AP2	ATPase H+ transporting accessory protein 2	0.111422	0.0545944	0.00766931	ATP6AP2	0.0545944	log2FoldChange.abs<=0.025
63925	-0.041176	3.71733	-2.67394	0.00768577	0.111422	-2.77403	ZNF335	zinc finger protein 335	0.111422	-0.041176	0.00768577	ZNF335	0.041176	log2FoldChange.abs<=0.025
93974	0.0962716	4.08264	2.67383	0.00768812	0.111422	-2.77429	ATPIF1	ATPase inhibitory factor 1	0.111422	0.0962716	0.00768812	ATPIF1	0.0962716	log2FoldChange.abs<=0.025
3267	0.102816	3.11815	2.67371	0.00769088	0.111422	-2.7746	AGFG1	ArfGAP with FG repeats 1	0.111422	0.102816	0.00769088	AGFG1	0.102816	log2FoldChange.abs<=0.025
4868	-0.0334978	3.64323	-2.67164	0.00773794	0.111982	-2.77985	NPHS1	NPHS1, nephrin	0.111982	-0.0334978	0.00773794	NPHS1	0.0334978	log2FoldChange.abs<=0.025
256714	-0.0468117	2.42937	-2.67051	0.0077638	0.112013	-2.78273	MAP7D2	MAP7 domain containing 2	0.112013	-0.0468117	0.0077638	MAP7D2	0.0468117	log2FoldChange.abs<=0.025
4635	-0.060401	3.18542	-2.67038	0.00776661	0.112013	-2.78304	MYL4	myosin light chain 4	0.112013	-0.060401	0.00776661	MYL4	0.060401	log2FoldChange.abs<=0.025
9685	0.123702	3.64204	2.6692	0.00779371	0.112013	-2.78603	CLINT1	clathrin interactor 1	0.112013	0.123702	0.00779371	CLINT1	0.123702	log2FoldChange.abs<=0.025
813	0.105384	3.29125	2.66803	0.00782074	0.112013	-2.78901	CALU	calumenin	0.112013	0.105384	0.00782074	CALU	0.105384	log2FoldChange.abs<=0.025
148229	-0.0397814	3.25273	-2.66791	0.0078235	0.112013	-2.78932	ATP8B3	ATPase phospholipid transporting 8B3	0.112013	-0.0397814	0.0078235	ATP8B3	0.0397814	log2FoldChange.abs<=0.025
4717	0.0503041	2.79078	2.66779	0.00782624	0.112013	-2.78962	NDUFC1	NADH:ubiquinone oxidoreductase subunit C1	0.112013	0.0503041	0.00782624	NDUFC1	0.0503041	log2FoldChange.abs<=0.025
57106	-0.0838928	4.14851	-2.66757	0.00783124	0.112013	-2.79017	NAT14	N-acetyltransferase 14 (putative)	0.112013	-0.0838928	0.00783124	NAT14	0.0838928	log2FoldChange.abs<=0.025
113828	-0.0549952	3.3482	-2.66683	0.0078483	0.112013	-2.79204	FAM83F	family with sequence similarity 83 member F	0.112013	-0.0549952	0.0078483	FAM83F	0.0549952	log2FoldChange.abs<=0.025
2264	-0.0431662	3.64205	-2.66654	0.00785504	0.112013	-2.79278	FGFR4	fibroblast growth factor receptor 4	0.112013	-0.0431662	0.00785504	FGFR4	0.0431662	log2FoldChange.abs<=0.025
9854	-0.0395377	3.52985	-2.66622	0.00786235	0.112013	-2.79358	C2CD2L	C2CD2 like	0.112013	-0.0395377	0.00786235	C2CD2L	0.0395377	log2FoldChange.abs<=0.025
55858	0.0687356	3.0514	2.66613	0.00786459	0.112013	-2.79382	TMEM165	transmembrane protein 165	0.112013	0.0687356	0.00786459	TMEM165	0.0687356	log2FoldChange.abs<=0.025
6503	-0.0494944	2.66541	-2.6654	0.00788141	0.112013	-2.79566	SLA	Src like adaptor	0.112013	-0.0494944	0.00788141	SLA	0.0494944	log2FoldChange.abs<=0.025
3030	0.114932	3.54849	2.66538	0.00788186	0.112013	-2.79571	HADHA	hydroxyacyl-CoA dehydrogenase/3-ketoacyl-CoA thiolase/enoyl-CoA hydratase (trifunctional protein), alpha subunit	0.112013	0.114932	0.00788186	HADHA	0.114932	log2FoldChange.abs<=0.025
9520	0.0743	3.25038	2.66498	0.00789103	0.112013	-2.79671	NPEPPS	aminopeptidase puromycin sensitive	0.112013	0.0743	0.00789103	NPEPPS	0.0743	log2FoldChange.abs<=0.025
56979	-0.0509646	2.53973	-2.66474	0.00789681	0.112013	-2.79734	PRDM9	PR/SET domain 9	0.112013	-0.0509646	0.00789681	PRDM9	0.0509646	log2FoldChange.abs<=0.025
151613	0.0890946	2.38169	2.66444	0.00790363	0.112013	-2.79808	TTC14	tetratricopeptide repeat domain 14	0.112013	0.0890946	0.00790363	TTC14	0.0890946	log2FoldChange.abs<=0.025
9570	0.0766677	3.11972	2.66424	0.00790827	0.112013	-2.79859	GOSR2	golgi SNAP receptor complex member 2	0.112013	0.0766677	0.00790827	GOSR2	0.0766677	log2FoldChange.abs<=0.025
170626	-0.0663045	2.88599	-2.6638	0.00791859	0.112013	-2.79971	XAGE3	X antigen family member 3	0.112013	-0.0663045	0.00791859	XAGE3	0.0663045	log2FoldChange.abs<=0.025
55269	0.0912054	3.18234	2.66365	0.00792197	0.112013	-2.80007	PSPC1	paraspeckle component 1	0.112013	0.0912054	0.00792197	PSPC1	0.0912054	log2FoldChange.abs<=0.025
10575	0.0931702	2.76478	2.6631	0.00793484	0.112013	-2.80147	CCT4	chaperonin containing TCP1 subunit 4	0.112013	0.0931702	0.00793484	CCT4	0.0931702	log2FoldChange.abs<=0.025
5727	-0.0458609	2.92536	-2.66292	0.00793916	0.112013	-2.80194	PTCH1	patched 1	0.112013	-0.0458609	0.00793916	PTCH1	0.0458609	log2FoldChange.abs<=0.025
2691	-0.0572296	3.75468	-2.66211	0.0079581	0.112013	-2.80399	GHRH	growth hormone releasing hormone	0.112013	-0.0572296	0.0079581	GHRH	0.0572296	log2FoldChange.abs<=0.025
5836	0.0780869	2.88596	2.66202	0.00796016	0.112013	-2.80421	PYGL	glycogen phosphorylase L	0.112013	0.0780869	0.00796016	PYGL	0.0780869	log2FoldChange.abs<=0.025
8816	0.0519219	2.75537	2.66198	0.00796107	0.112013	-2.80431	DCAF5	DDB1 and CUL4 associated factor 5	0.112013	0.0519219	0.00796107	DCAF5	0.0519219	log2FoldChange.abs<=0.025
51686	-0.0478854	3.65078	-2.66176	0.0079662	0.112013	-2.80486	OAZ3	ornithine decarboxylase antizyme 3	0.112013	-0.0478854	0.0079662	OAZ3	0.0478854	log2FoldChange.abs<=0.025
6338	-0.0573733	2.61119	-2.66167	0.00796817	0.112013	-2.80508	SCNN1B	sodium channel epithelial 1 beta subunit	0.112013	-0.0573733	0.00796817	SCNN1B	0.0573733	log2FoldChange.abs<=0.025
56942	0.0512019	3.06488	2.66141	0.0079744	0.112013	-2.80575	CMC2	C-X9-C motif containing 2	0.112013	0.0512019	0.0079744	CMC2	0.0512019	log2FoldChange.abs<=0.025
3770	-0.0737171	2.80492	-2.66123	0.00797856	0.112013	-2.8062	KCNJ14	potassium voltage-gated channel subfamily J member 14	0.112013	-0.0737171	0.00797856	KCNJ14	0.0737171	log2FoldChange.abs<=0.025
5083	-0.0554433	3.1685	-2.66102	0.00798353	0.112013	-2.80673	PAX9	paired box 9	0.112013	-0.0554433	0.00798353	PAX9	0.0554433	log2FoldChange.abs<=0.025
4025	-0.0512256	2.84209	-2.66064	0.00799253	0.112021	-2.8077	LPO	lactoperoxidase	0.112021	-0.0512256	0.00799253	LPO	0.0512256	log2FoldChange.abs<=0.025
25836	0.0990129	2.71231	2.66006	0.00800607	0.112093	-2.80916	NIPBL	NIPBL, cohesin loading factor	0.112093	0.0990129	0.00800607	NIPBL	0.0990129	log2FoldChange.abs<=0.025
26061	0.0373903	2.69357	2.65892	0.00803293	0.112268	-2.81204	HACL1	2-hydroxyacyl-CoA lyase 1	0.112268	0.0373903	0.00803293	HACL1	0.0373903	log2FoldChange.abs<=0.025
64841	0.0658218	3.61861	2.65881	0.0080354	0.112268	-2.8123	GNPNAT1	glucosamine-phosphate N-acetyltransferase 1	0.112268	0.0658218	0.0080354	GNPNAT1	0.0658218	log2FoldChange.abs<=0.025
284402	-0.055475	2.75254	-2.65789	0.00805715	0.112455	-2.81462	SCGB2B2	secretoglobin family 2B member 2	0.112455	-0.055475	0.00805715	SCGB2B2	0.055475	log2FoldChange.abs<=0.025
7414	0.110465	3.49661	2.65672	0.00808502	0.112726	-2.81759	VCL	vinculin	0.112726	0.110465	0.00808502	VCL	0.110465	log2FoldChange.abs<=0.025
5926	0.0932045	2.68565	2.65634	0.00809383	0.112731	-2.81853	ARID4A	AT-rich interaction domain 4A	0.112731	0.0932045	0.00809383	ARID4A	0.0932045	log2FoldChange.abs<=0.025
84467	-0.038385	3.48999	-2.65557	0.00811221	0.112869	-2.82048	FBN3	fibrillin 3	0.112869	-0.038385	0.00811221	FBN3	0.038385	log2FoldChange.abs<=0.025
3376	0.0742348	2.59455	2.65509	0.00812367	0.112911	-2.82169	IARS	isoleucyl-tRNA synthetase	0.112911	0.0742348	0.00812367	IARS	0.0742348	log2FoldChange.abs<=0.025
343472	-0.0651965	3.00381	-2.65371	0.00815654	0.113064	-2.82516	BARHL2	BarH like homeobox 2	0.113064	-0.0651965	0.00815654	BARHL2	0.0651965	log2FoldChange.abs<=0.025
29906	-0.057776	2.8308	-2.65266	0.00818172	0.113064	-2.82781	ST8SIA5	ST8 alpha-N-acetyl-neuraminide alpha-2,8-sialyltransferase 5	0.113064	-0.057776	0.00818172	ST8SIA5	0.057776	log2FoldChange.abs<=0.025
9127	-0.0469949	3.17985	-2.6526	0.00818306	0.113064	-2.82795	P2RX6	purinergic receptor P2X 6	0.113064	-0.0469949	0.00818306	P2RX6	0.0469949	log2FoldChange.abs<=0.025
84320	0.059374	3.02403	2.65259	0.00818337	0.113064	-2.82799	ACBD6	acyl-CoA binding domain containing 6	0.113064	0.059374	0.00818337	ACBD6	0.059374	log2FoldChange.abs<=0.025
4710	0.0793647	2.79153	2.65225	0.00819144	0.113064	-2.82883	NDUFB4	NADH:ubiquinone oxidoreductase subunit B4	0.113064	0.0793647	0.00819144	NDUFB4	0.0793647	log2FoldChange.abs<=0.025
51667	0.0640579	3.79806	2.65205	0.00819646	0.113064	-2.82936	NUB1	negative regulator of ubiquitin like proteins 1	0.113064	0.0640579	0.00819646	NUB1	0.0640579	log2FoldChange.abs<=0.025
2799	0.118694	3.27094	2.65126	0.00821544	0.113064	-2.83135	GNS	glucosamine (N-acetyl)-6-sulfatase	0.113064	0.118694	0.00821544	GNS	0.118694	log2FoldChange.abs<=0.025
2145	0.105918	3.54536	2.65061	0.00823108	0.113064	-2.83298	EZH1	enhancer of zeste 1 polycomb repressive complex 2 subunit	0.113064	0.105918	0.00823108	EZH1	0.105918	log2FoldChange.abs<=0.025
3716	0.115754	3.85368	2.65057	0.00823202	0.113064	-2.83308	JAK1	Janus kinase 1	0.113064	0.115754	0.00823202	JAK1	0.115754	log2FoldChange.abs<=0.025
161931	-0.050195	4.07092	-2.65045	0.00823494	0.113064	-2.83339	ADAD2	adenosine deaminase domain containing 2	0.113064	-0.050195	0.00823494	ADAD2	0.050195	log2FoldChange.abs<=0.025
388630	-0.0586168	3.64846	-2.64938	0.0082608	0.113064	-2.83608	TRABD2B	TraB domain containing 2B	0.113064	-0.0586168	0.0082608	TRABD2B	0.0586168	log2FoldChange.abs<=0.025
6341	0.0707708	2.96298	2.64912	0.00826708	0.113064	-2.83673	SCO1	SCO1, cytochrome c oxidase assembly protein	0.113064	0.0707708	0.00826708	SCO1	0.0707708	log2FoldChange.abs<=0.025
92293	-0.0567881	2.80832	-2.64876	0.00827559	0.113064	-2.83762	TMEM132C	transmembrane protein 132C	0.113064	-0.0567881	0.00827559	TMEM132C	0.0567881	log2FoldChange.abs<=0.025
7371	0.0522834	3.64733	2.64876	0.00827578	0.113064	-2.83764	UCK2	uridine-cytidine kinase 2	0.113064	0.0522834	0.00827578	UCK2	0.0522834	log2FoldChange.abs<=0.025
542767	-0.0781712	2.45736	-2.64838	0.00828501	0.113064	-2.83859	PCOTH	Pro-X-Gly collagen triple helix like repeat containing	0.113064	-0.0781712	0.00828501	PCOTH	0.0781712	log2FoldChange.abs<=0.025
1603	0.107461	4.19292	2.64835	0.00828567	0.113064	-2.83866	DAD1	defender against cell death 1	0.113064	0.107461	0.00828567	DAD1	0.107461	log2FoldChange.abs<=0.025
55968	0.0607757	3.7077	2.64806	0.00829272	0.113064	-2.83939	NSFL1C	NSFL1 cofactor	0.113064	0.0607757	0.00829272	NSFL1C	0.0607757	log2FoldChange.abs<=0.025
11145	0.0769649	4.03258	2.64763	0.00830318	0.113064	-2.84048	PLA2G16	phospholipase A2 group XVI	0.113064	0.0769649	0.00830318	PLA2G16	0.0769649	log2FoldChange.abs<=0.025
169044	-0.0413847	3.88398	-2.64617	0.00833865	0.113064	-2.84414	COL22A1	collagen type XXII alpha 1 chain	0.113064	-0.0413847	0.00833865	COL22A1	0.0413847	log2FoldChange.abs<=0.025
23062	0.0644758	3.37808	2.64609	0.00834062	0.113064	-2.84434	GGA2	golgi associated, gamma adaptin ear containing, ARF binding protein 2	0.113064	0.0644758	0.00834062	GGA2	0.0644758	log2FoldChange.abs<=0.025
116154	-0.0461369	3.20055	-2.64578	0.00834824	0.113064	-2.84513	PHACTR3	phosphatase and actin regulator 3	0.113064	-0.0461369	0.00834824	PHACTR3	0.0461369	log2FoldChange.abs<=0.025
81559	-0.0605642	3.36686	-2.64575	0.00834897	0.113064	-2.8452	TRIM11	tripartite motif containing 11	0.113064	-0.0605642	0.00834897	TRIM11	0.0605642	log2FoldChange.abs<=0.025
9988	0.100174	3.65144	2.64569	0.00835022	0.113064	-2.84533	DMTF1	cyclin D binding myb like transcription factor 1	0.113064	0.100174	0.00835022	DMTF1	0.100174	log2FoldChange.abs<=0.025
4149	0.062653	3.64267	2.64565	0.00835131	0.113064	-2.84544	MAX	MYC associated factor X	0.113064	0.062653	0.00835131	MAX	0.062653	log2FoldChange.abs<=0.025
124590	-0.0705872	3.0211	-2.64555	0.00835367	0.113064	-2.84568	USH1G	USH1 protein network component sans	0.113064	-0.0705872	0.00835367	USH1G	0.0705872	log2FoldChange.abs<=0.025
23049	0.107733	3.56023	2.64532	0.00835946	0.113064	-2.84628	SMG1	SMG1, nonsense mediated mRNA decay associated PI3K related kinase	0.113064	0.107733	0.00835946	SMG1	0.107733	log2FoldChange.abs<=0.025
11345	0.121185	4.34577	2.645	0.0083671	0.113064	-2.84706	GABARAPL2	GABA type A receptor associated protein like 2	0.113064	0.121185	0.0083671	GABARAPL2	0.121185	log2FoldChange.abs<=0.025
2583	-0.0440699	3.44432	-2.64421	0.00838662	0.113064	-2.84907	B4GALNT1	beta-1,4-N-acetyl-galactosaminyltransferase 1	0.113064	-0.0440699	0.00838662	B4GALNT1	0.0440699	log2FoldChange.abs<=0.025
5701	0.0768496	2.83178	2.64389	0.00839448	0.113064	-2.84987	PSMC2	proteasome 26S subunit, ATPase 2	0.113064	0.0768496	0.00839448	PSMC2	0.0768496	log2FoldChange.abs<=0.025
5710	0.0673813	3.42496	2.64347	0.00840473	0.113064	-2.85092	PSMD4	proteasome 26S subunit, non-ATPase 4	0.113064	0.0673813	0.00840473	PSMD4	0.0673813	log2FoldChange.abs<=0.025
83853	-0.059199	2.96572	-2.6433	0.00840886	0.113064	-2.85134	ROPN1L	rhophilin associated tail protein 1 like	0.113064	-0.059199	0.00840886	ROPN1L	0.059199	log2FoldChange.abs<=0.025
140711	-0.0555291	3.63907	-2.64288	0.00841924	0.113064	-2.8524	TLDC2	TBC/LysM-associated domain containing 2	0.113064	-0.0555291	0.00841924	TLDC2	0.0555291	log2FoldChange.abs<=0.025
26013	-0.0359379	3.49895	-2.64285	0.00841993	0.113064	-2.85247	L3MBTL1	l(3)mbt-like 1 (Drosophila)	0.113064	-0.0359379	0.00841993	L3MBTL1	0.0359379	log2FoldChange.abs<=0.025
53905	-0.035109	3.34885	-2.64273	0.00842285	0.113064	-2.85277	DUOX1	dual oxidase 1	0.113064	-0.035109	0.00842285	DUOX1	0.035109	log2FoldChange.abs<=0.025
5315	0.133051	4.51205	2.64017	0.00848612	0.113799	-2.8592	PKM	pyruvate kinase, muscle	0.113799	0.133051	0.00848612	PKM	0.133051	log2FoldChange.abs<=0.025
1482	-0.0804624	2.76732	-2.63854	0.00852667	0.114228	-2.86329	NKX2-5	NK2 homeobox 5	0.114228	-0.0804624	0.00852667	NKX2-5	0.0804624	log2FoldChange.abs<=0.025
9568	-0.051453	2.46501	-2.63702	0.00856452	0.114615	-2.86709	GABBR2	gamma-aminobutyric acid type B receptor subunit 2	0.114615	-0.051453	0.00856452	GABBR2	0.051453	log2FoldChange.abs<=0.025
5464	0.115786	3.22551	2.63669	0.00857271	0.114615	-2.86791	PPA1	pyrophosphatase (inorganic) 1	0.114615	0.115786	0.00857271	PPA1	0.115786	log2FoldChange.abs<=0.025
121551	-0.0394625	2.56345	-2.63606	0.00858839	0.11471	-2.86948	BTBD11	BTB domain containing 11	0.11471	-0.0394625	0.00858839	BTBD11	0.0394625	log2FoldChange.abs<=0.025
9320	0.0994821	3.35519	2.63517	0.00861062	0.114835	-2.8717	TRIP12	thyroid hormone receptor interactor 12	0.114835	0.0994821	0.00861062	TRIP12	0.0994821	log2FoldChange.abs<=0.025
126364	-0.0652795	3.62553	-2.635	0.00861502	0.114835	-2.87214	LRRC25	leucine rich repeat containing 25	0.114835	-0.0652795	0.00861502	LRRC25	0.0652795	log2FoldChange.abs<=0.025
6745	0.0977735	3.59516	2.63457	0.00862581	0.114864	-2.87321	SSR1	signal sequence receptor subunit 1	0.114864	0.0977735	0.00862581	SSR1	0.0977735	log2FoldChange.abs<=0.025
80270	-0.0518293	3.99379	-2.63385	0.00864388	0.11499	-2.87501	HSD3B7	hydroxy-delta-5-steroid dehydrogenase, 3 beta- and steroid delta-isomerase 7	0.11499	-0.0518293	0.00864388	HSD3B7	0.0518293	log2FoldChange.abs<=0.025
150221	-0.0751287	3.56069	-2.63349	0.00865294	0.114996	-2.87591	RIMBP3C	RIMS binding protein 3C	0.114996	-0.0751287	0.00865294	RIMBP3C	0.0751287	log2FoldChange.abs<=0.025
202051	-0.0575646	2.74969	-2.63207	0.00868897	0.11536	-2.87948	SPATA24	spermatogenesis associated 24	0.11536	-0.0575646	0.00868897	SPATA24	0.0575646	log2FoldChange.abs<=0.025
858	0.0969123	3.69018	2.62907	0.008765	0.116144	-2.88695	CAV2	caveolin 2	0.116144	0.0969123	0.008765	CAV2	0.0969123	log2FoldChange.abs<=0.025
51733	-0.0467919	2.48965	-2.62906	0.00876542	0.116144	-2.88699	UPB1	beta-ureidopropionase 1	0.116144	-0.0467919	0.00876542	UPB1	0.0467919	log2FoldChange.abs<=0.025
79971	0.0620807	2.7935	2.62839	0.00878228	0.116252	-2.88864	WLS	wntless Wnt ligand secretion mediator	0.116252	0.0620807	0.00878228	WLS	0.0620807	log2FoldChange.abs<=0.025
23032	0.085085	2.64378	2.62781	0.00879715	0.116333	-2.89009	USP33	ubiquitin specific peptidase 33	0.116333	0.085085	0.00879715	USP33	0.085085	log2FoldChange.abs<=0.025
10063	-0.0402912	2.42263	-2.62656	0.00882922	0.116385	-2.89322	COX17	COX17, cytochrome c oxidase copper chaperone	0.116385	-0.0402912	0.00882922	COX17	0.0402912	log2FoldChange.abs<=0.025
3699	-0.0466877	2.9129	-2.626	0.00884362	0.116385	-2.89461	ITIH3	inter-alpha-trypsin inhibitor heavy chain 3	0.116385	-0.0466877	0.00884362	ITIH3	0.0466877	log2FoldChange.abs<=0.025
196410	-0.0940848	2.60004	-2.62598	0.0088441	0.116385	-2.89466	METTL7B	methyltransferase like 7B	0.116385	-0.0940848	0.0088441	METTL7B	0.0940848	log2FoldChange.abs<=0.025
218	-0.041524	3.48849	-2.62592	0.0088457	0.116385	-2.89482	ALDH3A1	aldehyde dehydrogenase 3 family member A1	0.116385	-0.041524	0.0088457	ALDH3A1	0.041524	log2FoldChange.abs<=0.025
6128	0.180329	5.92919	2.62523	0.00886344	0.116385	-2.89653	RPL6	ribosomal protein L6	0.116385	0.180329	0.00886344	RPL6	0.180329	log2FoldChange.abs<=0.025
642968	-0.0616616	4.56053	-2.62463	0.00887889	0.116385	-2.89803	FAM163B	family with sequence similarity 163 member B	0.116385	-0.0616616	0.00887889	FAM163B	0.0616616	log2FoldChange.abs<=0.025
8787	-0.0410519	2.58817	-2.62422	0.00888947	0.116385	-2.89905	RGS9	regulator of G-protein signaling 9	0.116385	-0.0410519	0.00888947	RGS9	0.0410519	log2FoldChange.abs<=0.025
51755	0.12842	3.55191	2.62418	0.00889065	0.116385	-2.89916	CDK12	cyclin dependent kinase 12	0.116385	0.12842	0.00889065	CDK12	0.12842	log2FoldChange.abs<=0.025
4633	-0.0506727	2.97841	-2.62406	0.00889374	0.116385	-2.89946	MYL2	myosin light chain 2	0.116385	-0.0506727	0.00889374	MYL2	0.0506727	log2FoldChange.abs<=0.025
50853	-0.0389674	3.59109	-2.62376	0.00890142	0.116385	-2.9002	VILL	villin like	0.116385	-0.0389674	0.00890142	VILL	0.0389674	log2FoldChange.abs<=0.025
9538	0.0611557	3.41131	2.62328	0.00891377	0.116385	-2.90139	EI24	EI24, autophagy associated transmembrane protein	0.116385	0.0611557	0.00891377	EI24	0.0611557	log2FoldChange.abs<=0.025
8720	0.0699215	3.83227	2.62307	0.00891919	0.116385	-2.90191	MBTPS1	membrane bound transcription factor peptidase, site 1	0.116385	0.0699215	0.00891919	MBTPS1	0.0699215	log2FoldChange.abs<=0.025
220107	-0.0676278	2.85056	-2.62282	0.00892568	0.116385	-2.90254	DLEU7	deleted in lymphocytic leukemia, 7	0.116385	-0.0676278	0.00892568	DLEU7	0.0676278	log2FoldChange.abs<=0.025
5476	0.051533	3.81813	2.62277	0.00892694	0.116385	-2.90266	CTSA	cathepsin A	0.116385	0.051533	0.00892694	CTSA	0.051533	log2FoldChange.abs<=0.025
6727	0.127316	4.52428	2.62258	0.00893187	0.116385	-2.90313	SRP14	signal recognition particle 14	0.116385	0.127316	0.00893187	SRP14	0.127316	log2FoldChange.abs<=0.025
124935	-0.0429836	3.68156	-2.6222	0.00894171	0.116393	-2.90408	SLC43A2	solute carrier family 43 member 2	0.116393	-0.0429836	0.00894171	SLC43A2	0.0429836	log2FoldChange.abs<=0.025
1143	-0.0421905	3.59975	-2.62171	0.00895451	0.116393	-2.9053	CHRNB4	cholinergic receptor nicotinic beta 4 subunit	0.116393	-0.0421905	0.00895451	CHRNB4	0.0421905	log2FoldChange.abs<=0.025
55349	-0.0495783	3.71997	-2.62155	0.0089587	0.116393	-2.9057	CHDH	choline dehydrogenase	0.116393	-0.0495783	0.0089587	CHDH	0.0495783	log2FoldChange.abs<=0.025
3320	0.158093	5.03121	2.62108	0.00897087	0.116438	-2.90687	HSP90AA1	heat shock protein 90 alpha family class A member 1	0.116438	0.158093	0.00897087	HSP90AA1	0.158093	log2FoldChange.abs<=0.025
23117	0.162072	5.8556	2.62012	0.00899599	0.116651	-2.90927	NPIPB3	nuclear pore complex interacting protein family member B3	0.116651	0.162072	0.00899599	NPIPB3	0.162072	log2FoldChange.abs<=0.025
6207	0.151381	4.70778	2.61854	0.00903713	0.117022	-2.91318	RPS13	ribosomal protein S13	0.117022	0.151381	0.00903713	RPS13	0.151381	log2FoldChange.abs<=0.025
273	-0.0405498	2.6099	-2.61821	0.0090458	0.117022	-2.914	AMPH	amphiphysin	0.117022	-0.0405498	0.0090458	AMPH	0.0405498	log2FoldChange.abs<=0.025
374955	-0.0341884	3.36707	-2.61802	0.00905095	0.117022	-2.91449	SPATA21	spermatogenesis associated 21	0.117022	-0.0341884	0.00905095	SPATA21	0.0341884	log2FoldChange.abs<=0.025
2558	-0.0520076	3.0285	-2.61709	0.00907519	0.117111	-2.91678	GABRA5	gamma-aminobutyric acid type A receptor alpha5 subunit	0.117111	-0.0520076	0.00907519	GABRA5	0.0520076	log2FoldChange.abs<=0.025
1196	0.064516	3.68999	2.61709	0.00907538	0.117111	-2.9168	CLK2	CDC like kinase 2	0.117111	0.064516	0.00907538	CLK2	0.064516	log2FoldChange.abs<=0.025
202865	-0.0777692	2.54687	-2.61643	0.00909268	0.117114	-2.91843	C7orf33	chromosome 7 open reading frame 33	0.117114	-0.0777692	0.00909268	C7orf33	0.0777692	log2FoldChange.abs<=0.025
653808	-0.0668237	2.53012	-2.61611	0.00910103	0.117114	-2.91922	ZG16	zymogen granule protein 16	0.117114	-0.0668237	0.00910103	ZG16	0.0668237	log2FoldChange.abs<=0.025
140732	-0.045095	2.41264	-2.61597	0.0091047	0.117114	-2.91957	SUN5	Sad1 and UNC84 domain containing 5	0.117114	-0.045095	0.0091047	SUN5	0.045095	log2FoldChange.abs<=0.025
284948	-0.0382512	3.99735	-2.61575	0.00911072	0.117114	-2.92013	SH2D6	SH2 domain containing 6	0.117114	-0.0382512	0.00911072	SH2D6	0.0382512	log2FoldChange.abs<=0.025
387680	0.0670983	3.93829	2.61488	0.00913352	0.117281	-2.92227	WASHC2A	WASH complex subunit 2A	0.117281	0.0670983	0.00913352	WASHC2A	0.0670983	log2FoldChange.abs<=0.025
5226	0.0723108	3.49928	2.61459	0.00914131	0.117281	-2.92301	PGD	phosphogluconate dehydrogenase	0.117281	0.0723108	0.00914131	PGD	0.0723108	log2FoldChange.abs<=0.025
79781	-0.0480795	2.52389	-2.61352	0.00916955	0.117469	-2.92565	IQCA1	IQ motif containing with AAA domain 1	0.117469	-0.0480795	0.00916955	IQCA1	0.0480795	log2FoldChange.abs<=0.025
51004	-0.0398311	2.65205	-2.61271	0.00919115	0.117469	-2.92767	COQ6	coenzyme Q6, monooxygenase	0.117469	-0.0398311	0.00919115	COQ6	0.0398311	log2FoldChange.abs<=0.025
7009	0.146	4.92378	2.61266	0.00919242	0.117469	-2.92778	TMBIM6	transmembrane BAX inhibitor motif containing 6	0.117469	0.146	0.00919242	TMBIM6	0.146	log2FoldChange.abs<=0.025
8909	-0.0490213	2.43374	-2.6126	0.00919421	0.117469	-2.92795	ENDOU	endonuclease, poly(U) specific	0.117469	-0.0490213	0.00919421	ENDOU	0.0490213	log2FoldChange.abs<=0.025
468	0.106277	4.93187	2.61238	0.00919996	0.117469	-2.92849	ATF4	activating transcription factor 4	0.117469	0.106277	0.00919996	ATF4	0.106277	log2FoldChange.abs<=0.025
64241	-0.0488181	2.9846	-2.61161	0.00922058	0.11761	-2.93041	ABCG8	ATP binding cassette subfamily G member 8	0.11761	-0.0488181	0.00922058	ABCG8	0.0488181	log2FoldChange.abs<=0.025
79845	-0.0585409	2.97537	-2.61085	0.00924067	0.11761	-2.93227	RNF122	ring finger protein 122	0.11761	-0.0585409	0.00924067	RNF122	0.0585409	log2FoldChange.abs<=0.025
6181	0.0735708	7.6672	2.61016	0.00925923	0.11761	-2.93399	RPLP2	ribosomal protein lateral stalk subunit P2	0.11761	0.0735708	0.00925923	RPLP2	0.0735708	log2FoldChange.abs<=0.025
6772	0.11778	3.6166	2.60977	0.00926959	0.11761	-2.93495	STAT1	signal transducer and activator of transcription 1	0.11761	0.11778	0.00926959	STAT1	0.11778	log2FoldChange.abs<=0.025
339768	-0.0614964	3.88827	-2.6095	0.00927687	0.11761	-2.93562	ESPNL	espin-like	0.11761	-0.0614964	0.00927687	ESPNL	0.0614964	log2FoldChange.abs<=0.025
23013	0.0924992	3.46999	2.60931	0.00928201	0.11761	-2.9361	SPEN	spen family transcriptional repressor	0.11761	0.0924992	0.00928201	SPEN	0.0924992	log2FoldChange.abs<=0.025
50810	0.0770327	3.58501	2.60918	0.00928564	0.11761	-2.93643	HDGFRP3	hepatoma-derived growth factor, related protein 3	0.11761	0.0770327	0.00928564	HDGFRP3	0.0770327	log2FoldChange.abs<=0.025
7385	0.112074	3.28138	2.60888	0.00929347	0.11761	-2.93715	UQCRC2	ubiquinol-cytochrome c reductase core protein II	0.11761	0.112074	0.00929347	UQCRC2	0.112074	log2FoldChange.abs<=0.025
7178	0.126865	5.4571	2.60879	0.00929594	0.11761	-2.93738	TPT1	tumor protein, translationally-controlled 1	0.11761	0.126865	0.00929594	TPT1	0.126865	log2FoldChange.abs<=0.025
64405	-0.0535743	3.71777	-2.60867	0.00929912	0.11761	-2.93768	CDH22	cadherin 22	0.11761	-0.0535743	0.00929912	CDH22	0.0535743	log2FoldChange.abs<=0.025
23105	-0.0431814	2.83025	-2.60806	0.00931558	0.117702	-2.93919	FSTL4	follistatin like 4	0.117702	-0.0431814	0.00931558	FSTL4	0.0431814	log2FoldChange.abs<=0.025
4666	0.125772	4.66594	2.60755	0.00932927	0.117702	-2.94045	NACA	nascent polypeptide-associated complex alpha subunit	0.117702	0.125772	0.00932927	NACA	0.125772	log2FoldChange.abs<=0.025
55967	0.130157	3.8104	2.60729	0.00933628	0.117702	-2.94109	NDUFA12	NADH:ubiquinone oxidoreductase subunit A12	0.117702	0.130157	0.00933628	NDUFA12	0.130157	log2FoldChange.abs<=0.025
57497	-0.0700701	4.07172	-2.60656	0.00935598	0.117702	-2.9429	LRFN2	leucine rich repeat and fibronectin type III domain containing 2	0.117702	-0.0700701	0.00935598	LRFN2	0.0700701	log2FoldChange.abs<=0.025
7288	-0.0514047	2.86786	-2.60632	0.00936268	0.117702	-2.94351	TULP2	tubby like protein 2	0.117702	-0.0514047	0.00936268	TULP2	0.0514047	log2FoldChange.abs<=0.025
2562	-0.0472149	2.6653	-2.60597	0.00937213	0.117702	-2.94438	GABRB3	gamma-aminobutyric acid type A receptor beta3 subunit	0.117702	-0.0472149	0.00937213	GABRB3	0.0472149	log2FoldChange.abs<=0.025
55798	0.0564647	3.21397	2.60559	0.00938235	0.117702	-2.94531	METTL2B	methyltransferase like 2B	0.117702	0.0564647	0.00938235	METTL2B	0.0564647	log2FoldChange.abs<=0.025
64710	0.174254	5.31314	2.60506	0.00939687	0.117702	-2.94663	NUCKS1	nuclear casein kinase and cyclin dependent kinase substrate 1	0.117702	0.174254	0.00939687	NUCKS1	0.174254	log2FoldChange.abs<=0.025
9956	-0.0533453	3.19684	-2.60454	0.00941073	0.117702	-2.9479	HS3ST2	heparan sulfate-glucosamine 3-sulfotransferase 2	0.117702	-0.0533453	0.00941073	HS3ST2	0.0533453	log2FoldChange.abs<=0.025
4729	0.0797141	3.00584	2.60444	0.00941347	0.117702	-2.94815	NDUFV2	NADH:ubiquinone oxidoreductase core subunit V2	0.117702	0.0797141	0.00941347	NDUFV2	0.0797141	log2FoldChange.abs<=0.025
1102	-0.0480288	3.0728	-2.60432	0.00941685	0.117702	-2.94845	RCBTB2	RCC1 and BTB domain containing protein 2	0.117702	-0.0480288	0.00941685	RCBTB2	0.0480288	log2FoldChange.abs<=0.025
442578	0.0920094	4.8074	2.60399	0.00942587	0.117702	-2.94927	STAG3L3	stromal antigen 3-like 3 (pseudogene)	0.117702	0.0920094	0.00942587	STAG3L3	0.0920094	log2FoldChange.abs<=0.025
26231	-0.047933	3.73704	-2.60316	0.00944846	0.117702	-2.95132	LRRC29	leucine rich repeat containing 29	0.117702	-0.047933	0.00944846	LRRC29	0.047933	log2FoldChange.abs<=0.025
55201	-0.0504321	4.285	-2.60279	0.00945856	0.117702	-2.95224	MAP1S	microtubule associated protein 1S	0.117702	-0.0504321	0.00945856	MAP1S	0.0504321	log2FoldChange.abs<=0.025
284654	-0.0415078	3.73099	-2.60242	0.00946859	0.117702	-2.95315	RSPO1	R-spondin 1	0.117702	-0.0415078	0.00946859	RSPO1	0.0415078	log2FoldChange.abs<=0.025
54737	0.113455	3.74864	2.60222	0.00947409	0.117702	-2.95364	MPHOSPH8	M-phase phosphoprotein 8	0.117702	0.113455	0.00947409	MPHOSPH8	0.113455	log2FoldChange.abs<=0.025
55561	-0.0339642	3.94769	-2.60214	0.00947637	0.117702	-2.95385	CDC42BPG	CDC42 binding protein kinase gamma	0.117702	-0.0339642	0.00947637	CDC42BPG	0.0339642	log2FoldChange.abs<=0.025
51652	0.122765	4.42385	2.60172	0.00948782	0.117702	-2.95488	CHMP3	charged multivesicular body protein 3	0.117702	0.122765	0.00948782	CHMP3	0.122765	log2FoldChange.abs<=0.025
219557	-0.115883	2.85229	-2.60169	0.00948865	0.117702	-2.95496	TEX47	testis expressed 47	0.117702	-0.115883	0.00948865	TEX47	0.115883	log2FoldChange.abs<=0.025
1442	-0.0503735	2.79173	-2.60116	0.00950301	0.117702	-2.95625	CSH1	chorionic somatomammotropin hormone 1	0.117702	-0.0503735	0.00950301	CSH1	0.0503735	log2FoldChange.abs<=0.025
58517	0.128388	4.22172	2.60086	0.0095113	0.117702	-2.957	RBM25	RNA binding motif protein 25	0.117702	0.128388	0.0095113	RBM25	0.128388	log2FoldChange.abs<=0.025
9783	-0.0471367	3.53919	-2.60071	0.00951546	0.117702	-2.95738	RIMS3	regulating synaptic membrane exocytosis 3	0.117702	-0.0471367	0.00951546	RIMS3	0.0471367	log2FoldChange.abs<=0.025
55127	0.0579546	2.34764	2.60053	0.00952037	0.117702	-2.95782	HEATR1	HEAT repeat containing 1	0.117702	0.0579546	0.00952037	HEATR1	0.0579546	log2FoldChange.abs<=0.025
729461	-0.139353	3.0562	-2.60051	0.009521	0.117702	-2.95787	LINC01660	long intergenic non-protein coding RNA 1660	0.117702	-0.139353	0.009521	LINC01660	0.139353	log2FoldChange.abs<=0.025
10658	0.0603538	3.59878	2.60029	0.00952697	0.117702	-2.95841	CELF1	CUGBP Elav-like family member 1	0.117702	0.0603538	0.00952697	CELF1	0.0603538	log2FoldChange.abs<=0.025
6539	-0.037468	3.66081	-2.59935	0.00955272	0.117911	-2.96072	SLC6A12	solute carrier family 6 member 12	0.117911	-0.037468	0.00955272	SLC6A12	0.037468	log2FoldChange.abs<=0.025
55278	0.0444795	2.36904	2.59849	0.00957664	0.117923	-2.96286	QRSL1	glutaminyl-tRNA synthase (glutamine-hydrolyzing)-like 1	0.117923	0.0444795	0.00957664	QRSL1	0.0444795	log2FoldChange.abs<=0.025
1982	0.116735	4.54542	2.59825	0.00958309	0.117923	-2.96344	EIF4G2	eukaryotic translation initiation factor 4 gamma 2	0.117923	0.116735	0.00958309	EIF4G2	0.116735	log2FoldChange.abs<=0.025
2128	-0.0888478	3.15419	-2.59809	0.00958759	0.117923	-2.96384	EVX1	even-skipped homeobox 1	0.117923	-0.0888478	0.00958759	EVX1	0.0888478	log2FoldChange.abs<=0.025
6866	-0.0494009	2.43689	-2.59777	0.00959652	0.117923	-2.96464	TAC3	tachykinin 3	0.117923	-0.0494009	0.00959652	TAC3	0.0494009	log2FoldChange.abs<=0.025
51128	0.0437486	3.32994	2.59755	0.00960263	0.117923	-2.96518	SAR1B	secretion associated Ras related GTPase 1B	0.117923	0.0437486	0.00960263	SAR1B	0.0437486	log2FoldChange.abs<=0.025
3083	-0.0493118	4.17063	-2.59713	0.00961405	0.117923	-2.9662	HGFAC	HGF activator	0.117923	-0.0493118	0.00961405	HGFAC	0.0493118	log2FoldChange.abs<=0.025
51100	0.12735	3.28844	2.59708	0.00961553	0.117923	-2.96633	SH3GLB1	SH3 domain containing GRB2 like, endophilin B1	0.117923	0.12735	0.00961553	SH3GLB1	0.12735	log2FoldChange.abs<=0.025
57459	0.097799	3.68313	2.59629	0.00963735	0.118082	-2.96827	GATAD2B	GATA zinc finger domain containing 2B	0.118082	0.097799	0.00963735	GATAD2B	0.097799	log2FoldChange.abs<=0.025
774	-0.0354781	2.98995	-2.5954	0.00966204	0.118207	-2.97047	CACNA1B	calcium voltage-gated channel subunit alpha1 B	0.118207	-0.0354781	0.00966204	CACNA1B	0.0354781	log2FoldChange.abs<=0.025
10152	0.07722	3.65113	2.59529	0.00966527	0.118207	-2.97075	ABI2	abl interactor 2	0.118207	0.07722	0.00966527	ABI2	0.07722	log2FoldChange.abs<=0.025
54979	-0.0730838	2.4785	-2.59419	0.00969587	0.118473	-2.97346	HRASLS2	HRAS like suppressor 2	0.118473	-0.0730838	0.00969587	HRASLS2	0.0730838	log2FoldChange.abs<=0.025
89766	-0.0408351	3.08151	-2.59351	0.00971487	0.118596	-2.97513	UMODL1	uromodulin like 1	0.118596	-0.0408351	0.00971487	UMODL1	0.0408351	log2FoldChange.abs<=0.025
8887	0.149984	3.16429	2.59313	0.00972561	0.118619	-2.97608	TAX1BP1	Tax1 binding protein 1	0.118619	0.149984	0.00972561	TAX1BP1	0.149984	log2FoldChange.abs<=0.025
89845	-0.0308923	3.42257	-2.59203	0.00975622	0.118779	-2.97877	ABCC10	ATP binding cassette subfamily C member 10	0.118779	-0.0308923	0.00975622	ABCC10	0.0308923	log2FoldChange.abs<=0.025
9967	0.105861	3.83505	2.59202	0.00975667	0.118779	-2.97881	THRAP3	thyroid hormone receptor associated protein 3	0.118779	0.105861	0.00975667	THRAP3	0.105861	log2FoldChange.abs<=0.025
10576	0.0883276	3.27635	2.59134	0.00977563	0.118779	-2.98047	CCT2	chaperonin containing TCP1 subunit 2	0.118779	0.0883276	0.00977563	CCT2	0.0883276	log2FoldChange.abs<=0.025
343641	-0.0516264	3.67025	-2.59117	0.00978051	0.118779	-2.9809	TGM6	transglutaminase 6	0.118779	-0.0516264	0.00978051	TGM6	0.0516264	log2FoldChange.abs<=0.025
25876	-0.0556491	3.54986	-2.59077	0.0097918	0.118779	-2.98188	SPEF1	sperm flagellar 1	0.118779	-0.0556491	0.0097918	SPEF1	0.0556491	log2FoldChange.abs<=0.025
10048	0.0975126	3.28494	2.59075	0.00979221	0.118779	-2.98192	RANBP9	RAN binding protein 9	0.118779	0.0975126	0.00979221	RANBP9	0.0975126	log2FoldChange.abs<=0.025
1995	-0.0610105	2.73408	-2.58991	0.00981604	0.11896	-2.984	ELAVL3	ELAV like RNA binding protein 3	0.11896	-0.0610105	0.00981604	ELAVL3	0.0610105	log2FoldChange.abs<=0.025
128	0.0745808	2.94054	2.58888	0.00984501	0.119049	-2.98652	ADH5	alcohol dehydrogenase 5 (class III), chi polypeptide	0.119049	0.0745808	0.00984501	ADH5	0.0745808	log2FoldChange.abs<=0.025
201176	-0.0582028	3.59752	-2.58886	0.00984559	0.119049	-2.98657	ARHGAP27	Rho GTPase activating protein 27	0.119049	-0.0582028	0.00984559	ARHGAP27	0.0582028	log2FoldChange.abs<=0.025
54884	0.0620616	3.67658	2.58856	0.00985427	0.119049	-2.98733	RETSAT	retinol saturase	0.119049	0.0620616	0.00985427	RETSAT	0.0620616	log2FoldChange.abs<=0.025
286887	-0.0636975	3.69427	-2.58839	0.00985901	0.119049	-2.98774	KRT6C	keratin 6C	0.119049	-0.0636975	0.00985901	KRT6C	0.0636975	log2FoldChange.abs<=0.025
9439	0.100573	2.63163	2.58774	0.00987724	0.119161	-2.98932	MED23	mediator complex subunit 23	0.119161	0.100573	0.00987724	MED23	0.100573	log2FoldChange.abs<=0.025
55904	0.143432	4.07108	2.58696	0.00989959	0.119242	-2.99125	KMT2E	lysine methyltransferase 2E	0.119242	0.143432	0.00989959	KMT2E	0.143432	log2FoldChange.abs<=0.025
26211	-0.120026	2.78055	-2.58664	0.00990852	0.119242	-2.99202	OR2F1	olfactory receptor family 2 subfamily F member 1 (gene/pseudogene)	0.119242	-0.120026	0.00990852	OR2F1	0.120026	log2FoldChange.abs<=0.025
2736	-0.0359238	3.35536	-2.58643	0.00991463	0.119242	-2.99255	GLI2	GLI family zinc finger 2	0.119242	-0.0359238	0.00991463	GLI2	0.0359238	log2FoldChange.abs<=0.025
144501	-0.0478319	3.03113	-2.58625	0.00991969	0.119242	-2.99299	KRT80	keratin 80	0.119242	-0.0478319	0.00991969	KRT80	0.0478319	log2FoldChange.abs<=0.025
144404	-0.0404675	3.18345	-2.58519	0.00994988	0.119249	-2.99559	TMEM120B	transmembrane protein 120B	0.119249	-0.0404675	0.00994988	TMEM120B	0.0404675	log2FoldChange.abs<=0.025
117579	-0.0799049	2.94357	-2.58513	0.00995165	0.119249	-2.99574	RLN3	relaxin 3	0.119249	-0.0799049	0.00995165	RLN3	0.0799049	log2FoldChange.abs<=0.025
6642	0.0772228	3.13731	2.58466	0.00996511	0.119249	-2.9969	SNX1	sorting nexin 1	0.119249	0.0772228	0.00996511	SNX1	0.0772228	log2FoldChange.abs<=0.025
22889	0.0975115	3.73811	2.58447	0.00997059	0.119249	-2.99737	KIAA0907	KIAA0907	0.119249	0.0975115	0.00997059	KIAA0907	0.0975115	log2FoldChange.abs<=0.025
54436	-0.0371014	3.74816	-2.58424	0.00997722	0.119249	-2.99793	SH3TC1	SH3 domain and tetratricopeptide repeats 1	0.119249	-0.0371014	0.00997722	SH3TC1	0.0371014	log2FoldChange.abs<=0.025
6159	0.0969328	4.11939	2.58409	0.00998153	0.119249	-2.9983	RPL29	ribosomal protein L29	0.119249	0.0969328	0.00998153	RPL29	0.0969328	log2FoldChange.abs<=0.025
7267	0.141124	3.55163	2.58404	0.00998286	0.119249	-2.99842	TTC3	tetratricopeptide repeat domain 3	0.119249	0.141124	0.00998286	TTC3	0.141124	log2FoldChange.abs<=0.025
1183	-0.042306	3.22566	-2.58363	0.00999453	0.119282	-2.99942	CLCN4	chloride voltage-gated channel 4	0.119282	-0.042306	0.00999453	CLCN4	0.042306	log2FoldChange.abs<=0.025
9436	-0.0564116	4.01006	-2.58208	0.0100392	0.119494	-3.00323	NCR2	natural cytotoxicity triggering receptor 2	0.119494	-0.0564116	0.0100392	NCR2	0.0564116	log2FoldChange.abs<=0.025
150248	-0.0498002	3.06734	-2.58199	0.0100417	0.119494	-3.00344	C22orf15	chromosome 22 open reading frame 15	0.119494	-0.0498002	0.0100417	C22orf15	0.0498002	log2FoldChange.abs<=0.025
1997	0.0807928	3.03889	2.58179	0.0100475	0.119494	-3.00393	ELF1	E74 like ETS transcription factor 1	0.119494	0.0807928	0.0100475	ELF1	0.0807928	log2FoldChange.abs<=0.025
147968	-0.0443227	3.62481	-2.58177	0.0100481	0.119494	-3.00399	CAPN12	calpain 12	0.119494	-0.0443227	0.0100481	CAPN12	0.0443227	log2FoldChange.abs<=0.025
147372	-0.0451568	2.95779	-2.58094	0.010072	0.119672	-3.00602	CCBE1	collagen and calcium binding EGF domains 1	0.119672	-0.0451568	0.010072	CCBE1	0.0451568	log2FoldChange.abs<=0.025
9212	-0.0532422	3.49909	-2.58049	0.0100851	0.119689	-3.00713	AURKB	aurora kinase B	0.119689	-0.0532422	0.0100851	AURKB	0.0532422	log2FoldChange.abs<=0.025
1602	0.073537	3.20944	2.58027	0.0100915	0.119689	-3.00767	DACH1	dachshund family transcription factor 1	0.119689	0.073537	0.0100915	DACH1	0.073537	log2FoldChange.abs<=0.025
4691	0.14223	4.86807	2.57825	0.0101499	0.120127	-3.01261	NCL	nucleolin	0.120127	0.14223	0.0101499	NCL	0.14223	log2FoldChange.abs<=0.025
6584	0.0393114	3.02894	2.57814	0.0101531	0.120127	-3.01288	SLC22A5	solute carrier family 22 member 5	0.120127	0.0393114	0.0101531	SLC22A5	0.0393114	log2FoldChange.abs<=0.025
23302	-0.0493488	3.0452	-2.57806	0.0101553	0.120127	-3.01307	WSCD1	WSC domain containing 1	0.120127	-0.0493488	0.0101553	WSCD1	0.0493488	log2FoldChange.abs<=0.025
2623	-0.0604107	3.33675	-2.57665	0.0101965	0.120367	-3.01652	GATA1	GATA binding protein 1	0.120367	-0.0604107	0.0101965	GATA1	0.0604107	log2FoldChange.abs<=0.025
8539	0.0778631	2.56536	2.57628	0.0102074	0.120367	-3.01744	API5	apoptosis inhibitor 5	0.120367	0.0778631	0.0102074	API5	0.0778631	log2FoldChange.abs<=0.025
3090	-0.0725118	3.98148	-2.57603	0.0102147	0.120367	-3.01805	HIC1	HIC ZBTB transcriptional repressor 1	0.120367	-0.0725118	0.0102147	HIC1	0.0725118	log2FoldChange.abs<=0.025
92912	0.112729	3.18184	2.57587	0.0102192	0.120367	-3.01843	UBE2Q2	ubiquitin conjugating enzyme E2 Q2	0.120367	0.112729	0.0102192	UBE2Q2	0.112729	log2FoldChange.abs<=0.025
84296	-0.0409764	2.39983	-2.57549	0.0102304	0.120367	-3.01937	GINS4	GINS complex subunit 4	0.120367	-0.0409764	0.0102304	GINS4	0.0409764	log2FoldChange.abs<=0.025
84460	0.0724487	2.69929	2.57526	0.0102373	0.120367	-3.01994	ZMAT1	zinc finger matrin-type 1	0.120367	0.0724487	0.0102373	ZMAT1	0.0724487	log2FoldChange.abs<=0.025
6154	0.153564	4.14006	2.57521	0.0102388	0.120367	-3.02006	RPL26	ribosomal protein L26	0.120367	0.153564	0.0102388	RPL26	0.153564	log2FoldChange.abs<=0.025
120237	-0.0642292	3.55262	-2.57425	0.0102668	0.12059	-3.0224	DBX1	developing brain homeobox 1	0.12059	-0.0642292	0.0102668	DBX1	0.0642292	log2FoldChange.abs<=0.025
9318	0.115062	3.04616	2.57323	0.0102968	0.120592	-3.02489	COPS2	COP9 signalosome subunit 2	0.120592	0.115062	0.0102968	COPS2	0.115062	log2FoldChange.abs<=0.025
353238	-0.0489661	2.7947	-2.57318	0.0102984	0.120592	-3.02502	PADI6	peptidyl arginine deiminase 6	0.120592	-0.0489661	0.0102984	PADI6	0.0489661	log2FoldChange.abs<=0.025
84964	-0.0372266	3.87026	-2.57303	0.0103028	0.120592	-3.02539	ALKBH6	alkB homolog 6	0.120592	-0.0372266	0.0103028	ALKBH6	0.0372266	log2FoldChange.abs<=0.025
2894	-0.0391396	3.16507	-2.57301	0.0103032	0.120592	-3.02542	GRID1	glutamate ionotropic receptor delta type subunit 1	0.120592	-0.0391396	0.0103032	GRID1	0.0391396	log2FoldChange.abs<=0.025
750	-0.0822609	2.71633	-2.57188	0.0103367	0.120878	-3.0282	GAS8-AS1	GAS8 antisense RNA 1	0.120878	-0.0822609	0.0103367	GAS8-AS1	0.0822609	log2FoldChange.abs<=0.025
200931	-0.039602	3.57732	-2.57056	0.0103758	0.121024	-3.03142	SLC51A	solute carrier family 51 alpha subunit	0.121024	-0.039602	0.0103758	SLC51A	0.039602	log2FoldChange.abs<=0.025
23077	0.0965065	3.09881	2.5702	0.0103863	0.121024	-3.03229	MYCBP2	MYC binding protein 2, E3 ubiquitin protein ligase	0.121024	0.0965065	0.0103863	MYCBP2	0.0965065	log2FoldChange.abs<=0.025
54545	0.0776163	2.83081	2.57019	0.0103866	0.121024	-3.03231	MTMR12	myotubularin related protein 12	0.121024	0.0776163	0.0103866	MTMR12	0.0776163	log2FoldChange.abs<=0.025
5539	-0.0552611	2.77447	-2.57012	0.0103888	0.121024	-3.03249	PPY	pancreatic polypeptide	0.121024	-0.0552611	0.0103888	PPY	0.0552611	log2FoldChange.abs<=0.025
10817	-0.0538124	3.9825	-2.56982	0.0103977	0.121024	-3.03323	FRS3	fibroblast growth factor receptor substrate 3	0.121024	-0.0538124	0.0103977	FRS3	0.0538124	log2FoldChange.abs<=0.025
50861	-0.0565004	4.72622	-2.56905	0.0104204	0.121024	-3.03509	STMN3	stathmin 3	0.121024	-0.0565004	0.0104204	STMN3	0.0565004	log2FoldChange.abs<=0.025
56833	-0.047912	2.59293	-2.56876	0.0104293	0.121024	-3.03582	SLAMF8	SLAM family member 8	0.121024	-0.047912	0.0104293	SLAMF8	0.047912	log2FoldChange.abs<=0.025
2803	0.127478	2.99565	2.5682	0.010446	0.121024	-3.03718	GOLGA4	golgin A4	0.121024	0.127478	0.010446	GOLGA4	0.127478	log2FoldChange.abs<=0.025
10399	0.110803	5.03392	2.56816	0.0104472	0.121024	-3.03728	RACK1	receptor for activated C kinase 1	0.121024	0.110803	0.0104472	RACK1	0.110803	log2FoldChange.abs<=0.025
79735	-0.0356679	4.27738	-2.5681	0.0104488	0.121024	-3.03742	TBC1D17	TBC1 domain family member 17	0.121024	-0.0356679	0.0104488	TBC1D17	0.0356679	log2FoldChange.abs<=0.025
80213	-0.0492481	2.5704	-2.5681	0.0104489	0.121024	-3.03742	TM2D3	TM2 domain containing 3	0.121024	-0.0492481	0.0104489	TM2D3	0.0492481	log2FoldChange.abs<=0.025
5742	-0.0372266	3.10601	-2.56774	0.0104597	0.121044	-3.03831	PTGS1	prostaglandin-endoperoxide synthase 1	0.121044	-0.0372266	0.0104597	PTGS1	0.0372266	log2FoldChange.abs<=0.025
51714	0.0819838	3.52333	2.56743	0.0104689	0.121045	-3.03906	SELENOT	selenoprotein T	0.121045	0.0819838	0.0104689	SELENOT	0.0819838	log2FoldChange.abs<=0.025
912	-0.0498719	3.47964	-2.56705	0.0104801	0.121071	-3.03998	CD1D	CD1d molecule	0.121071	-0.0498719	0.0104801	CD1D	0.0498719	log2FoldChange.abs<=0.025
541578	-0.0537045	3.13299	-2.56635	0.0105013	0.121168	-3.0417	CXorf40B	chromosome X open reading frame 40B	0.121168	-0.0537045	0.0105013	CXorf40B	0.0537045	log2FoldChange.abs<=0.025
155060	-0.0387326	3.77326	-2.56616	0.0105068	0.121168	-3.04214	LOC155060	AI894139 pseudogene	0.121168	-0.0387326	0.0105068	LOC155060	0.0387326	log2FoldChange.abs<=0.025
83593	-0.0441306	3.47446	-2.5658	0.0105177	0.121189	-3.04303	RASSF5	Ras association domain family member 5	0.121189	-0.0441306	0.0105177	RASSF5	0.0441306	log2FoldChange.abs<=0.025
10655	-0.0499434	2.94939	-2.56518	0.0105362	0.121298	-3.04453	DMRT2	doublesex and mab-3 related transcription factor 2	0.121298	-0.0499434	0.0105362	DMRT2	0.0499434	log2FoldChange.abs<=0.025
152641	-0.0825683	2.71091	-2.56407	0.0105697	0.121496	-3.04725	WWC2-AS2	WWC2 antisense RNA 2	0.121496	-0.0825683	0.0105697	WWC2-AS2	0.0825683	log2FoldChange.abs<=0.025
54532	0.114998	3.14449	2.56401	0.0105716	0.121496	-3.0474	USP53	ubiquitin specific peptidase 53	0.121496	0.114998	0.0105716	USP53	0.114998	log2FoldChange.abs<=0.025
9900	-0.0412882	3.11653	-2.5636	0.010584	0.121534	-3.0484	SV2A	synaptic vesicle glycoprotein 2A	0.121534	-0.0412882	0.010584	SV2A	0.0412882	log2FoldChange.abs<=0.025
3187	0.0876093	3.9581	2.56287	0.0106059	0.12168	-3.05016	HNRNPH1	heterogeneous nuclear ribonucleoprotein H1	0.12168	0.0876093	0.0106059	HNRNPH1	0.0876093	log2FoldChange.abs<=0.025
4154	0.131474	4.11482	2.56242	0.0106197	0.121708	-3.05127	MBNL1	muscleblind like splicing regulator 1	0.121708	0.131474	0.0106197	MBNL1	0.131474	log2FoldChange.abs<=0.025
6047	0.0546901	3.62363	2.56219	0.0106265	0.121708	-3.05182	RNF4	ring finger protein 4	0.121708	0.0546901	0.0106265	RNF4	0.0546901	log2FoldChange.abs<=0.025
3916	0.0638789	4.4036	2.56111	0.0106594	0.121843	-3.05446	LAMP1	lysosomal associated membrane protein 1	0.121843	0.0638789	0.0106594	LAMP1	0.0638789	log2FoldChange.abs<=0.025
3562	-0.0491145	3.08606	-2.56077	0.0106696	0.121843	-3.05528	IL3	interleukin 3	0.121843	-0.0491145	0.0106696	IL3	0.0491145	log2FoldChange.abs<=0.025
6184	0.133188	3.78112	2.56016	0.0106882	0.121843	-3.05677	RPN1	ribophorin I	0.121843	0.133188	0.0106882	RPN1	0.133188	log2FoldChange.abs<=0.025
1738	0.0669033	2.49173	2.55984	0.0106978	0.121843	-3.05753	DLD	dihydrolipoamide dehydrogenase	0.121843	0.0669033	0.0106978	DLD	0.0669033	log2FoldChange.abs<=0.025
79913	-0.0467554	2.66893	-2.55952	0.0107075	0.121843	-3.05831	ACTR5	ARP5 actin-related protein 5 homolog	0.121843	-0.0467554	0.0107075	ACTR5	0.0467554	log2FoldChange.abs<=0.025
4234	-0.0482779	3.32036	-2.5595	0.0107084	0.121843	-3.05838	METTL1	methyltransferase like 1	0.121843	-0.0482779	0.0107084	METTL1	0.0482779	log2FoldChange.abs<=0.025
23149	-0.0400578	3.55254	-2.55912	0.0107197	0.121843	-3.05928	FCHO1	FCH domain only 1	0.121843	-0.0400578	0.0107197	FCHO1	0.0400578	log2FoldChange.abs<=0.025
4986	-0.0604204	3.23059	-2.55878	0.0107302	0.121843	-3.06012	OPRK1	opioid receptor kappa 1	0.121843	-0.0604204	0.0107302	OPRK1	0.0604204	log2FoldChange.abs<=0.025
3570	-0.0440327	3.24686	-2.55874	0.0107315	0.121843	-3.06022	IL6R	interleukin 6 receptor	0.121843	-0.0440327	0.0107315	IL6R	0.0440327	log2FoldChange.abs<=0.025
10021	-0.0612176	3.42042	-2.55838	0.0107423	0.121843	-3.06108	HCN4	hyperpolarization activated cyclic nucleotide gated potassium channel 4	0.121843	-0.0612176	0.0107423	HCN4	0.0612176	log2FoldChange.abs<=0.025
8443	0.0591509	2.32649	2.55835	0.0107434	0.121843	-3.06117	GNPAT	glyceronephosphate O-acyltransferase	0.121843	0.0591509	0.0107434	GNPAT	0.0591509	log2FoldChange.abs<=0.025
150365	-0.0301986	2.75002	-2.55815	0.0107494	0.121843	-3.06164	MEI1	meiotic double-stranded break formation protein 1	0.121843	-0.0301986	0.0107494	MEI1	0.0301986	log2FoldChange.abs<=0.025
54543	0.10553	4.16113	2.5579	0.010757	0.121843	-3.06225	TOMM7	translocase of outer mitochondrial membrane 7	0.121843	0.10553	0.010757	TOMM7	0.10553	log2FoldChange.abs<=0.025
23091	0.100845	3.48366	2.55625	0.0108078	0.122171	-3.06626	ZC3H13	zinc finger CCCH-type containing 13	0.122171	0.100845	0.0108078	ZC3H13	0.100845	log2FoldChange.abs<=0.025
51206	-0.0535183	3.47007	-2.55604	0.0108141	0.122171	-3.06677	GP6	glycoprotein VI platelet	0.122171	-0.0535183	0.0108141	GP6	0.0535183	log2FoldChange.abs<=0.025
51596	0.0425584	3.80367	2.55593	0.0108177	0.122171	-3.06705	CUTA	cutA divalent cation tolerance homolog	0.122171	0.0425584	0.0108177	CUTA	0.0425584	log2FoldChange.abs<=0.025
23659	-0.0371033	3.68492	-2.55535	0.0108354	0.122171	-3.06844	PLA2G15	phospholipase A2 group XV	0.122171	-0.0371033	0.0108354	PLA2G15	0.0371033	log2FoldChange.abs<=0.025
5824	0.051337	3.19405	2.55531	0.0108367	0.122171	-3.06855	PEX19	peroxisomal biogenesis factor 19	0.122171	0.051337	0.0108367	PEX19	0.051337	log2FoldChange.abs<=0.025
3189	0.0960677	3.52445	2.55517	0.0108409	0.122171	-3.06888	HNRNPH3	heterogeneous nuclear ribonucleoprotein H3	0.122171	0.0960677	0.0108409	HNRNPH3	0.0960677	log2FoldChange.abs<=0.025
8840	-0.0599758	3.37339	-2.55424	0.0108697	0.122313	-3.07114	WISP1	WNT1 inducible signaling pathway protein 1	0.122313	-0.0599758	0.0108697	WISP1	0.0599758	log2FoldChange.abs<=0.025
84256	-0.0437961	3.68069	-2.55417	0.0108718	0.122313	-3.07131	FLYWCH1	FLYWCH-type zinc finger 1	0.122313	-0.0437961	0.0108718	FLYWCH1	0.0437961	log2FoldChange.abs<=0.025
55761	0.0864084	3.05578	2.55354	0.0108914	0.122429	-3.07284	TTC17	tetratricopeptide repeat domain 17	0.122429	0.0864084	0.0108914	TTC17	0.0864084	log2FoldChange.abs<=0.025
93627	0.0648675	2.48087	2.55289	0.0109114	0.122551	-3.07441	TBCK	TBC1 domain containing kinase	0.122551	0.0648675	0.0109114	TBCK	0.0648675	log2FoldChange.abs<=0.025
157680	0.0917002	2.9901	2.5525	0.0109235	0.122584	-3.07536	VPS13B	vacuolar protein sorting 13 homolog B	0.122584	0.0917002	0.0109235	VPS13B	0.0917002	log2FoldChange.abs<=0.025
57610	-0.0357167	3.51097	-2.5511	0.0109671	0.122739	-3.07876	RANBP10	RAN binding protein 10	0.122739	-0.0357167	0.0109671	RANBP10	0.0357167	log2FoldChange.abs<=0.025
93233	-0.0377842	3.96352	-2.55094	0.010972	0.122739	-3.07914	CCDC114	coiled-coil domain containing 114	0.122739	-0.0377842	0.010972	CCDC114	0.0377842	log2FoldChange.abs<=0.025
6157	0.111038	5.18853	2.5503	0.010992	0.122739	-3.08069	RPL27A	ribosomal protein L27a	0.122739	0.111038	0.010992	RPL27A	0.111038	log2FoldChange.abs<=0.025
376940	0.0951245	2.70129	2.55015	0.0109966	0.122739	-3.08105	ZC3H6	zinc finger CCCH-type containing 6	0.122739	0.0951245	0.0109966	ZC3H6	0.0951245	log2FoldChange.abs<=0.025
718	0.180164	4.97456	2.54977	0.0110087	0.122739	-3.08198	C3	complement C3	0.122739	0.180164	0.0110087	C3	0.180164	log2FoldChange.abs<=0.025
57463	-0.0505095	3.97308	-2.54943	0.0110192	0.122739	-3.0828	AMIGO1	adhesion molecule with Ig like domain 1	0.122739	-0.0505095	0.0110192	AMIGO1	0.0505095	log2FoldChange.abs<=0.025
5887	0.103729	3.75956	2.54938	0.0110207	0.122739	-3.08292	RAD23B	RAD23 homolog B, nucleotide excision repair protein	0.122739	0.103729	0.0110207	RAD23B	0.103729	log2FoldChange.abs<=0.025
3178	0.156194	5.6355	2.54871	0.0110418	0.122739	-3.08455	HNRNPA1	heterogeneous nuclear ribonucleoprotein A1	0.122739	0.156194	0.0110418	HNRNPA1	0.156194	log2FoldChange.abs<=0.025
54754	-0.0442191	4.60012	-2.54861	0.0110449	0.122739	-3.08479	NUTM2F	NUT family member 2F	0.122739	-0.0442191	0.0110449	NUTM2F	0.0442191	log2FoldChange.abs<=0.025
23253	0.106076	2.94876	2.54831	0.0110544	0.122739	-3.08552	ANKRD12	ankyrin repeat domain 12	0.122739	0.106076	0.0110544	ANKRD12	0.106076	log2FoldChange.abs<=0.025
55831	0.0742349	3.61384	2.54829	0.011055	0.122739	-3.08557	EMC3	ER membrane protein complex subunit 3	0.122739	0.0742349	0.011055	EMC3	0.0742349	log2FoldChange.abs<=0.025
5697	-0.0603328	3.59007	-2.54827	0.0110557	0.122739	-3.08562	PYY	peptide YY	0.122739	-0.0603328	0.0110557	PYY	0.0603328	log2FoldChange.abs<=0.025
9356	-0.0477693	3.61231	-2.54823	0.0110569	0.122739	-3.08572	SLC22A6	solute carrier family 22 member 6	0.122739	-0.0477693	0.0110569	SLC22A6	0.0477693	log2FoldChange.abs<=0.025
2040	0.122526	4.02857	2.54763	0.0110756	0.122762	-3.08715	STOM	stomatin	0.122762	0.122526	0.0110756	STOM	0.122526	log2FoldChange.abs<=0.025
114876	0.0661925	3.13521	2.54758	0.0110773	0.122762	-3.08729	OSBPL1A	oxysterol binding protein like 1A	0.122762	0.0661925	0.0110773	OSBPL1A	0.0661925	log2FoldChange.abs<=0.025
50700	-0.0571716	2.77517	-2.54591	0.0111298	0.123089	-3.09132	RDH8	retinol dehydrogenase 8 (all-trans)	0.123089	-0.0571716	0.0111298	RDH8	0.0571716	log2FoldChange.abs<=0.025
26330	-0.0513138	2.87621	-2.54582	0.0111326	0.123089	-3.09154	GAPDHS	glyceraldehyde-3-phosphate dehydrogenase, spermatogenic	0.123089	-0.0513138	0.0111326	GAPDHS	0.0513138	log2FoldChange.abs<=0.025
7818	0.0665008	3.3635	2.54576	0.0111345	0.123089	-3.09168	DAP3	death associated protein 3	0.123089	0.0665008	0.0111345	DAP3	0.0665008	log2FoldChange.abs<=0.025
170961	-0.0426556	3.91836	-2.54516	0.0111536	0.123133	-3.09314	ANKRD24	ankyrin repeat domain 24	0.123133	-0.0426556	0.0111536	ANKRD24	0.0426556	log2FoldChange.abs<=0.025
677	0.110412	5.06317	2.54458	0.0111719	0.123133	-3.09454	ZFP36L1	ZFP36 ring finger protein like 1	0.123133	0.110412	0.0111719	ZFP36L1	0.110412	log2FoldChange.abs<=0.025
4257	0.111743	2.55873	2.54456	0.0111725	0.123133	-3.09459	MGST1	microsomal glutathione S-transferase 1	0.123133	0.111743	0.0111725	MGST1	0.111743	log2FoldChange.abs<=0.025
343702	-0.08725	2.84555	-2.54447	0.0111755	0.123133	-3.09481	XKR7	XK related 7	0.123133	-0.08725	0.0111755	XKR7	0.08725	log2FoldChange.abs<=0.025
53339	0.0736976	3.0794	2.54359	0.0112032	0.123337	-3.09693	BTBD1	BTB domain containing 1	0.123337	0.0736976	0.0112032	BTBD1	0.0736976	log2FoldChange.abs<=0.025
63910	-0.0463775	3.71153	-2.54302	0.0112214	0.123435	-3.09831	SLC17A9	solute carrier family 17 member 9	0.123435	-0.0463775	0.0112214	SLC17A9	0.0463775	log2FoldChange.abs<=0.025
6230	0.176884	6.96761	2.54236	0.0112424	0.123475	-3.09991	RPS25	ribosomal protein S25	0.123475	0.176884	0.0112424	RPS25	0.176884	log2FoldChange.abs<=0.025
284086	-0.0410087	3.30197	-2.54216	0.0112486	0.123475	-3.10038	NEK8	NIMA related kinase 8	0.123475	-0.0410087	0.0112486	NEK8	0.0410087	log2FoldChange.abs<=0.025
7155	0.11528	2.99582	2.54203	0.0112528	0.123475	-3.10069	TOP2B	topoisomerase (DNA) II beta	0.123475	0.11528	0.0112528	TOP2B	0.11528	log2FoldChange.abs<=0.025
55297	0.0629324	2.83266	2.54154	0.0112686	0.123547	-3.10189	CCDC91	coiled-coil domain containing 91	0.123547	0.0629324	0.0112686	CCDC91	0.0629324	log2FoldChange.abs<=0.025
6224	0.080577	4.92511	2.54122	0.0112787	0.123557	-3.10266	RPS20	ribosomal protein S20	0.123557	0.080577	0.0112787	RPS20	0.080577	log2FoldChange.abs<=0.025
1610	-0.0486139	2.56765	-2.54053	0.0113009	0.123607	-3.10433	DAO	D-amino acid oxidase	0.123607	-0.0486139	0.0113009	DAO	0.0486139	log2FoldChange.abs<=0.025
11012	-0.0587052	3.25332	-2.5405	0.0113019	0.123607	-3.1044	KLK11	kallikrein related peptidase 11	0.123607	-0.0587052	0.0113019	KLK11	0.0587052	log2FoldChange.abs<=0.025
57223	0.0778348	2.82348	2.54015	0.011313	0.123628	-3.10525	PPP4R3B	protein phosphatase 4 regulatory subunit 3B	0.123628	0.0778348	0.011313	PPP4R3B	0.0778348	log2FoldChange.abs<=0.025
56901	-0.0482547	3.78811	-2.53913	0.0113456	0.123882	-3.1077	NDUFA4L2	NDUFA4, mitochondrial complex associated like 2	0.123882	-0.0482547	0.0113456	NDUFA4L2	0.0482547	log2FoldChange.abs<=0.025
479	-0.0540545	2.78351	-2.53877	0.0113572	0.123907	-3.10857	ATP12A	ATPase H+/K+ transporting non-gastric alpha2 subunit	0.123907	-0.0540545	0.0113572	ATP12A	0.0540545	log2FoldChange.abs<=0.025
149499	-0.0481826	3.31076	-2.53763	0.0113939	0.124191	-3.11132	LRRC71	leucine rich repeat containing 71	0.124191	-0.0481826	0.0113939	LRRC71	0.0481826	log2FoldChange.abs<=0.025
23178	-0.0363111	3.27275	-2.53739	0.0114018	0.124191	-3.11191	PASK	PAS domain containing serine/threonine kinase	0.124191	-0.0363111	0.0114018	PASK	0.0363111	log2FoldChange.abs<=0.025
11030	0.101918	3.71733	2.53606	0.0114447	0.124556	-3.11511	RBPMS	RNA binding protein with multiple splicing	0.124556	0.101918	0.0114447	RBPMS	0.101918	log2FoldChange.abs<=0.025
9125	0.0550868	3.58627	2.53501	0.0114786	0.124629	-3.11763	CNOT9	CCR4-NOT transcription complex subunit 9	0.124629	0.0550868	0.0114786	CNOT9	0.0550868	log2FoldChange.abs<=0.025
57092	0.113687	3.64897	2.535	0.011479	0.124629	-3.11767	PCNP	PEST proteolytic signal containing nuclear protein	0.124629	0.113687	0.011479	PCNP	0.113687	log2FoldChange.abs<=0.025
84254	-0.0394517	2.71924	-2.53498	0.0114797	0.124629	-3.11771	CAMKK1	calcium/calmodulin dependent protein kinase kinase 1	0.124629	-0.0394517	0.0114797	CAMKK1	0.0394517	log2FoldChange.abs<=0.025
146722	-0.0453972	3.14321	-2.5347	0.0114887	0.124629	-3.11838	CD300LF	CD300 molecule like family member f	0.124629	-0.0453972	0.0114887	CD300LF	0.0453972	log2FoldChange.abs<=0.025
112770	0.0407499	3.18293	2.53379	0.0115182	0.124834	-3.12057	GLMP	glycosylated lysosomal membrane protein	0.124834	0.0407499	0.0115182	GLMP	0.0407499	log2FoldChange.abs<=0.025
400818	0.126754	4.44923	2.53354	0.0115263	0.124834	-3.12117	NBPF9	NBPF member 9	0.124834	0.126754	0.0115263	NBPF9	0.126754	log2FoldChange.abs<=0.025
27303	0.132315	3.32895	2.53289	0.0115476	0.124938	-3.12274	RBMS3	RNA binding motif single stranded interacting protein 3	0.124938	0.132315	0.0115476	RBMS3	0.132315	log2FoldChange.abs<=0.025
301	0.169275	3.33814	2.53267	0.0115547	0.124938	-3.12326	ANXA1	annexin A1	0.124938	0.169275	0.0115547	ANXA1	0.169275	log2FoldChange.abs<=0.025
84851	0.100785	2.46838	2.53214	0.0115719	0.125023	-3.12453	TRIM52	tripartite motif containing 52	0.125023	0.100785	0.0115719	TRIM52	0.100785	log2FoldChange.abs<=0.025
114803	0.105501	2.9796	2.53115	0.0116044	0.125148	-3.12693	MYSM1	Myb like, SWIRM and MPN domains 1	0.125148	0.105501	0.0116044	MYSM1	0.105501	log2FoldChange.abs<=0.025
146542	-0.0452221	3.72265	-2.5308	0.0116158	0.125148	-3.12776	ZNF688	zinc finger protein 688	0.125148	-0.0452221	0.0116158	ZNF688	0.0452221	log2FoldChange.abs<=0.025
815	-0.0396654	3.51402	-2.53075	0.0116176	0.125148	-3.12789	CAMK2A	calcium/calmodulin dependent protein kinase II alpha	0.125148	-0.0396654	0.0116176	CAMK2A	0.0396654	log2FoldChange.abs<=0.025
139081	-0.0459806	2.86622	-2.53065	0.0116209	0.125148	-3.12814	MAGEC3	MAGE family member C3	0.125148	-0.0459806	0.0116209	MAGEC3	0.0459806	log2FoldChange.abs<=0.025
29072	0.101681	3.65016	2.52919	0.0116686	0.12546	-3.13163	SETD2	SET domain containing 2	0.12546	0.101681	0.0116686	SETD2	0.101681	log2FoldChange.abs<=0.025
55749	0.130068	3.87381	2.52916	0.0116698	0.12546	-3.13171	CCAR1	cell division cycle and apoptosis regulator 1	0.12546	0.130068	0.0116698	CCAR1	0.130068	log2FoldChange.abs<=0.025
766	-0.0552697	2.886	-2.52891	0.0116782	0.12546	-3.13232	CA7	carbonic anhydrase 7	0.12546	-0.0552697	0.0116782	CA7	0.0552697	log2FoldChange.abs<=0.025
10424	0.0662051	4.07274	2.52833	0.011697	0.125497	-3.1337	PGRMC2	progesterone receptor membrane component 2	0.125497	0.0662051	0.011697	PGRMC2	0.0662051	log2FoldChange.abs<=0.025
10206	0.0587387	3.89337	2.52795	0.0117096	0.125497	-3.13461	TRIM13	tripartite motif containing 13	0.125497	0.0587387	0.0117096	TRIM13	0.0587387	log2FoldChange.abs<=0.025
837	0.0789846	3.30814	2.52795	0.0117098	0.125497	-3.13463	CASP4	caspase 4	0.125497	0.0789846	0.0117098	CASP4	0.0789846	log2FoldChange.abs<=0.025
7994	0.0765076	3.22606	2.52565	0.0117859	0.126211	-3.14014	KAT6A	lysine acetyltransferase 6A	0.126211	0.0765076	0.0117859	KAT6A	0.0765076	log2FoldChange.abs<=0.025
25873	0.0874629	5.54633	2.52496	0.0118088	0.126272	-3.1418	RPL36	ribosomal protein L36	0.126272	0.0874629	0.0118088	RPL36	0.0874629	log2FoldChange.abs<=0.025
80232	0.0792755	3.47141	2.52478	0.0118147	0.126272	-3.14222	WDR26	WD repeat domain 26	0.126272	0.0792755	0.0118147	WDR26	0.0792755	log2FoldChange.abs<=0.025
163175	-0.0430952	3.52337	-2.52462	0.01182	0.126272	-3.1426	LGI4	leucine rich repeat LGI family member 4	0.126272	-0.0430952	0.01182	LGI4	0.0430952	log2FoldChange.abs<=0.025
1636	-0.0281612	2.99608	-2.5241	0.0118375	0.126358	-3.14386	ACE	angiotensin I converting enzyme	0.126358	-0.0281612	0.0118375	ACE	0.0281612	log2FoldChange.abs<=0.025
9703	0.0877024	3.68439	2.52365	0.0118524	0.126416	-3.14494	KIAA0100	KIAA0100	0.126416	0.0877024	0.0118524	KIAA0100	0.0877024	log2FoldChange.abs<=0.025
51535	0.0415619	2.54619	2.52248	0.0118916	0.126733	-3.14775	PPHLN1	periphilin 1	0.126733	0.0415619	0.0118916	PPHLN1	0.0415619	log2FoldChange.abs<=0.025
6659	0.106207	3.11038	2.52204	0.0119062	0.126788	-3.1488	SOX4	SRY-box 4	0.126788	0.106207	0.0119062	SOX4	0.106207	log2FoldChange.abs<=0.025
1656	0.137483	3.95788	2.5215	0.0119245	0.126881	-3.1501	DDX6	DEAD-box helicase 6	0.126881	0.137483	0.0119245	DDX6	0.137483	log2FoldChange.abs<=0.025
5869	0.0577219	3.36114	2.51987	0.0119792	0.127361	-3.154	RAB5B	RAB5B, member RAS oncogene family	0.127361	0.0577219	0.0119792	RAB5B	0.0577219	log2FoldChange.abs<=0.025
11196	0.0556482	2.40556	2.51906	0.0120064	0.127491	-3.15593	SEC23IP	SEC23 interacting protein	0.127491	0.0556482	0.0120064	SEC23IP	0.0556482	log2FoldChange.abs<=0.025
401172	0.0687041	3.19746	2.51889	0.0120124	0.127491	-3.15635	LINC02145	long intergenic non-protein coding RNA 2145	0.127491	0.0687041	0.0120124	LINC02145	0.0687041	log2FoldChange.abs<=0.025
4857	0.135437	2.97644	2.5185	0.0120253	0.127491	-3.15727	NOVA1	NOVA alternative splicing regulator 1	0.127491	0.135437	0.0120253	NOVA1	0.135437	log2FoldChange.abs<=0.025
8731	0.0534424	2.39823	2.51793	0.0120448	0.127491	-3.15865	RNMT	RNA guanine-7 methyltransferase	0.127491	0.0534424	0.0120448	RNMT	0.0534424	log2FoldChange.abs<=0.025
284013	-0.0795533	3.23638	-2.51766	0.0120539	0.127491	-3.15929	VMO1	vitelline membrane outer layer 1 homolog	0.127491	-0.0795533	0.0120539	VMO1	0.0795533	log2FoldChange.abs<=0.025
26254	-0.0526976	2.61339	-2.5174	0.0120628	0.127491	-3.15992	OPTC	opticin	0.127491	-0.0526976	0.0120628	OPTC	0.0526976	log2FoldChange.abs<=0.025
60313	0.0945232	3.71755	2.51711	0.0120724	0.127491	-3.16059	GPBP1L1	GC-rich promoter binding protein 1 like 1	0.127491	0.0945232	0.0120724	GPBP1L1	0.0945232	log2FoldChange.abs<=0.025
11315	0.0717008	4.7205	2.51697	0.0120772	0.127491	-3.16093	PARK7	Parkinsonism associated deglycase	0.127491	0.0717008	0.0120772	PARK7	0.0717008	log2FoldChange.abs<=0.025
429	-0.0904274	2.85516	-2.51697	0.0120774	0.127491	-3.16094	ASCL1	achaete-scute family bHLH transcription factor 1	0.127491	-0.0904274	0.0120774	ASCL1	0.0904274	log2FoldChange.abs<=0.025
5307	-0.0613628	3.64849	-2.51596	0.0121115	0.127512	-3.16334	PITX1	paired like homeodomain 1	0.127512	-0.0613628	0.0121115	PITX1	0.0613628	log2FoldChange.abs<=0.025
8435	-0.0424404	2.62117	-2.51591	0.0121134	0.127512	-3.16348	SOAT2	sterol O-acyltransferase 2	0.127512	-0.0424404	0.0121134	SOAT2	0.0424404	log2FoldChange.abs<=0.025
9898	0.0975511	4.80834	2.51554	0.0121258	0.127512	-3.16435	UBAP2L	ubiquitin associated protein 2 like	0.127512	0.0975511	0.0121258	UBAP2L	0.0975511	log2FoldChange.abs<=0.025
6569	-0.0428834	3.04182	-2.51542	0.0121299	0.127512	-3.16464	SLC34A1	solute carrier family 34 member 1	0.127512	-0.0428834	0.0121299	SLC34A1	0.0428834	log2FoldChange.abs<=0.025
114783	-0.0532016	4.01307	-2.51493	0.0121467	0.127512	-3.16582	LMTK3	lemur tyrosine kinase 3	0.127512	-0.0532016	0.0121467	LMTK3	0.0532016	log2FoldChange.abs<=0.025
6915	-0.0536628	4.05949	-2.51465	0.0121563	0.127512	-3.16649	TBXA2R	thromboxane A2 receptor	0.127512	-0.0536628	0.0121563	TBXA2R	0.0536628	log2FoldChange.abs<=0.025
148398	-0.0470772	4.60881	-2.51449	0.0121616	0.127512	-3.16686	SAMD11	sterile alpha motif domain containing 11	0.127512	-0.0470772	0.0121616	SAMD11	0.0470772	log2FoldChange.abs<=0.025
9659	0.0456096	3.47694	2.51419	0.0121718	0.127512	-3.16757	PDE4DIP	phosphodiesterase 4D interacting protein	0.127512	0.0456096	0.0121718	PDE4DIP	0.0456096	log2FoldChange.abs<=0.025
8547	-0.0464433	3.67328	-2.51407	0.0121759	0.127512	-3.16786	FCN3	ficolin 3	0.127512	-0.0464433	0.0121759	FCN3	0.0464433	log2FoldChange.abs<=0.025
8838	-0.0446451	2.63182	-2.51327	0.0122033	0.127512	-3.16978	WISP3	WNT1 inducible signaling pathway protein 3	0.127512	-0.0446451	0.0122033	WISP3	0.0446451	log2FoldChange.abs<=0.025
140	-0.0430852	2.58974	-2.51313	0.0122081	0.127512	-3.17011	ADORA3	adenosine A3 receptor	0.127512	-0.0430852	0.0122081	ADORA3	0.0430852	log2FoldChange.abs<=0.025
2642	-0.0451793	3.87914	-2.51264	0.0122251	0.127512	-3.17129	GCGR	glucagon receptor	0.127512	-0.0451793	0.0122251	GCGR	0.0451793	log2FoldChange.abs<=0.025
5868	0.0643436	3.03687	2.51257	0.0122274	0.127512	-3.17145	RAB5A	RAB5A, member RAS oncogene family	0.127512	0.0643436	0.0122274	RAB5A	0.0643436	log2FoldChange.abs<=0.025
10411	-0.0354291	3.49426	-2.51233	0.0122357	0.127512	-3.17203	RAPGEF3	Rap guanine nucleotide exchange factor 3	0.127512	-0.0354291	0.0122357	RAPGEF3	0.0354291	log2FoldChange.abs<=0.025
9376	-0.0477015	3.08913	-2.5123	0.0122366	0.127512	-3.17209	SLC22A8	solute carrier family 22 member 8	0.127512	-0.0477015	0.0122366	SLC22A8	0.0477015	log2FoldChange.abs<=0.025
160760	0.0511453	3.16545	2.51178	0.0122544	0.127512	-3.17333	PPTC7	PTC7 protein phosphatase homolog	0.127512	0.0511453	0.0122544	PPTC7	0.0511453	log2FoldChange.abs<=0.025
2646	-0.0454081	2.6811	-2.51156	0.0122621	0.127512	-3.17386	GCKR	glucokinase regulator	0.127512	-0.0454081	0.0122621	GCKR	0.0454081	log2FoldChange.abs<=0.025
55852	0.0563256	3.07809	2.51154	0.0122628	0.127512	-3.17391	TEX2	testis expressed 2	0.127512	0.0563256	0.0122628	TEX2	0.0563256	log2FoldChange.abs<=0.025
81796	-0.0464106	2.63074	-2.51146	0.0122656	0.127512	-3.17411	SLCO5A1	solute carrier organic anion transporter family member 5A1	0.127512	-0.0464106	0.0122656	SLCO5A1	0.0464106	log2FoldChange.abs<=0.025
3960	-0.0510682	3.25147	-2.51131	0.0122705	0.127512	-3.17445	LGALS4	galectin 4	0.127512	-0.0510682	0.0122705	LGALS4	0.0510682	log2FoldChange.abs<=0.025
780	-0.035577	4.72248	-2.51074	0.0122904	0.127609	-3.17582	DDR1	discoidin domain receptor tyrosine kinase 1	0.127609	-0.035577	0.0122904	DDR1	0.035577	log2FoldChange.abs<=0.025
6606	0.0697743	3.60475	2.51021	0.0123086	0.127609	-3.17709	SMN1	survival of motor neuron 1, telomeric	0.127609	0.0697743	0.0123086	SMN1	0.0697743	log2FoldChange.abs<=0.025
6711	0.179308	5.02127	2.50996	0.0123172	0.127609	-3.17768	SPTBN1	spectrin beta, non-erythrocytic 1	0.127609	0.179308	0.0123172	SPTBN1	0.179308	log2FoldChange.abs<=0.025
57205	0.0552635	2.52198	2.50994	0.0123181	0.127609	-3.17774	ATP10D	ATPase phospholipid transporting 10D (putative)	0.127609	0.0552635	0.0123181	ATP10D	0.0552635	log2FoldChange.abs<=0.025
286262	-0.0491987	3.36484	-2.50914	0.0123457	0.127695	-3.17965	TPRN	taperin	0.127695	-0.0491987	0.0123457	TPRN	0.0491987	log2FoldChange.abs<=0.025
302	0.134543	4.21848	2.50839	0.0123717	0.127695	-3.18143	ANXA2	annexin A2	0.127695	0.134543	0.0123717	ANXA2	0.134543	log2FoldChange.abs<=0.025
23131	0.0698251	3.30523	2.50829	0.012375	0.127695	-3.18166	GPATCH8	G-patch domain containing 8	0.127695	0.0698251	0.012375	GPATCH8	0.0698251	log2FoldChange.abs<=0.025
54932	-0.0313729	3.95875	-2.50803	0.012384	0.127695	-3.18228	EXD3	exonuclease 3'-5' domain containing 3	0.127695	-0.0313729	0.012384	EXD3	0.0313729	log2FoldChange.abs<=0.025
29991	-0.0485003	3.82987	-2.50796	0.0123864	0.127695	-3.18244	OBP2A	odorant binding protein 2A	0.127695	-0.0485003	0.0123864	OBP2A	0.0485003	log2FoldChange.abs<=0.025
259197	-0.057383	3.6922	-2.50787	0.0123898	0.127695	-3.18267	NCR3	natural cytotoxicity triggering receptor 3	0.127695	-0.057383	0.0123898	NCR3	0.057383	log2FoldChange.abs<=0.025
3831	0.0695503	3.5551	2.50776	0.0123934	0.127695	-3.18292	KLC1	kinesin light chain 1	0.127695	0.0695503	0.0123934	KLC1	0.0695503	log2FoldChange.abs<=0.025
83884	-0.0725043	2.50783	-2.50746	0.012404	0.127706	-3.18365	SLC25A2	solute carrier family 25 member 2	0.127706	-0.0725043	0.012404	SLC25A2	0.0725043	log2FoldChange.abs<=0.025
150160	-0.0780171	2.60902	-2.50703	0.0124187	0.127759	-3.18466	CCT8L2	chaperonin containing TCP1 subunit 8 like 2	0.127759	-0.0780171	0.0124187	CCT8L2	0.0780171	log2FoldChange.abs<=0.025
54360	-0.0603269	3.38221	-2.50605	0.0124529	0.128012	-3.187	CYTL1	cytokine like 1	0.128012	-0.0603269	0.0124529	CYTL1	0.0603269	log2FoldChange.abs<=0.025
5700	0.097268	3.94238	2.50544	0.0124743	0.128083	-3.18846	PSMC1	proteasome 26S subunit, ATPase 1	0.128083	0.097268	0.0124743	PSMC1	0.097268	log2FoldChange.abs<=0.025
1286	-0.0370612	3.10067	-2.5044	0.0125108	0.128083	-3.19094	COL4A4	collagen type IV alpha 4 chain	0.128083	-0.0370612	0.0125108	COL4A4	0.0370612	log2FoldChange.abs<=0.025
5076	-0.0536537	3.63071	-2.50426	0.0125156	0.128083	-3.19127	PAX2	paired box 2	0.128083	-0.0536537	0.0125156	PAX2	0.0536537	log2FoldChange.abs<=0.025
8309	-0.0374098	3.04293	-2.50385	0.01253	0.128083	-3.19224	ACOX2	acyl-CoA oxidase 2	0.128083	-0.0374098	0.01253	ACOX2	0.0374098	log2FoldChange.abs<=0.025
79176	-0.0552825	3.54854	-2.50384	0.0125303	0.128083	-3.19227	FBXL15	F-box and leucine rich repeat protein 15	0.128083	-0.0552825	0.0125303	FBXL15	0.0552825	log2FoldChange.abs<=0.025
55325	0.0519648	2.6847	2.50344	0.0125444	0.128083	-3.19322	UFSP2	UFM1 specific peptidase 2	0.128083	0.0519648	0.0125444	UFSP2	0.0519648	log2FoldChange.abs<=0.025
124930	-0.0398057	4.33985	-2.50333	0.0125482	0.128083	-3.19348	ANKRD13B	ankyrin repeat domain 13B	0.128083	-0.0398057	0.0125482	ANKRD13B	0.0398057	log2FoldChange.abs<=0.025
2159	-0.0533734	3.04485	-2.50317	0.0125537	0.128083	-3.19385	F10	coagulation factor X	0.128083	-0.0533734	0.0125537	F10	0.0533734	log2FoldChange.abs<=0.025
9537	-0.0386473	3.91702	-2.50257	0.0125749	0.128083	-3.19529	TP53I11	tumor protein p53 inducible protein 11	0.128083	-0.0386473	0.0125749	TP53I11	0.0386473	log2FoldChange.abs<=0.025
63933	0.102252	3.06844	2.5023	0.0125843	0.128083	-3.19593	MCUR1	mitochondrial calcium uniporter regulator 1	0.128083	0.102252	0.0125843	MCUR1	0.102252	log2FoldChange.abs<=0.025
10004	-0.042359	3.4539	-2.50225	0.012586	0.128083	-3.19604	NAALADL1	N-acetylated alpha-linked acidic dipeptidase like 1	0.128083	-0.042359	0.012586	NAALADL1	0.042359	log2FoldChange.abs<=0.025
116372	-0.0358894	3.33996	-2.5022	0.0125877	0.128083	-3.19615	LYPD1	LY6/PLAUR domain containing 1	0.128083	-0.0358894	0.0125877	LYPD1	0.0358894	log2FoldChange.abs<=0.025
6261	-0.0418252	3.05273	-2.50206	0.0125928	0.128083	-3.1965	RYR1	ryanodine receptor 1	0.128083	-0.0418252	0.0125928	RYR1	0.0418252	log2FoldChange.abs<=0.025
163778	-0.0732328	3.70761	-2.50202	0.0125942	0.128083	-3.19659	SPRR4	small proline rich protein 4	0.128083	-0.0732328	0.0125942	SPRR4	0.0732328	log2FoldChange.abs<=0.025
219738	-0.0650702	3.55533	-2.50056	0.0126458	0.128229	-3.20007	C10orf35	chromosome 10 open reading frame 35	0.128229	-0.0650702	0.0126458	C10orf35	0.0650702	log2FoldChange.abs<=0.025
10858	-0.0443804	3.67285	-2.50034	0.0126536	0.128229	-3.20059	CYP46A1	cytochrome P450 family 46 subfamily A member 1	0.128229	-0.0443804	0.0126536	CYP46A1	0.0443804	log2FoldChange.abs<=0.025
5971	-0.050853	4.14475	-2.50025	0.0126568	0.128229	-3.20081	RELB	RELB proto-oncogene, NF-kB subunit	0.128229	-0.050853	0.0126568	RELB	0.050853	log2FoldChange.abs<=0.025
83597	-0.089739	2.7662	-2.50025	0.0126568	0.128229	-3.20081	RTP3	receptor transporter protein 3	0.128229	-0.089739	0.0126568	RTP3	0.089739	log2FoldChange.abs<=0.025
56243	0.0850698	3.65865	2.5	0.0126654	0.128229	-3.20139	KIAA1217	KIAA1217	0.128229	0.0850698	0.0126654	KIAA1217	0.0850698	log2FoldChange.abs<=0.025
23093	0.0607176	3.11517	2.49945	0.0126848	0.128229	-3.20269	TTLL5	tubulin tyrosine ligase like 5	0.128229	0.0607176	0.0126848	TTLL5	0.0607176	log2FoldChange.abs<=0.025
60685	0.0978112	4.18764	2.49933	0.0126892	0.128229	-3.20298	ZFAND3	zinc finger AN1-type containing 3	0.128229	0.0978112	0.0126892	ZFAND3	0.0978112	log2FoldChange.abs<=0.025
389763	-0.0584872	2.4261	-2.49902	0.0127001	0.128229	-3.20371	SPATA31D1	SPATA31 subfamily D member 1	0.128229	-0.0584872	0.0127001	SPATA31D1	0.0584872	log2FoldChange.abs<=0.025
246744	-0.0985901	2.87241	-2.49883	0.0127072	0.128229	-3.20418	STH	saitohin	0.128229	-0.0985901	0.0127072	STH	0.0985901	log2FoldChange.abs<=0.025
5641	0.152295	3.69997	2.49853	0.0127176	0.128229	-3.20488	LGMN	legumain	0.128229	0.152295	0.0127176	LGMN	0.152295	log2FoldChange.abs<=0.025
163154	-0.0911697	3.86809	-2.49837	0.0127235	0.128229	-3.20527	PRR22	proline rich 22	0.128229	-0.0911697	0.0127235	PRR22	0.0911697	log2FoldChange.abs<=0.025
146822	-0.0573913	3.94974	-2.49808	0.0127336	0.128229	-3.20595	CDRT15	CMT1A duplicated region transcript 15	0.128229	-0.0573913	0.0127336	CDRT15	0.0573913	log2FoldChange.abs<=0.025
9761	0.0913983	4.01614	2.49793	0.0127389	0.128229	-3.20631	MLEC	malectin	0.128229	0.0913983	0.0127389	MLEC	0.0913983	log2FoldChange.abs<=0.025
56270	0.0684419	3.47261	2.49781	0.0127431	0.128229	-3.20659	WDR45B	WD repeat domain 45B	0.128229	0.0684419	0.0127431	WDR45B	0.0684419	log2FoldChange.abs<=0.025
60673	-0.0468301	4.0673	-2.49697	0.012773	0.128433	-3.20858	ATG101	autophagy related 101	0.128433	-0.0468301	0.012773	ATG101	0.0468301	log2FoldChange.abs<=0.025
148870	-0.0447086	2.80698	-2.49617	0.0128017	0.12847	-3.21048	CCDC27	coiled-coil domain containing 27	0.12847	-0.0447086	0.0128017	CCDC27	0.0447086	log2FoldChange.abs<=0.025
7093	-0.0437787	2.74644	-2.49595	0.0128097	0.12847	-3.21101	TLL2	tolloid like 2	0.12847	-0.0437787	0.0128097	TLL2	0.0437787	log2FoldChange.abs<=0.025
7161	-0.0483321	4.05918	-2.49568	0.0128193	0.12847	-3.21165	TP73	tumor protein p73	0.12847	-0.0483321	0.0128193	TP73	0.0483321	log2FoldChange.abs<=0.025
50944	-0.0564835	4.23062	-2.4947	0.0128544	0.12847	-3.21398	SHANK1	SH3 and multiple ankyrin repeat domains 1	0.12847	-0.0564835	0.0128544	SHANK1	0.0564835	log2FoldChange.abs<=0.025
9076	-0.0694999	2.39599	-2.49468	0.0128551	0.12847	-3.21402	CLDN1	claudin 1	0.12847	-0.0694999	0.0128551	CLDN1	0.0694999	log2FoldChange.abs<=0.025
8456	-0.0511439	2.94236	-2.49436	0.0128665	0.12847	-3.21477	FOXN1	forkhead box N1	0.12847	-0.0511439	0.0128665	FOXN1	0.0511439	log2FoldChange.abs<=0.025
343990	-0.051491	3.49093	-2.49433	0.0128676	0.12847	-3.21485	KIAA1211L	KIAA1211 like	0.12847	-0.051491	0.0128676	KIAA1211L	0.051491	log2FoldChange.abs<=0.025
2701	-0.0554615	4.44842	-2.49429	0.0128692	0.12847	-3.21495	GJA4	gap junction protein alpha 4	0.12847	-0.0554615	0.0128692	GJA4	0.0554615	log2FoldChange.abs<=0.025
219402	0.041402	2.5229	2.49414	0.0128744	0.12847	-3.21529	MTIF3	mitochondrial translational initiation factor 3	0.12847	0.041402	0.0128744	MTIF3	0.041402	log2FoldChange.abs<=0.025
3240	-0.0528624	2.5139	-2.4939	0.0128832	0.12847	-3.21588	HP	haptoglobin	0.12847	-0.0528624	0.0128832	HP	0.0528624	log2FoldChange.abs<=0.025
6189	0.234595	5.97782	2.49387	0.0128843	0.12847	-3.21595	RPS3A	ribosomal protein S3A	0.12847	0.234595	0.0128843	RPS3A	0.234595	log2FoldChange.abs<=0.025
89910	0.0421045	3.06309	2.49365	0.0128923	0.12847	-3.21647	UBE3B	ubiquitin protein ligase E3B	0.12847	0.0421045	0.0128923	UBE3B	0.0421045	log2FoldChange.abs<=0.025
23435	0.0658682	3.77509	2.49318	0.0129091	0.128487	-3.21758	TARDBP	TAR DNA binding protein	0.128487	0.0658682	0.0129091	TARDBP	0.0658682	log2FoldChange.abs<=0.025
133746	0.0795477	2.68594	2.49306	0.0129132	0.128487	-3.21785	JMY	junction mediating and regulatory protein, p53 cofactor	0.128487	0.0795477	0.0129132	JMY	0.0795477	log2FoldChange.abs<=0.025
7135	-0.0408863	3.42594	-2.49262	0.0129293	0.128552	-3.21891	TNNI1	troponin I1, slow skeletal type	0.128552	-0.0408863	0.0129293	TNNI1	0.0408863	log2FoldChange.abs<=0.025
728361	-0.070721	3.31645	-2.49199	0.0129519	0.12864	-3.2204	OVOL3	ovo like zinc finger 3	0.12864	-0.070721	0.0129519	OVOL3	0.070721	log2FoldChange.abs<=0.025
146894	-0.0484433	3.50333	-2.49183	0.0129576	0.12864	-3.22077	CD300LG	CD300 molecule like family member g	0.12864	-0.0484433	0.0129576	CD300LG	0.0484433	log2FoldChange.abs<=0.025
10956	0.0758624	4.38548	2.49157	0.0129672	0.12864	-3.2214	OS9	OS9, endoplasmic reticulum lectin	0.12864	0.0758624	0.0129672	OS9	0.0758624	log2FoldChange.abs<=0.025
9525	0.0833453	3.13133	2.49125	0.0129787	0.128659	-3.22215	VPS4B	vacuolar protein sorting 4 homolog B	0.128659	0.0833453	0.0129787	VPS4B	0.0833453	log2FoldChange.abs<=0.025
23533	-0.0406598	3.43613	-2.49096	0.012989	0.128665	-3.22282	PIK3R5	phosphoinositide-3-kinase regulatory subunit 5	0.128665	-0.0406598	0.012989	PIK3R5	0.0406598	log2FoldChange.abs<=0.025
7543	0.0500194	3.41692	2.49049	0.0130062	0.128673	-3.22395	ZFX	zinc finger protein, X-linked	0.128673	0.0500194	0.0130062	ZFX	0.0500194	log2FoldChange.abs<=0.025
696	-0.0515141	2.51513	-2.49041	0.0130091	0.128673	-3.22414	BTN1A1	butyrophilin subfamily 1 member A1	0.128673	-0.0515141	0.0130091	BTN1A1	0.0515141	log2FoldChange.abs<=0.025
93377	-0.0454357	3.00255	-2.48904	0.013059	0.129071	-3.22739	OPALIN	oligodendrocytic myelin paranodal and inner loop protein	0.129071	-0.0454357	0.013059	OPALIN	0.0454357	log2FoldChange.abs<=0.025
53833	-0.0473071	2.52926	-2.48828	0.0130866	0.129249	-3.22918	IL20RB	interleukin 20 receptor subunit beta	0.129249	-0.0473071	0.0130866	IL20RB	0.0473071	log2FoldChange.abs<=0.025
337967	-0.105327	3.02393	-2.48787	0.0131016	0.129301	-3.23016	KRTAP6-2	keratin associated protein 6-2	0.129301	-0.105327	0.0131016	KRTAP6-2	0.105327	log2FoldChange.abs<=0.025
414189	0.157211	4.04921	2.48705	0.0131313	0.129425	-3.23208	AGAP6	ArfGAP with GTPase domain, ankyrin repeat and PH domain 6	0.129425	0.157211	0.0131313	AGAP6	0.157211	log2FoldChange.abs<=0.025
11059	0.127746	3.32323	2.48672	0.0131434	0.129425	-3.23286	WWP1	WW domain containing E3 ubiquitin protein ligase 1	0.129425	0.127746	0.0131434	WWP1	0.127746	log2FoldChange.abs<=0.025
10163	0.114444	4.39811	2.4867	0.0131442	0.129425	-3.23291	WASF2	WAS protein family member 2	0.129425	0.114444	0.0131442	WASF2	0.114444	log2FoldChange.abs<=0.025
5684	0.129714	2.93446	2.48642	0.0131544	0.129425	-3.23357	PSMA3	proteasome subunit alpha 3	0.129425	0.129714	0.0131544	PSMA3	0.129714	log2FoldChange.abs<=0.025
3817	-0.0484228	3.12806	-2.4862	0.0131627	0.129425	-3.23411	KLK2	kallikrein related peptidase 2	0.129425	-0.0484228	0.0131627	KLK2	0.0484228	log2FoldChange.abs<=0.025
7536	0.100247	5.02025	2.48541	0.0131914	0.129437	-3.23596	SF1	splicing factor 1	0.129437	0.100247	0.0131914	SF1	0.100247	log2FoldChange.abs<=0.025
408	0.0728226	4.09952	2.48526	0.0131971	0.129437	-3.23632	ARRB1	arrestin beta 1	0.129437	0.0728226	0.0131971	ARRB1	0.0728226	log2FoldChange.abs<=0.025
25840	0.0653576	3.63772	2.48522	0.0131983	0.129437	-3.2364	METTL7A	methyltransferase like 7A	0.129437	0.0653576	0.0131983	METTL7A	0.0653576	log2FoldChange.abs<=0.025
10610	0.0686175	3.2631	2.4851	0.0132027	0.129437	-3.23668	ST6GALNAC2	ST6 N-acetylgalactosaminide alpha-2,6-sialyltransferase 2	0.129437	0.0686175	0.0132027	ST6GALNAC2	0.0686175	log2FoldChange.abs<=0.025
6833	-0.0361276	3.27146	-2.48397	0.0132443	0.12975	-3.23936	ABCC8	ATP binding cassette subfamily C member 8	0.12975	-0.0361276	0.0132443	ABCC8	0.0361276	log2FoldChange.abs<=0.025
5094	0.169469	6.07088	2.48368	0.0132551	0.12976	-3.24005	PCBP2	poly(rC) binding protein 2	0.12976	0.169469	0.0132551	PCBP2	0.169469	log2FoldChange.abs<=0.025
255631	-0.0357526	2.68763	-2.48277	0.0132886	0.129992	-3.24219	COL24A1	collagen type XXIV alpha 1 chain	0.129992	-0.0357526	0.0132886	COL24A1	0.0357526	log2FoldChange.abs<=0.025
55016	-0.0315997	2.87538	-2.4822	0.0133096	0.130011	-3.24353	2021-03-01	membrane associated ring-CH-type finger 1	0.130011	-0.0315997	0.0133096	2021-03-01	0.0315997	log2FoldChange.abs<=0.025
25957	0.127837	3.84413	2.48195	0.0133189	0.130011	-3.24412	PNISR	PNN interacting serine and arginine rich protein	0.130011	0.127837	0.0133189	PNISR	0.127837	log2FoldChange.abs<=0.025
1357	-0.0451789	3.59783	-2.48182	0.0133238	0.130011	-3.24443	CPA1	carboxypeptidase A1	0.130011	-0.0451789	0.0133238	CPA1	0.0451789	log2FoldChange.abs<=0.025
4694	0.118989	4.18149	2.48167	0.0133294	0.130011	-3.24479	NDUFA1	NADH:ubiquinone oxidoreductase subunit A1	0.130011	0.118989	0.0133294	NDUFA1	0.118989	log2FoldChange.abs<=0.025
5223	0.0601713	4.14446	2.48094	0.0133564	0.130124	-3.24651	PGAM1	phosphoglycerate mutase 1	0.130124	0.0601713	0.0133564	PGAM1	0.0601713	log2FoldChange.abs<=0.025
5865	-0.0479819	2.62485	-2.48083	0.0133606	0.130124	-3.24678	RAB3B	RAB3B, member RAS oncogene family	0.130124	-0.0479819	0.0133606	RAB3B	0.0479819	log2FoldChange.abs<=0.025
126526	-0.0337575	4.22236	-2.4805	0.0133728	0.130148	-3.24755	C19orf47	chromosome 19 open reading frame 47	0.130148	-0.0337575	0.0133728	C19orf47	0.0337575	log2FoldChange.abs<=0.025
440044	-0.0504377	2.84878	-2.47985	0.0133968	0.130286	-3.24907	SLC22A20	solute carrier family 22 member 20	0.130286	-0.0504377	0.0133968	SLC22A20	0.0504377	log2FoldChange.abs<=0.025
158835	-0.0531569	2.49166	-2.47931	0.0134169	0.130362	-3.25035	AWAT2	acyl-CoA wax alcohol acyltransferase 2	0.130362	-0.0531569	0.0134169	AWAT2	0.0531569	log2FoldChange.abs<=0.025
51440	-0.0514797	3.48234	-2.47912	0.013424	0.130362	-3.2508	HPCAL4	hippocalcin like 4	0.130362	-0.0514797	0.013424	HPCAL4	0.0514797	log2FoldChange.abs<=0.025
3299	-0.0343632	4.1709	-2.47872	0.0134392	0.130414	-3.25175	HSF4	heat shock transcription factor 4	0.130414	-0.0343632	0.0134392	HSF4	0.0343632	log2FoldChange.abs<=0.025
1	-0.0474432	3.77557	-2.47766	0.0134786	0.130648	-3.25424	A1BG	alpha-1-B glycoprotein	0.130648	-0.0474432	0.0134786	A1BG	0.0474432	log2FoldChange.abs<=0.025
5073	0.0778154	2.95715	2.4775	0.0134846	0.130648	-3.25462	PARN	poly(A)-specific ribonuclease	0.130648	0.0778154	0.0134846	PARN	0.0778154	log2FoldChange.abs<=0.025
280657	-0.0554732	2.67017	-2.47728	0.0134927	0.130648	-3.25513	SSX6	SSX family member 6, pseudogene	0.130648	-0.0554732	0.0134927	SSX6	0.0554732	log2FoldChange.abs<=0.025
4134	0.0644897	3.9899	2.47627	0.0135308	0.130894	-3.25752	MAP4	microtubule associated protein 4	0.130894	0.0644897	0.0135308	MAP4	0.0644897	log2FoldChange.abs<=0.025
9986	-0.0306214	3.72968	-2.47608	0.0135377	0.130894	-3.25796	RCE1	Ras converting CAAX endopeptidase 1	0.130894	-0.0306214	0.0135377	RCE1	0.0306214	log2FoldChange.abs<=0.025
5347	-0.0506891	3.61464	-2.47558	0.0135565	0.130981	-3.25913	PLK1	polo like kinase 1	0.130981	-0.0506891	0.0135565	PLK1	0.0506891	log2FoldChange.abs<=0.025
3162	-0.0688673	3.98989	-2.47527	0.0135682	0.130999	-3.25986	HMOX1	heme oxygenase 1	0.130999	-0.0688673	0.0135682	HMOX1	0.0688673	log2FoldChange.abs<=0.025
10055	0.0551412	3.51409	2.47402	0.0136153	0.131195	-3.2628	SAE1	SUMO1 activating enzyme subunit 1	0.131195	0.0551412	0.0136153	SAE1	0.0551412	log2FoldChange.abs<=0.025
7184	0.176828	5.10062	2.47397	0.0136173	0.131195	-3.26293	HSP90B1	heat shock protein 90 beta family member 1	0.131195	0.176828	0.0136173	HSP90B1	0.176828	log2FoldChange.abs<=0.025
773	-0.039919	2.7487	-2.47395	0.0136181	0.131195	-3.26297	CACNA1A	calcium voltage-gated channel subunit alpha1 A	0.131195	-0.039919	0.0136181	CACNA1A	0.039919	log2FoldChange.abs<=0.025
80267	0.0571589	2.52196	2.47307	0.0136514	0.131398	-3.26505	EDEM3	ER degradation enhancing alpha-mannosidase like protein 3	0.131398	0.0571589	0.0136514	EDEM3	0.0571589	log2FoldChange.abs<=0.025
57798	0.0541184	4.46466	2.47269	0.0136657	0.131398	-3.26594	GATAD1	GATA zinc finger domain containing 1	0.131398	0.0541184	0.0136657	GATAD1	0.0541184	log2FoldChange.abs<=0.025
54093	-0.0295997	2.58666	-2.4724	0.0136767	0.131398	-3.26662	SETD4	SET domain containing 4	0.131398	-0.0295997	0.0136767	SETD4	0.0295997	log2FoldChange.abs<=0.025
55616	-0.0330561	3.75947	-2.47231	0.01368	0.131398	-3.26683	ASAP3	ArfGAP with SH3 domain, ankyrin repeat and PH domain 3	0.131398	-0.0330561	0.01368	ASAP3	0.0330561	log2FoldChange.abs<=0.025
146	-0.0807499	2.80921	-2.47209	0.0136883	0.131398	-3.26734	ADRA1D	adrenoceptor alpha 1D	0.131398	-0.0807499	0.0136883	ADRA1D	0.0807499	log2FoldChange.abs<=0.025
54567	-0.0482413	3.55325	-2.47129	0.0137188	0.131439	-3.26923	DLL4	delta like canonical Notch ligand 4	0.131439	-0.0482413	0.0137188	DLL4	0.0482413	log2FoldChange.abs<=0.025
5431	0.0953284	2.90069	2.47081	0.0137372	0.131439	-3.27036	POLR2B	RNA polymerase II subunit B	0.131439	0.0953284	0.0137372	POLR2B	0.0953284	log2FoldChange.abs<=0.025
91977	-0.0491671	3.56576	-2.47072	0.0137405	0.131439	-3.27057	MYOZ3	myozenin 3	0.131439	-0.0491671	0.0137405	MYOZ3	0.0491671	log2FoldChange.abs<=0.025
92235	-0.0510585	2.8774	-2.47063	0.013744	0.131439	-3.27078	DUSP27	dual specificity phosphatase 27 (putative)	0.131439	-0.0510585	0.013744	DUSP27	0.0510585	log2FoldChange.abs<=0.025
23126	0.10904	3.66323	2.47046	0.0137502	0.131439	-3.27117	POGZ	pogo transposable element with ZNF domain	0.131439	0.10904	0.0137502	POGZ	0.10904	log2FoldChange.abs<=0.025
197258	-0.0371573	3.99519	-2.47043	0.0137517	0.131439	-3.27126	FUK	fucokinase	0.131439	-0.0371573	0.0137517	FUK	0.0371573	log2FoldChange.abs<=0.025
2935	0.110008	3.1434	2.46978	0.0137763	0.131441	-3.27277	GSPT1	G1 to S phase transition 1	0.131441	0.110008	0.0137763	GSPT1	0.110008	log2FoldChange.abs<=0.025
51552	0.0767995	3.70267	2.46965	0.0137812	0.131441	-3.27308	RAB14	RAB14, member RAS oncogene family	0.131441	0.0767995	0.0137812	RAB14	0.0767995	log2FoldChange.abs<=0.025
4796	-0.0413305	3.66717	-2.46965	0.0137814	0.131441	-3.27309	TONSL	tonsoku like, DNA repair protein	0.131441	-0.0413305	0.0137814	TONSL	0.0413305	log2FoldChange.abs<=0.025
8483	-0.0638305	3.41552	-2.46777	0.0138531	0.131957	-3.27749	CILP	cartilage intermediate layer protein	0.131957	-0.0638305	0.0138531	CILP	0.0638305	log2FoldChange.abs<=0.025
9208	0.0437292	3.70032	2.46771	0.0138554	0.131957	-3.27763	LRRFIP1	LRR binding FLII interacting protein 1	0.131957	0.0437292	0.0138554	LRRFIP1	0.0437292	log2FoldChange.abs<=0.025
79646	0.0872169	3.07807	2.46634	0.013908	0.132191	-3.28084	PANK3	pantothenate kinase 3	0.132191	0.0872169	0.013908	PANK3	0.0872169	log2FoldChange.abs<=0.025
339761	-0.0510029	2.50081	-2.46615	0.0139155	0.132191	-3.2813	CYP27C1	cytochrome P450 family 27 subfamily C member 1	0.132191	-0.0510029	0.0139155	CYP27C1	0.0510029	log2FoldChange.abs<=0.025
1056	-0.044508	3.39729	-2.46612	0.0139164	0.132191	-3.28135	CEL	carboxyl ester lipase	0.132191	-0.044508	0.0139164	CEL	0.044508	log2FoldChange.abs<=0.025
440730	-0.0438467	3.37572	-2.46598	0.0139217	0.132191	-3.28168	TRIM67	tripartite motif containing 67	0.132191	-0.0438467	0.0139217	TRIM67	0.0438467	log2FoldChange.abs<=0.025
283337	0.0605765	3.13912	2.46549	0.0139407	0.132191	-3.28283	ZNF740	zinc finger protein 740	0.132191	0.0605765	0.0139407	ZNF740	0.0605765	log2FoldChange.abs<=0.025
225689	-0.0462993	3.63427	-2.46531	0.0139476	0.132191	-3.28326	MAPK15	mitogen-activated protein kinase 15	0.132191	-0.0462993	0.0139476	MAPK15	0.0462993	log2FoldChange.abs<=0.025
23347	0.0919928	2.64636	2.4652	0.0139519	0.132191	-3.28351	SMCHD1	structural maintenance of chromosomes flexible hinge domain containing 1	0.132191	0.0919928	0.0139519	SMCHD1	0.0919928	log2FoldChange.abs<=0.025
5078	-0.04601	2.9357	-2.46478	0.0139683	0.132191	-3.28451	PAX4	paired box 4	0.132191	-0.04601	0.0139683	PAX4	0.04601	log2FoldChange.abs<=0.025
1804	-0.0387346	2.70192	-2.46476	0.0139691	0.132191	-3.28456	DPP6	dipeptidyl peptidase like 6	0.132191	-0.0387346	0.0139691	DPP6	0.0387346	log2FoldChange.abs<=0.025
2806	0.0581328	2.85763	2.46423	0.0139892	0.1322	-3.28578	GOT2	glutamic-oxaloacetic transaminase 2	0.1322	0.0581328	0.0139892	GOT2	0.0581328	log2FoldChange.abs<=0.025
125336	-0.0374619	2.73121	-2.46422	0.0139898	0.1322	-3.28581	LOXHD1	lipoxygenase homology domains 1	0.1322	-0.0374619	0.0139898	LOXHD1	0.0374619	log2FoldChange.abs<=0.025
7431	0.142613	5.69552	2.46383	0.0140048	0.132213	-3.28672	VIM	vimentin	0.132213	0.142613	0.0140048	VIM	0.142613	log2FoldChange.abs<=0.025
5662	-0.0408188	3.62904	-2.46367	0.0140111	0.132213	-3.2871	PSD	pleckstrin and Sec7 domain containing	0.132213	-0.0408188	0.0140111	PSD	0.0408188	log2FoldChange.abs<=0.025
10785	-0.0442822	3.07443	-2.46306	0.0140348	0.132344	-3.28853	WDR4	WD repeat domain 4	0.132344	-0.0442822	0.0140348	WDR4	0.0442822	log2FoldChange.abs<=0.025
90737	-0.0621738	2.59012	-2.46273	0.0140476	0.132371	-3.28931	PAGE5	PAGE family member 5	0.132371	-0.0621738	0.0140476	PAGE5	0.0621738	log2FoldChange.abs<=0.025
79034	0.0696922	3.18184	2.46207	0.0140731	0.132518	-3.29085	C7orf26	chromosome 7 open reading frame 26	0.132518	0.0696922	0.0140731	C7orf26	0.0696922	log2FoldChange.abs<=0.025
9070	0.054295	3.04543	2.46162	0.0140907	0.132547	-3.29191	ASH2L	ASH2 like histone lysine methyltransferase complex subunit	0.132547	0.054295	0.0140907	ASH2L	0.054295	log2FoldChange.abs<=0.025
343263	-0.0471853	2.70312	-2.46125	0.0141051	0.132547	-3.29277	MYBPHL	myosin binding protein H like	0.132547	-0.0471853	0.0141051	MYBPHL	0.0471853	log2FoldChange.abs<=0.025
85004	-0.115441	3.15124	-2.46106	0.0141125	0.132547	-3.29322	RERG	RAS like estrogen regulated growth inhibitor	0.132547	-0.115441	0.0141125	RERG	0.115441	log2FoldChange.abs<=0.025
2665	0.0920949	3.3807	2.46058	0.0141313	0.132547	-3.29434	GDI2	GDP dissociation inhibitor 2	0.132547	0.0920949	0.0141313	GDI2	0.0920949	log2FoldChange.abs<=0.025
10142	0.108576	3.05685	2.46036	0.0141399	0.132547	-3.29486	AKAP9	A-kinase anchoring protein 9	0.132547	0.108576	0.0141399	AKAP9	0.108576	log2FoldChange.abs<=0.025
7039	-0.0422742	3.30204	-2.46031	0.0141417	0.132547	-3.29497	TGFA	transforming growth factor alpha	0.132547	-0.0422742	0.0141417	TGFA	0.0422742	log2FoldChange.abs<=0.025
10913	-0.0429959	3.35032	-2.45994	0.0141561	0.132547	-3.29583	EDAR	ectodysplasin A receptor	0.132547	-0.0429959	0.0141561	EDAR	0.0429959	log2FoldChange.abs<=0.025
60385	-0.0466047	3.18722	-2.45957	0.0141705	0.132547	-3.29669	TSKS	testis specific serine kinase substrate	0.132547	-0.0466047	0.0141705	TSKS	0.0466047	log2FoldChange.abs<=0.025
158055	-0.0837552	3.12839	-2.45921	0.0141845	0.132547	-3.29753	C9orf163	chromosome 9 open reading frame 163	0.132547	-0.0837552	0.0141845	C9orf163	0.0837552	log2FoldChange.abs<=0.025
4359	-0.0509418	3.79994	-2.45915	0.0141869	0.132547	-3.29767	MPZ	myelin protein zero	0.132547	-0.0509418	0.0141869	MPZ	0.0509418	log2FoldChange.abs<=0.025
7287	-0.0473319	3.66355	-2.45913	0.0141878	0.132547	-3.29773	TULP1	tubby like protein 1	0.132547	-0.0473319	0.0141878	TULP1	0.0473319	log2FoldChange.abs<=0.025
43849	-0.0507776	3.20165	-2.45872	0.014204	0.132547	-3.29869	KLK12	kallikrein related peptidase 12	0.132547	-0.0507776	0.014204	KLK12	0.0507776	log2FoldChange.abs<=0.025
7763	0.13376	3.66276	2.45853	0.0142112	0.132547	-3.29912	ZFAND5	zinc finger AN1-type containing 5	0.132547	0.13376	0.0142112	ZFAND5	0.13376	log2FoldChange.abs<=0.025
6469	-0.0536147	2.63864	-2.45843	0.0142153	0.132547	-3.29937	SHH	sonic hedgehog	0.132547	-0.0536147	0.0142153	SHH	0.0536147	log2FoldChange.abs<=0.025
23304	0.0711062	2.71356	2.45803	0.0142309	0.132574	-3.30029	UBR2	ubiquitin protein ligase E3 component n-recognin 2	0.132574	0.0711062	0.0142309	UBR2	0.0711062	log2FoldChange.abs<=0.025
23215	0.172583	4.54473	2.45767	0.0142452	0.132574	-3.30115	PRRC2C	proline rich coiled-coil 2C	0.132574	0.172583	0.0142452	PRRC2C	0.172583	log2FoldChange.abs<=0.025
124045	-0.0450142	3.41922	-2.45759	0.0142481	0.132574	-3.30132	SPATA33	spermatogenesis associated 33	0.132574	-0.0450142	0.0142481	SPATA33	0.0450142	log2FoldChange.abs<=0.025
55898	-0.0328506	3.56691	-2.45654	0.0142895	0.1327	-3.30377	UNC45A	unc-45 myosin chaperone A	0.1327	-0.0328506	0.0142895	UNC45A	0.0328506	log2FoldChange.abs<=0.025
9969	0.112473	3.09634	2.45603	0.0143095	0.1327	-3.30496	MED13	mediator complex subunit 13	0.1327	0.112473	0.0143095	MED13	0.112473	log2FoldChange.abs<=0.025
85289	-0.0696219	3.95072	-2.45589	0.0143153	0.1327	-3.3053	KRTAP4-5	keratin associated protein 4-5	0.1327	-0.0696219	0.0143153	KRTAP4-5	0.0696219	log2FoldChange.abs<=0.025
10594	0.112327	4.2166	2.45577	0.0143198	0.1327	-3.30557	PRPF8	pre-mRNA processing factor 8	0.1327	0.112327	0.0143198	PRPF8	0.112327	log2FoldChange.abs<=0.025
2195	0.108188	3.82838	2.45571	0.0143224	0.1327	-3.30572	FAT1	FAT atypical cadherin 1	0.1327	0.108188	0.0143224	FAT1	0.108188	log2FoldChange.abs<=0.025
6329	-0.039319	2.8882	-2.45564	0.0143251	0.1327	-3.30588	SCN4A	sodium voltage-gated channel alpha subunit 4	0.1327	-0.039319	0.0143251	SCN4A	0.039319	log2FoldChange.abs<=0.025
84631	-0.0489577	2.80423	-2.45548	0.0143312	0.1327	-3.30625	SLITRK2	SLIT and NTRK like family member 2	0.1327	-0.0489577	0.0143312	SLITRK2	0.0489577	log2FoldChange.abs<=0.025
284353	-0.0636285	4.25928	-2.45494	0.0143528	0.132808	-3.30752	NKPD1	NTPase KAP family P-loop domain containing 1	0.132808	-0.0636285	0.0143528	NKPD1	0.0636285	log2FoldChange.abs<=0.025
6428	0.106922	4.60892	2.45459	0.0143667	0.132845	-3.30834	SRSF3	serine and arginine rich splicing factor 3	0.132845	0.106922	0.0143667	SRSF3	0.106922	log2FoldChange.abs<=0.025
23308	-0.045813	4.00216	-2.454	0.01439	0.132968	-3.30972	ICOSLG	inducible T-cell costimulator ligand	0.132968	-0.045813	0.01439	ICOSLG	0.045813	log2FoldChange.abs<=0.025
9129	0.0886601	3.83526	2.45366	0.0144033	0.132999	-3.3105	PRPF3	pre-mRNA processing factor 3	0.132999	0.0886601	0.0144033	PRPF3	0.0886601	log2FoldChange.abs<=0.025
6130	0.0833945	4.4164	2.45262	0.0144448	0.133214	-3.31293	RPL7A	ribosomal protein L7a	0.133214	0.0833945	0.0144448	RPL7A	0.0833945	log2FoldChange.abs<=0.025
6529	-0.0422905	2.78275	-2.45257	0.0144466	0.133214	-3.31304	SLC6A1	solute carrier family 6 member 1	0.133214	-0.0422905	0.0144466	SLC6A1	0.0422905	log2FoldChange.abs<=0.025
47	0.0717165	3.56244	2.45197	0.0144707	0.133292	-3.31445	ACLY	ATP citrate lyase	0.133292	0.0717165	0.0144707	ACLY	0.0717165	log2FoldChange.abs<=0.025
7027	0.0639152	3.54719	2.45186	0.014475	0.133292	-3.3147	TFDP1	transcription factor Dp-1	0.133292	0.0639152	0.014475	TFDP1	0.0639152	log2FoldChange.abs<=0.025
51513	-0.0442513	2.63476	-2.45155	0.0144874	0.133314	-3.31543	ETV7	ETS variant 7	0.133314	-0.0442513	0.0144874	ETV7	0.0442513	log2FoldChange.abs<=0.025
4641	0.0702908	4.26075	2.45123	0.0145002	0.13334	-3.31618	MYO1C	myosin IC	0.13334	0.0702908	0.0145002	MYO1C	0.0702908	log2FoldChange.abs<=0.025
54805	-0.0426573	2.57102	-2.4501	0.0145451	0.133651	-3.31879	CNNM2	cyclin and CBS domain divalent metal cation transport mediator 2	0.133651	-0.0426573	0.0145451	CNNM2	0.0426573	log2FoldChange.abs<=0.025
23046	-0.0339691	3.17832	-2.44988	0.014554	0.133651	-3.31931	KIF21B	kinesin family member 21B	0.133651	-0.0339691	0.014554	KIF21B	0.0339691	log2FoldChange.abs<=0.025
81282	-0.100127	2.76465	-2.44825	0.0146193	0.134108	-3.3231	OR51G2	olfactory receptor family 51 subfamily G member 2	0.134108	-0.100127	0.0146193	OR51G2	0.100127	log2FoldChange.abs<=0.025
2055	-0.045508	2.76366	-2.44814	0.014624	0.134108	-3.32337	CLN8	CLN8, transmembrane ER and ERGIC protein	0.134108	-0.045508	0.014624	CLN8	0.045508	log2FoldChange.abs<=0.025
481	0.0864983	3.8406	2.4462	0.0147019	0.13473	-3.32787	ATP1B1	ATPase Na+/K+ transporting subunit beta 1	0.13473	0.0864983	0.0147019	ATP1B1	0.0864983	log2FoldChange.abs<=0.025
3662	-0.0513391	3.08536	-2.44504	0.014749	0.135069	-3.33058	IRF4	interferon regulatory factor 4	0.135069	-0.0513391	0.014749	IRF4	0.0513391	log2FoldChange.abs<=0.025
146909	-0.0389465	3.91619	-2.44461	0.0147663	0.135135	-3.33157	KIF18B	kinesin family member 18B	0.135135	-0.0389465	0.0147663	KIF18B	0.0389465	log2FoldChange.abs<=0.025
775	-0.0395321	2.96966	-2.44385	0.0147973	0.135326	-3.33335	CACNA1C	calcium voltage-gated channel subunit alpha1 C	0.135326	-0.0395321	0.0147973	CACNA1C	0.0395321	log2FoldChange.abs<=0.025
284339	-0.0519967	2.86424	-2.44279	0.0148403	0.135591	-3.3358	TMEM145	transmembrane protein 145	0.135591	-0.0519967	0.0148403	TMEM145	0.0519967	log2FoldChange.abs<=0.025
9261	0.108384	4.37604	2.44252	0.0148512	0.135591	-3.33642	MAPKAPK2	mitogen-activated protein kinase-activated protein kinase 2	0.135591	0.108384	0.0148512	MAPKAPK2	0.108384	log2FoldChange.abs<=0.025
4191	0.0722077	4.42316	2.44208	0.0148695	0.135591	-3.33746	MDH2	malate dehydrogenase 2	0.135591	0.0722077	0.0148695	MDH2	0.0722077	log2FoldChange.abs<=0.025
3891	-0.0488937	3.26483	-2.4418	0.0148809	0.135591	-3.33811	KRT85	keratin 85	0.135591	-0.0488937	0.0148809	KRT85	0.0488937	log2FoldChange.abs<=0.025
11093	-0.0352306	3.93672	-2.44164	0.0148872	0.135591	-3.33847	ADAMTS13	ADAM metallopeptidase with thrombospondin type 1 motif 13	0.135591	-0.0352306	0.0148872	ADAMTS13	0.0352306	log2FoldChange.abs<=0.025
10208	0.0742455	2.66531	2.44149	0.0148933	0.135591	-3.33882	USPL1	ubiquitin specific peptidase like 1	0.135591	0.0742455	0.0148933	USPL1	0.0742455	log2FoldChange.abs<=0.025
171392	0.0545184	2.38157	2.44139	0.0148974	0.135591	-3.33905	ZNF675	zinc finger protein 675	0.135591	0.0545184	0.0148974	ZNF675	0.0545184	log2FoldChange.abs<=0.025
6938	0.103627	3.57882	2.44022	0.0149456	0.135936	-3.34178	TCF12	transcription factor 12	0.135936	0.103627	0.0149456	TCF12	0.103627	log2FoldChange.abs<=0.025
10955	0.103445	3.74774	2.43962	0.0149701	0.136067	-3.34317	SERINC3	serine incorporator 3	0.136067	0.103445	0.0149701	SERINC3	0.103445	log2FoldChange.abs<=0.025
6129	0.229304	6.89157	2.43903	0.0149943	0.136169	-3.34454	RPL7	ribosomal protein L7	0.136169	0.229304	0.0149943	RPL7	0.229304	log2FoldChange.abs<=0.025
90410	0.0578289	3.46602	2.43843	0.015019	0.136169	-3.34593	IFT20	intraflagellar transport 20	0.136169	0.0578289	0.015019	IFT20	0.0578289	log2FoldChange.abs<=0.025
2219	-0.0452664	4.27659	-2.43823	0.0150272	0.136169	-3.34639	FCN1	ficolin 1	0.136169	-0.0452664	0.0150272	FCN1	0.0452664	log2FoldChange.abs<=0.025
85442	-0.0397812	3.32485	-2.43789	0.0150411	0.136169	-3.34717	KNDC1	kinase non-catalytic C-lobe domain containing 1	0.136169	-0.0397812	0.0150411	KNDC1	0.0397812	log2FoldChange.abs<=0.025
22926	0.118491	2.99477	2.43718	0.0150705	0.136169	-3.34882	ATF6	activating transcription factor 6	0.136169	0.118491	0.0150705	ATF6	0.118491	log2FoldChange.abs<=0.025
92815	-0.0750171	2.86589	-2.43693	0.0150808	0.136169	-3.34941	HIST3H2A	histone cluster 3 H2A	0.136169	-0.0750171	0.0150808	HIST3H2A	0.0750171	log2FoldChange.abs<=0.025
116729	-0.0766157	3.64375	-2.43652	0.0150976	0.136169	-3.35035	PPP1R27	protein phosphatase 1 regulatory subunit 27	0.136169	-0.0766157	0.0150976	PPP1R27	0.0766157	log2FoldChange.abs<=0.025
124602	-0.0408036	3.65084	-2.43647	0.0150997	0.136169	-3.35046	KIF19	kinesin family member 19	0.136169	-0.0408036	0.0150997	KIF19	0.0408036	log2FoldChange.abs<=0.025
10114	0.1059	3.91046	2.43642	0.0151019	0.136169	-3.35059	HIPK3	homeodomain interacting protein kinase 3	0.136169	0.1059	0.0151019	HIPK3	0.1059	log2FoldChange.abs<=0.025
29989	-0.0566845	4.53196	-2.43632	0.0151061	0.136169	-3.35082	OBP2B	odorant binding protein 2B	0.136169	-0.0566845	0.0151061	OBP2B	0.0566845	log2FoldChange.abs<=0.025
80975	-0.0377588	3.22903	-2.436	0.0151191	0.136169	-3.35155	TMPRSS5	transmembrane protease, serine 5	0.136169	-0.0377588	0.0151191	TMPRSS5	0.0377588	log2FoldChange.abs<=0.025
348158	-0.0368516	2.75834	-2.43595	0.0151212	0.136169	-3.35167	ACSM2B	acyl-CoA synthetase medium-chain family member 2B	0.136169	-0.0368516	0.0151212	ACSM2B	0.0368516	log2FoldChange.abs<=0.025
8774	0.0607163	2.68222	2.43592	0.0151227	0.136169	-3.35175	NAPG	NSF attachment protein gamma	0.136169	0.0607163	0.0151227	NAPG	0.0607163	log2FoldChange.abs<=0.025
9636	-0.0728769	4.66751	-2.43588	0.0151242	0.136169	-3.35183	ISG15	ISG15 ubiquitin-like modifier	0.136169	-0.0728769	0.0151242	ISG15	0.0728769	log2FoldChange.abs<=0.025
58533	0.0803772	3.1108	2.43424	0.0151923	0.136689	-3.35563	SNX6	sorting nexin 6	0.136689	0.0803772	0.0151923	SNX6	0.0803772	log2FoldChange.abs<=0.025
5441	0.0989482	5.03879	2.43336	0.0152289	0.136787	-3.35767	POLR2L	RNA polymerase II subunit L	0.136787	0.0989482	0.0152289	POLR2L	0.0989482	log2FoldChange.abs<=0.025
51426	0.0696715	2.5328	2.4331	0.0152397	0.136787	-3.35827	POLK	DNA polymerase kappa	0.136787	0.0696715	0.0152397	POLK	0.0696715	log2FoldChange.abs<=0.025
10801	0.0580917	4.45137	2.43307	0.0152411	0.136787	-3.35834	2021-09-09	septin 9	0.136787	0.0580917	0.0152411	2021-09-09	0.0580917	log2FoldChange.abs<=0.025
10025	-0.0485684	4.7988	-2.43291	0.0152477	0.136787	-3.35871	MED16	mediator complex subunit 16	0.136787	-0.0485684	0.0152477	MED16	0.0485684	log2FoldChange.abs<=0.025
9789	0.0883927	2.66587	2.43255	0.0152625	0.136787	-3.35953	SPCS2	signal peptidase complex subunit 2	0.136787	0.0883927	0.0152625	SPCS2	0.0883927	log2FoldChange.abs<=0.025
3384	-0.0452533	3.29543	-2.4325	0.0152647	0.136787	-3.35965	ICAM2	intercellular adhesion molecule 2	0.136787	-0.0452533	0.0152647	ICAM2	0.0452533	log2FoldChange.abs<=0.025
3284	-0.0561869	2.81249	-2.43194	0.0152881	0.136905	-3.36095	HSD3B2	hydroxy-delta-5-steroid dehydrogenase, 3 beta- and steroid delta-isomerase 2	0.136905	-0.0561869	0.0152881	HSD3B2	0.0561869	log2FoldChange.abs<=0.025
908	0.0617693	2.9202	2.43148	0.0153074	0.136971	-3.36201	CCT6A	chaperonin containing TCP1 subunit 6A	0.136971	0.0617693	0.0153074	CCT6A	0.0617693	log2FoldChange.abs<=0.025
3101	-0.0370918	3.32558	-2.43124	0.0153175	0.136971	-3.36257	HK3	hexokinase 3	0.136971	-0.0370918	0.0153175	HK3	0.0370918	log2FoldChange.abs<=0.025
2658	-0.0758112	2.49734	-2.43103	0.0153262	0.136971	-3.36306	GDF2	growth differentiation factor 2	0.136971	-0.0758112	0.0153262	GDF2	0.0758112	log2FoldChange.abs<=0.025
1158	-0.0625033	3.12651	-2.42992	0.0153727	0.137025	-3.36561	CKM	creatine kinase, M-type	0.137025	-0.0625033	0.0153727	CKM	0.0625033	log2FoldChange.abs<=0.025
169693	-0.0908196	2.57095	-2.42983	0.0153766	0.137025	-3.36583	TMEM252	transmembrane protein 252	0.137025	-0.0908196	0.0153766	TMEM252	0.0908196	log2FoldChange.abs<=0.025
4646	0.124365	3.0529	2.42965	0.015384	0.137025	-3.36624	MYO6	myosin VI	0.137025	0.124365	0.015384	MYO6	0.124365	log2FoldChange.abs<=0.025
51332	-0.0332108	3.89744	-2.42961	0.015386	0.137025	-3.36635	SPTBN5	spectrin beta, non-erythrocytic 5	0.137025	-0.0332108	0.015386	SPTBN5	0.0332108	log2FoldChange.abs<=0.025
2035	0.0436031	3.05246	2.42905	0.0154093	0.137025	-3.36762	EPB41	erythrocyte membrane protein band 4.1	0.137025	0.0436031	0.0154093	EPB41	0.0436031	log2FoldChange.abs<=0.025
5747	0.0525028	2.95808	2.42898	0.0154125	0.137025	-3.3678	PTK2	protein tyrosine kinase 2	0.137025	0.0525028	0.0154125	PTK2	0.0525028	log2FoldChange.abs<=0.025
134218	0.0686547	2.79288	2.42891	0.0154153	0.137025	-3.36795	DNAJC21	DnaJ heat shock protein family (Hsp40) member C21	0.137025	0.0686547	0.0154153	DNAJC21	0.0686547	log2FoldChange.abs<=0.025
7015	-0.0474079	3.36752	-2.42871	0.0154238	0.137025	-3.36842	TERT	telomerase reverse transcriptase	0.137025	-0.0474079	0.0154238	TERT	0.0474079	log2FoldChange.abs<=0.025
2934	0.0472865	4.40417	2.42855	0.0154304	0.137025	-3.36878	GSN	gelsolin	0.137025	0.0472865	0.0154304	GSN	0.0472865	log2FoldChange.abs<=0.025
79068	0.105972	3.85574	2.42824	0.0154435	0.137025	-3.3695	FTO	FTO, alpha-ketoglutarate dependent dioxygenase	0.137025	0.105972	0.0154435	FTO	0.105972	log2FoldChange.abs<=0.025
353333	-0.109916	3.72293	-2.42799	0.0154542	0.137025	-3.37008	KRTAP10-10	keratin associated protein 10-10	0.137025	-0.109916	0.0154542	KRTAP10-10	0.109916	log2FoldChange.abs<=0.025
309	0.0813526	4.09	2.42796	0.0154555	0.137025	-3.37016	ANXA6	annexin A6	0.137025	0.0813526	0.0154555	ANXA6	0.0813526	log2FoldChange.abs<=0.025
146212	-0.0424309	2.40688	-2.42704	0.0154943	0.137157	-3.37227	KCTD19	potassium channel tetramerization domain containing 19	0.137157	-0.0424309	0.0154943	KCTD19	0.0424309	log2FoldChange.abs<=0.025
144717	-0.0469161	4.20623	-2.42676	0.015506	0.137157	-3.37291	FAM109A	family with sequence similarity 109 member A	0.137157	-0.0469161	0.015506	FAM109A	0.0469161	log2FoldChange.abs<=0.025
9857	0.0695741	3.04935	2.42645	0.0155192	0.137157	-3.37363	CEP350	centrosomal protein 350	0.137157	0.0695741	0.0155192	CEP350	0.0695741	log2FoldChange.abs<=0.025
51438	-0.0718818	3.45613	-2.42599	0.0155388	0.137157	-3.3747	MAGEC2	MAGE family member C2	0.137157	-0.0718818	0.0155388	MAGEC2	0.0718818	log2FoldChange.abs<=0.025
150297	-0.0536922	3.00197	-2.42551	0.0155593	0.137157	-3.37581	C22orf42	chromosome 22 open reading frame 42	0.137157	-0.0536922	0.0155593	C22orf42	0.0536922	log2FoldChange.abs<=0.025
9939	0.0981759	3.91474	2.42533	0.0155668	0.137157	-3.37622	RBM8A	RNA binding motif protein 8A	0.137157	0.0981759	0.0155668	RBM8A	0.0981759	log2FoldChange.abs<=0.025
54856	0.067781	3.71503	2.42503	0.0155796	0.137157	-3.37691	GON4L	gon-4 like	0.137157	0.067781	0.0155796	GON4L	0.067781	log2FoldChange.abs<=0.025
689	0.107692	4.72215	2.42499	0.0155811	0.137157	-3.377	BTF3	basic transcription factor 3	0.137157	0.107692	0.0155811	BTF3	0.107692	log2FoldChange.abs<=0.025
63874	-0.0450836	2.79027	-2.42491	0.0155848	0.137157	-3.3772	ABHD4	abhydrolase domain containing 4	0.137157	-0.0450836	0.0155848	ABHD4	0.0450836	log2FoldChange.abs<=0.025
6168	0.0734747	3.6917	2.42478	0.01559	0.137157	-3.37748	RPL37A	ribosomal protein L37a	0.137157	0.0734747	0.01559	RPL37A	0.0734747	log2FoldChange.abs<=0.025
55800	-0.0450309	2.7858	-2.42477	0.0155905	0.137157	-3.3775	SCN3B	sodium voltage-gated channel beta subunit 3	0.137157	-0.0450309	0.0155905	SCN3B	0.0450309	log2FoldChange.abs<=0.025
4435	-0.0558235	2.95932	-2.4247	0.0155937	0.137157	-3.37768	CITED1	Cbp/p300 interacting transactivator with Glu/Asp rich carboxy-terminal domain 1	0.137157	-0.0558235	0.0155937	CITED1	0.0558235	log2FoldChange.abs<=0.025
6691	-0.0560554	3.47069	-2.42419	0.0156152	0.137204	-3.37884	SPINK2	serine peptidase inhibitor, Kazal type 2	0.137204	-0.0560554	0.0156152	SPINK2	0.0560554	log2FoldChange.abs<=0.025
5981	0.0720279	2.62932	2.42409	0.0156196	0.137204	-3.37908	RFC1	replication factor C subunit 1	0.137204	0.0720279	0.0156196	RFC1	0.0720279	log2FoldChange.abs<=0.025
84929	-0.0507688	3.73904	-2.4237	0.015636	0.137258	-3.37997	FIBCD1	fibrinogen C domain containing 1	0.137258	-0.0507688	0.015636	FIBCD1	0.0507688	log2FoldChange.abs<=0.025
27180	-0.0524779	2.53607	-2.42277	0.0156759	0.137472	-3.38212	SIGLEC9	sialic acid binding Ig like lectin 9	0.137472	-0.0524779	0.0156759	SIGLEC9	0.0524779	log2FoldChange.abs<=0.025
164118	-0.0437514	3.60691	-2.42245	0.0156897	0.137472	-3.38287	TTC24	tetratricopeptide repeat domain 24	0.137472	-0.0437514	0.0156897	TTC24	0.0437514	log2FoldChange.abs<=0.025
651746	-0.0586012	3.81645	-2.42241	0.0156913	0.137472	-3.38295	ANKRD33B	ankyrin repeat domain 33B	0.137472	-0.0586012	0.0156913	ANKRD33B	0.0586012	log2FoldChange.abs<=0.025
51474	0.104608	4.22484	2.42146	0.0157318	0.137736	-3.38513	LIMA1	LIM domain and actin binding 1	0.137736	0.104608	0.0157318	LIMA1	0.104608	log2FoldChange.abs<=0.025
84969	-0.0430469	3.37754	-2.42083	0.0157591	0.137847	-3.38659	TOX2	TOX high mobility group box family member 2	0.137847	-0.0430469	0.0157591	TOX2	0.0430469	log2FoldChange.abs<=0.025
1351	0.12128	4.55953	2.41979	0.0158039	0.137847	-3.38899	COX8A	cytochrome c oxidase subunit 8A	0.137847	0.12128	0.0158039	COX8A	0.12128	log2FoldChange.abs<=0.025
388759	-0.0827863	3.24571	-2.41963	0.0158106	0.137847	-3.38935	C1orf229	chromosome 1 open reading frame 229	0.137847	-0.0827863	0.0158106	C1orf229	0.0827863	log2FoldChange.abs<=0.025
4946	0.0976562	4.27537	2.41937	0.015822	0.137847	-3.38996	OAZ1	ornithine decarboxylase antizyme 1	0.137847	0.0976562	0.015822	OAZ1	0.0976562	log2FoldChange.abs<=0.025
25831	0.102647	3.06923	2.41905	0.0158357	0.137847	-3.39069	HECTD1	HECT domain E3 ubiquitin protein ligase 1	0.137847	0.102647	0.0158357	HECTD1	0.102647	log2FoldChange.abs<=0.025
4719	0.0487367	2.62952	2.41881	0.0158461	0.137847	-3.39124	NDUFS1	NADH:ubiquinone oxidoreductase core subunit S1	0.137847	0.0487367	0.0158461	NDUFS1	0.0487367	log2FoldChange.abs<=0.025
84866	-0.0351927	3.88747	-2.41869	0.0158514	0.137847	-3.39152	TMEM25	transmembrane protein 25	0.137847	-0.0351927	0.0158514	TMEM25	0.0351927	log2FoldChange.abs<=0.025
8273	-0.0701469	4.67736	-2.41868	0.0158515	0.137847	-3.39153	SLC10A3	solute carrier family 10 member 3	0.137847	-0.0701469	0.0158515	SLC10A3	0.0701469	log2FoldChange.abs<=0.025
7036	-0.036821	3.42098	-2.41833	0.0158666	0.137847	-3.39234	TFR2	transferrin receptor 2	0.137847	-0.036821	0.0158666	TFR2	0.036821	log2FoldChange.abs<=0.025
5515	0.0889804	3.14985	2.4183	0.0158679	0.137847	-3.3924	PPP2CA	protein phosphatase 2 catalytic subunit alpha	0.137847	0.0889804	0.0158679	PPP2CA	0.0889804	log2FoldChange.abs<=0.025
25814	0.0715096	3.34807	2.41815	0.0158746	0.137847	-3.39276	ATXN10	ataxin 10	0.137847	0.0715096	0.0158746	ATXN10	0.0715096	log2FoldChange.abs<=0.025
728741	0.0970407	4.51621	2.4181	0.0158767	0.137847	-3.39287	NPIPB6	nuclear pore complex interacting protein family member B6	0.137847	0.0970407	0.0158767	NPIPB6	0.0970407	log2FoldChange.abs<=0.025
63970	-0.0569986	3.09997	-2.41805	0.0158789	0.137847	-3.39299	TP53AIP1	tumor protein p53 regulated apoptosis inducing protein 1	0.137847	-0.0569986	0.0158789	TP53AIP1	0.0569986	log2FoldChange.abs<=0.025
5108	0.124806	3.29851	2.41641	0.0159499	0.138247	-3.39676	PCM1	pericentriolar material 1	0.138247	0.124806	0.0159499	PCM1	0.124806	log2FoldChange.abs<=0.025
91828	-0.049514	3.75977	-2.4163	0.0159545	0.138247	-3.397	EXOC3L4	exocyst complex component 3 like 4	0.138247	-0.049514	0.0159545	EXOC3L4	0.049514	log2FoldChange.abs<=0.025
54734	-0.0770499	3.00259	-2.41611	0.0159629	0.138247	-3.39744	RAB39A	RAB39A, member RAS oncogene family	0.138247	-0.0770499	0.0159629	RAB39A	0.0770499	log2FoldChange.abs<=0.025
5798	-0.0397932	3.35353	-2.41603	0.0159663	0.138247	-3.39763	PTPRN	protein tyrosine phosphatase, receptor type N	0.138247	-0.0397932	0.0159663	PTPRN	0.0397932	log2FoldChange.abs<=0.025
256329	-0.0489359	4.30607	-2.41565	0.0159828	0.138264	-3.3985	LMNTD2	lamin tail domain containing 2	0.138264	-0.0489359	0.0159828	LMNTD2	0.0489359	log2FoldChange.abs<=0.025
1211	0.0722474	3.94639	2.41527	0.0159992	0.138264	-3.39936	CLTA	clathrin light chain A	0.138264	0.0722474	0.0159992	CLTA	0.0722474	log2FoldChange.abs<=0.025
7874	0.103312	3.71484	2.41527	0.0159994	0.138264	-3.39937	USP7	ubiquitin specific peptidase 7	0.138264	0.103312	0.0159994	USP7	0.103312	log2FoldChange.abs<=0.025
23240	0.0455899	2.66598	2.41306	0.016096	0.139009	-3.40445	KIAA0922	KIAA0922	0.139009	0.0455899	0.016096	KIAA0922	0.0455899	log2FoldChange.abs<=0.025
51187	0.158452	3.40779	2.41206	0.0161396	0.139141	-3.40674	RSL24D1	ribosomal L24 domain containing 1	0.139141	0.158452	0.0161396	RSL24D1	0.158452	log2FoldChange.abs<=0.025
79876	0.054332	2.7959	2.41192	0.0161459	0.139141	-3.40707	UBA5	ubiquitin like modifier activating enzyme 5	0.139141	0.054332	0.0161459	UBA5	0.054332	log2FoldChange.abs<=0.025
29893	-0.0424291	3.54922	-2.41181	0.0161509	0.139141	-3.40733	PSMC3IP	PSMC3 interacting protein	0.139141	-0.0424291	0.0161509	PSMC3IP	0.0424291	log2FoldChange.abs<=0.025
3811	-0.0498134	2.91642	-2.41176	0.016153	0.139141	-3.40744	KIR3DL1	killer cell immunoglobulin like receptor, three Ig domains and long cytoplasmic tail 1	0.139141	-0.0498134	0.016153	KIR3DL1	0.0498134	log2FoldChange.abs<=0.025
25880	-0.082521	3.32953	-2.41104	0.0161846	0.139173	-3.40909	TMEM186	transmembrane protein 186	0.139173	-0.082521	0.0161846	TMEM186	0.082521	log2FoldChange.abs<=0.025
55187	0.0600832	3.01394	2.41099	0.0161865	0.139173	-3.40919	VPS13D	vacuolar protein sorting 13 homolog D	0.139173	0.0600832	0.0161865	VPS13D	0.0600832	log2FoldChange.abs<=0.025
4904	0.129885	5.66303	2.41096	0.016188	0.139173	-3.40927	YBX1	Y-box binding protein 1	0.139173	0.129885	0.016188	YBX1	0.129885	log2FoldChange.abs<=0.025
9184	0.0775405	3.72548	2.41033	0.0162156	0.139289	-3.4107	BUB3	BUB3, mitotic checkpoint protein	0.139289	0.0775405	0.0162156	BUB3	0.0775405	log2FoldChange.abs<=0.025
7625	-0.0394128	3.23697	-2.41006	0.0162278	0.139289	-3.41134	ZNF74	zinc finger protein 74	0.139289	-0.0394128	0.0162278	ZNF74	0.0394128	log2FoldChange.abs<=0.025
57572	-0.0332788	3.65072	-2.40985	0.0162367	0.139289	-3.4118	DOCK6	dedicator of cytokinesis 6	0.139289	-0.0332788	0.0162367	DOCK6	0.0332788	log2FoldChange.abs<=0.025
6430	0.118776	4.47155	2.40971	0.0162432	0.139289	-3.41214	SRSF5	serine and arginine rich splicing factor 5	0.139289	0.118776	0.0162432	SRSF5	0.118776	log2FoldChange.abs<=0.025
25906	0.059882	4.14519	2.40917	0.0162671	0.139404	-3.41338	ANAPC15	anaphase promoting complex subunit 15	0.139404	0.059882	0.0162671	ANAPC15	0.059882	log2FoldChange.abs<=0.025
116135	-0.0545832	3.13681	-2.4086	0.0162921	0.139415	-3.41468	LRRC3B	leucine rich repeat containing 3B	0.139415	-0.0545832	0.0162921	LRRC3B	0.0545832	log2FoldChange.abs<=0.025
79896	-0.0518163	2.45453	-2.4085	0.0162964	0.139415	-3.4149	THNSL1	threonine synthase like 1	0.139415	-0.0518163	0.0162964	THNSL1	0.0518163	log2FoldChange.abs<=0.025
7712	-0.0425352	2.47083	-2.40829	0.0163058	0.139415	-3.41539	ZNF157	zinc finger protein 157	0.139415	-0.0425352	0.0163058	ZNF157	0.0425352	log2FoldChange.abs<=0.025
2256	-0.0396585	3.54692	-2.40819	0.0163102	0.139415	-3.41561	FGF11	fibroblast growth factor 11	0.139415	-0.0396585	0.0163102	FGF11	0.0396585	log2FoldChange.abs<=0.025
55721	-0.0461876	3.69856	-2.40791	0.0163226	0.139432	-3.41626	IQCC	IQ motif containing C	0.139432	-0.0461876	0.0163226	IQCC	0.0461876	log2FoldChange.abs<=0.025
26509	0.105824	3.59163	2.40702	0.0163623	0.139681	-3.4183	MYOF	myoferlin	0.139681	0.105824	0.0163623	MYOF	0.105824	log2FoldChange.abs<=0.025
393046	-0.107113	2.50459	-2.40636	0.0163916	0.139842	-3.41981	OR2A5	olfactory receptor family 2 subfamily A member 5	0.139842	-0.107113	0.0163916	OR2A5	0.107113	log2FoldChange.abs<=0.025
5934	0.0829733	3.13672	2.40562	0.0164246	0.13995	-3.42151	RBL2	RB transcriptional corepressor like 2	0.13995	0.0829733	0.0164246	RBL2	0.0829733	log2FoldChange.abs<=0.025
1495	0.0741644	3.51172	2.40545	0.016432	0.13995	-3.42189	CTNNA1	catenin alpha 1	0.13995	0.0741644	0.016432	CTNNA1	0.0741644	log2FoldChange.abs<=0.025
10291	0.0554918	3.80989	2.40536	0.0164358	0.13995	-3.42208	SF3A1	splicing factor 3a subunit 1	0.13995	0.0554918	0.0164358	SF3A1	0.0554918	log2FoldChange.abs<=0.025
124842	-0.0453679	3.62404	-2.40513	0.0164463	0.139951	-3.42262	TMEM132E	transmembrane protein 132E	0.139951	-0.0453679	0.0164463	TMEM132E	0.0453679	log2FoldChange.abs<=0.025
100996465	-0.0601191	3.67168	-2.40476	0.0164629	0.140003	-3.42348	LCA10	lung carcinoma-associated 10	0.140003	-0.0601191	0.0164629	LCA10	0.0601191	log2FoldChange.abs<=0.025
6697	-0.0647642	3.47	-2.40433	0.016482	0.140009	-3.42446	SPR	sepiapterin reductase (7,8-dihydrobiopterin:NADP+ oxidoreductase)	0.140009	-0.0647642	0.016482	SPR	0.0647642	log2FoldChange.abs<=0.025
51447	0.0604686	3.7193	2.40416	0.0164895	0.140009	-3.42484	IP6K2	inositol hexakisphosphate kinase 2	0.140009	0.0604686	0.0164895	IP6K2	0.0604686	log2FoldChange.abs<=0.025
1296	-0.044531	3.46013	-2.40387	0.0165025	0.140009	-3.4255	COL8A2	collagen type VIII alpha 2 chain	0.140009	-0.044531	0.0165025	COL8A2	0.044531	log2FoldChange.abs<=0.025
3066	0.0666074	3.01671	2.40366	0.0165118	0.140009	-3.42598	HDAC2	histone deacetylase 2	0.140009	0.0666074	0.0165118	HDAC2	0.0666074	log2FoldChange.abs<=0.025
5440	0.108765	3.11563	2.40357	0.0165161	0.140009	-3.4262	POLR2K	RNA polymerase II subunit K	0.140009	0.108765	0.0165161	POLR2K	0.108765	log2FoldChange.abs<=0.025
554235	-0.0555025	3.69849	-2.40318	0.0165335	0.140062	-3.42709	ASPDH	aspartate dehydrogenase domain containing	0.140062	-0.0555025	0.0165335	ASPDH	0.0555025	log2FoldChange.abs<=0.025
138428	-0.0467515	3.58547	-2.40296	0.0165434	0.140062	-3.42759	PTRH1	peptidyl-tRNA hydrolase 1 homolog	0.140062	-0.0467515	0.0165434	PTRH1	0.0467515	log2FoldChange.abs<=0.025
119772	-0.0983078	2.64301	-2.40173	0.0165982	0.140247	-3.43038	OR52M1	olfactory receptor family 52 subfamily M member 1	0.140247	-0.0983078	0.0165982	OR52M1	0.0983078	log2FoldChange.abs<=0.025
116835	-0.0490051	4.01722	-2.4016	0.0166041	0.140247	-3.43068	HSPA12B	heat shock protein family A (Hsp70) member 12B	0.140247	-0.0490051	0.0166041	HSPA12B	0.0490051	log2FoldChange.abs<=0.025
6453	0.0627603	3.31628	2.40157	0.0166056	0.140247	-3.43076	ITSN1	intersectin 1	0.140247	0.0627603	0.0166056	ITSN1	0.0627603	log2FoldChange.abs<=0.025
3956	0.151068	5.40625	2.40154	0.0166072	0.140247	-3.43084	LGALS1	galectin 1	0.140247	0.151068	0.0166072	LGALS1	0.151068	log2FoldChange.abs<=0.025
2821	0.0813276	4.71255	2.40089	0.0166364	0.14038	-3.43232	GPI	glucose-6-phosphate isomerase	0.14038	0.0813276	0.0166364	GPI	0.0813276	log2FoldChange.abs<=0.025
57817	-0.0602798	4.27031	-2.40063	0.016648	0.14038	-3.43291	HAMP	hepcidin antimicrobial peptide	0.14038	-0.0602798	0.016648	HAMP	0.0602798	log2FoldChange.abs<=0.025
170393	-0.0560406	2.65091	-2.40048	0.0166545	0.14038	-3.43324	C10orf91	chromosome 10 open reading frame 91	0.14038	-0.0560406	0.0166545	C10orf91	0.0560406	log2FoldChange.abs<=0.025
6607	0.0788888	3.22439	2.39997	0.0166779	0.14043	-3.43442	SMN2	survival of motor neuron 2, centromeric	0.14043	0.0788888	0.0166779	SMN2	0.0788888	log2FoldChange.abs<=0.025
727851	0.0677769	2.7998	2.39976	0.0166871	0.14043	-3.43489	RGPD8	RANBP2-like and GRIP domain containing 8	0.14043	0.0677769	0.0166871	RGPD8	0.0677769	log2FoldChange.abs<=0.025
79618	0.0746672	3.70527	2.39962	0.0166936	0.14043	-3.43521	HMBOX1	homeobox containing 1	0.14043	0.0746672	0.0166936	HMBOX1	0.0746672	log2FoldChange.abs<=0.025
23464	-0.0418458	3.55428	-2.39942	0.0167026	0.14043	-3.43567	GCAT	glycine C-acetyltransferase	0.14043	-0.0418458	0.0167026	GCAT	0.0418458	log2FoldChange.abs<=0.025
11171	0.0765116	2.82259	2.39891	0.0167256	0.140535	-3.43683	STRAP	serine/threonine kinase receptor associated protein	0.140535	0.0765116	0.0167256	STRAP	0.0765116	log2FoldChange.abs<=0.025
5467	-0.0467501	4.14136	-2.39862	0.0167389	0.140557	-3.4375	PPARD	peroxisome proliferator activated receptor delta	0.140557	-0.0467501	0.0167389	PPARD	0.0467501	log2FoldChange.abs<=0.025
57060	-0.0314619	3.79993	-2.39826	0.0167553	0.140557	-3.43832	PCBP4	poly(rC) binding protein 4	0.140557	-0.0314619	0.0167553	PCBP4	0.0314619	log2FoldChange.abs<=0.025
5450	-0.0498562	2.88314	-2.39816	0.0167598	0.140557	-3.43855	POU2AF1	POU class 2 associating factor 1	0.140557	-0.0498562	0.0167598	POU2AF1	0.0498562	log2FoldChange.abs<=0.025
3838	0.106421	3.06676	2.39763	0.0167837	0.140573	-3.43975	KPNA2	karyopherin subunit alpha 2	0.140573	0.106421	0.0167837	KPNA2	0.106421	log2FoldChange.abs<=0.025
9648	0.089506	2.72687	2.39752	0.0167885	0.140573	-3.43999	GCC2	GRIP and coiled-coil domain containing 2	0.140573	0.089506	0.0167885	GCC2	0.089506	log2FoldChange.abs<=0.025
65220	-0.0339198	4.28006	-2.39612	0.0168523	0.140573	-3.44319	NADK	NAD kinase	0.140573	-0.0339198	0.0168523	NADK	0.0339198	log2FoldChange.abs<=0.025
201140	-0.0550214	2.51781	-2.39593	0.0168609	0.140573	-3.44362	DHRS7C	dehydrogenase/reductase 7C	0.140573	-0.0550214	0.0168609	DHRS7C	0.0550214	log2FoldChange.abs<=0.025
64098	-0.0376119	3.16889	-2.39586	0.0168641	0.140573	-3.44378	PARVG	parvin gamma	0.140573	-0.0376119	0.0168641	PARVG	0.0376119	log2FoldChange.abs<=0.025
8760	0.0588654	3.51416	2.39577	0.0168685	0.140573	-3.444	CDS2	CDP-diacylglycerol synthase 2	0.140573	0.0588654	0.0168685	CDS2	0.0588654	log2FoldChange.abs<=0.025
220001	-0.0377555	3.70718	-2.39559	0.0168767	0.140573	-3.44441	VWCE	von Willebrand factor C and EGF domains	0.140573	-0.0377555	0.0168767	VWCE	0.0377555	log2FoldChange.abs<=0.025
9421	-0.0808322	2.84122	-2.39558	0.0168768	0.140573	-3.44442	HAND1	heart and neural crest derivatives expressed 1	0.140573	-0.0808322	0.0168768	HAND1	0.0808322	log2FoldChange.abs<=0.025
440435	-0.0417756	3.7172	-2.39545	0.0168829	0.140573	-3.44472	GPR179	G protein-coupled receptor 179	0.140573	-0.0417756	0.0168829	GPR179	0.0417756	log2FoldChange.abs<=0.025
131177	-0.0419677	3.10293	-2.39543	0.0168836	0.140573	-3.44476	FAM3D	family with sequence similarity 3 member D	0.140573	-0.0419677	0.0168836	FAM3D	0.0419677	log2FoldChange.abs<=0.025
8858	-0.0422732	3.22311	-2.39541	0.0168846	0.140573	-3.4448	PROZ	protein Z, vitamin K dependent plasma glycoprotein	0.140573	-0.0422732	0.0168846	PROZ	0.0422732	log2FoldChange.abs<=0.025
2635	0.0728357	2.69243	2.39529	0.0168902	0.140573	-3.44509	GBP3	guanylate binding protein 3	0.140573	0.0728357	0.0168902	GBP3	0.0728357	log2FoldChange.abs<=0.025
733	-0.0526857	3.84779	-2.3951	0.0168988	0.140573	-3.44552	C8G	complement C8 gamma chain	0.140573	-0.0526857	0.0168988	C8G	0.0526857	log2FoldChange.abs<=0.025
10864	-0.038876	3.05338	-2.39467	0.0169184	0.140573	-3.44649	SLC22A7	solute carrier family 22 member 7	0.140573	-0.038876	0.0169184	SLC22A7	0.038876	log2FoldChange.abs<=0.025
79053	0.0600854	2.87114	2.39412	0.0169436	0.140573	-3.44774	ALG8	ALG8, alpha-1,3-glucosyltransferase	0.140573	0.0600854	0.0169436	ALG8	0.0600854	log2FoldChange.abs<=0.025
4588	-0.0530637	3.94487	-2.39394	0.0169521	0.140573	-3.44817	MUC6	mucin 6, oligomeric mucus/gel-forming	0.140573	-0.0530637	0.0169521	MUC6	0.0530637	log2FoldChange.abs<=0.025
10868	-0.0321509	3.42439	-2.39387	0.0169554	0.140573	-3.44833	USP20	ubiquitin specific peptidase 20	0.140573	-0.0321509	0.0169554	USP20	0.0321509	log2FoldChange.abs<=0.025
55052	0.0553636	4.03054	2.39359	0.0169682	0.140573	-3.44897	MRPL20	mitochondrial ribosomal protein L20	0.140573	0.0553636	0.0169682	MRPL20	0.0553636	log2FoldChange.abs<=0.025
136895	-0.0366396	2.51858	-2.39355	0.0169699	0.140573	-3.44905	C7orf31	chromosome 7 open reading frame 31	0.140573	-0.0366396	0.0169699	C7orf31	0.0366396	log2FoldChange.abs<=0.025
3745	-0.0585794	2.63701	-2.39349	0.0169724	0.140573	-3.44917	KCNB1	potassium voltage-gated channel subfamily B member 1	0.140573	-0.0585794	0.0169724	KCNB1	0.0585794	log2FoldChange.abs<=0.025
23624	-0.0461119	3.68051	-2.39317	0.0169873	0.140609	-3.44991	CBLC	Cbl proto-oncogene C	0.140609	-0.0461119	0.0169873	CBLC	0.0461119	log2FoldChange.abs<=0.025
199990	-0.0332485	3.54	-2.39237	0.017024	0.140817	-3.45173	FAAP20	Fanconi anemia core complex associated protein 20	0.140817	-0.0332485	0.017024	FAAP20	0.0332485	log2FoldChange.abs<=0.025
54464	0.100473	2.96297	2.39196	0.017043	0.140817	-3.45268	XRN1	5'-3' exoribonuclease 1	0.140817	0.100473	0.017043	XRN1	0.100473	log2FoldChange.abs<=0.025
22917	-0.0433615	2.8522	-2.39177	0.0170516	0.140817	-3.4531	ZP1	zona pellucida glycoprotein 1	0.140817	-0.0433615	0.0170516	ZP1	0.0433615	log2FoldChange.abs<=0.025
55650	-0.0390233	3.02097	-2.39162	0.0170586	0.140817	-3.45345	PIGV	phosphatidylinositol glycan anchor biosynthesis class V	0.140817	-0.0390233	0.0170586	PIGV	0.0390233	log2FoldChange.abs<=0.025
440073	-0.0386373	3.3154	-2.39141	0.0170684	0.140817	-3.45393	IQSEC3	IQ motif and Sec7 domain 3	0.140817	-0.0386373	0.0170684	IQSEC3	0.0386373	log2FoldChange.abs<=0.025
8785	-0.046044	3.45834	-2.39125	0.0170758	0.140817	-3.45429	MATN4	matrilin 4	0.140817	-0.046044	0.0170758	MATN4	0.046044	log2FoldChange.abs<=0.025
127829	0.0675666	4.01836	2.39034	0.0171175	0.141074	-3.45635	ARL8A	ADP ribosylation factor like GTPase 8A	0.141074	0.0675666	0.0171175	ARL8A	0.0675666	log2FoldChange.abs<=0.025
51274	0.0698217	4.00314	2.38963	0.0171504	0.141258	-3.45797	KLF3	Kruppel like factor 3	0.141258	0.0698217	0.0171504	KLF3	0.0698217	log2FoldChange.abs<=0.025
30811	-0.0403198	2.61528	-2.38931	0.0171653	0.141293	-3.4587	HUNK	hormonally up-regulated Neu-associated kinase	0.141293	-0.0403198	0.0171653	HUNK	0.0403198	log2FoldChange.abs<=0.025
1586	-0.0473376	2.44066	-2.38876	0.0171906	0.141415	-3.45994	CYP17A1	cytochrome P450 family 17 subfamily A member 1	0.141415	-0.0473376	0.0171906	CYP17A1	0.0473376	log2FoldChange.abs<=0.025
9779	0.0576796	2.48801	2.38824	0.0172147	0.141423	-3.46112	TBC1D5	TBC1 domain family member 5	0.141423	0.0576796	0.0172147	TBC1D5	0.0576796	log2FoldChange.abs<=0.025
10806	0.0635647	2.92337	2.38824	0.017215	0.141423	-3.46114	SDCCAG8	serologically defined colon cancer antigen 8	0.141423	0.0635647	0.017215	SDCCAG8	0.0635647	log2FoldChange.abs<=0.025
9922	0.0517039	3.87965	2.38787	0.0172321	0.141423	-3.46197	IQSEC1	IQ motif and Sec7 domain 1	0.141423	0.0517039	0.0172321	IQSEC1	0.0517039	log2FoldChange.abs<=0.025
114780	-0.0328593	2.91822	-2.38783	0.017234	0.141423	-3.46207	PKD1L2	polycystin 1 like 2 (gene/pseudogene)	0.141423	-0.0328593	0.017234	PKD1L2	0.0328593	log2FoldChange.abs<=0.025
7307	0.0705224	3.88079	2.38732	0.0172575	0.141528	-3.46321	U2AF1	U2 small nuclear RNA auxiliary factor 1	0.141528	0.0705224	0.0172575	U2AF1	0.0705224	log2FoldChange.abs<=0.025
4869	0.109534	4.8237	2.38702	0.0172715	0.141538	-3.4639	NPM1	nucleophosmin	0.141538	0.109534	0.0172715	NPM1	0.109534	log2FoldChange.abs<=0.025
6601	0.104354	4.78861	2.38672	0.0172855	0.141538	-3.46458	SMARCC2	SWI/SNF related, matrix associated, actin dependent regulator of chromatin subfamily c member 2	0.141538	0.104354	0.0172855	SMARCC2	0.104354	log2FoldChange.abs<=0.025
84162	0.095365	2.81129	2.38639	0.0173007	0.141538	-3.46532	KIAA1109	KIAA1109	0.141538	0.095365	0.0173007	KIAA1109	0.095365	log2FoldChange.abs<=0.025
488	0.103001	3.80821	2.3863	0.0173049	0.141538	-3.46552	ATP2A2	ATPase sarcoplasmic/endoplasmic reticulum Ca2+ transporting 2	0.141538	0.103001	0.0173049	ATP2A2	0.103001	log2FoldChange.abs<=0.025
3428	0.16491	3.83047	2.38606	0.0173163	0.141538	-3.46608	IFI16	interferon gamma inducible protein 16	0.141538	0.16491	0.0173163	IFI16	0.16491	log2FoldChange.abs<=0.025
51657	0.0557472	3.15233	2.38576	0.0173301	0.141538	-3.46675	STYXL1	serine/threonine/tyrosine interacting like 1	0.141538	0.0557472	0.0173301	STYXL1	0.0557472	log2FoldChange.abs<=0.025
2593	0.0473718	4.23672	2.3857	0.0173329	0.141538	-3.46688	GAMT	guanidinoacetate N-methyltransferase	0.141538	0.0473718	0.0173329	GAMT	0.0473718	log2FoldChange.abs<=0.025
3688	0.105804	4.31916	2.38402	0.0174115	0.142093	-3.47069	ITGB1	integrin subunit beta 1	0.142093	0.105804	0.0174115	ITGB1	0.105804	log2FoldChange.abs<=0.025
6440	-0.0476826	3.40025	-2.38287	0.0174655	0.14214	-3.4733	SFTPC	surfactant protein C	0.14214	-0.0476826	0.0174655	SFTPC	0.0476826	log2FoldChange.abs<=0.025
7429	-0.0408148	2.67655	-2.38262	0.0174775	0.14214	-3.47388	VIL1	villin 1	0.14214	-0.0408148	0.0174775	VIL1	0.0408148	log2FoldChange.abs<=0.025
10109	0.0955093	4.8067	2.38231	0.0174922	0.14214	-3.47459	ARPC2	actin related protein 2/3 complex subunit 2	0.14214	0.0955093	0.0174922	ARPC2	0.0955093	log2FoldChange.abs<=0.025
8649	0.0512071	2.92469	2.38216	0.0174991	0.14214	-3.47492	LAMTOR3	late endosomal/lysosomal adaptor, MAPK and MTOR activator 3	0.14214	0.0512071	0.0174991	LAMTOR3	0.0512071	log2FoldChange.abs<=0.025
177	-0.036435	4.31775	-2.38192	0.0175102	0.14214	-3.47546	AGER	advanced glycosylation end-product specific receptor	0.14214	-0.036435	0.0175102	AGER	0.036435	log2FoldChange.abs<=0.025
55905	0.0669902	3.24842	2.38178	0.0175171	0.14214	-3.47578	RNF114	ring finger protein 114	0.14214	0.0669902	0.0175171	RNF114	0.0669902	log2FoldChange.abs<=0.025
23096	-0.0395956	3.2334	-2.38151	0.0175299	0.14214	-3.4764	IQSEC2	IQ motif and Sec7 domain 2	0.14214	-0.0395956	0.0175299	IQSEC2	0.0395956	log2FoldChange.abs<=0.025
1298	-0.040927	4.38806	-2.38137	0.0175362	0.14214	-3.4767	COL9A2	collagen type IX alpha 2 chain	0.14214	-0.040927	0.0175362	COL9A2	0.040927	log2FoldChange.abs<=0.025
55802	0.052959	2.71198	2.38122	0.0175434	0.14214	-3.47705	DCP1A	decapping mRNA 1A	0.14214	0.052959	0.0175434	DCP1A	0.052959	log2FoldChange.abs<=0.025
7482	-0.0441829	3.06514	-2.38118	0.0175452	0.14214	-3.47713	WNT2B	Wnt family member 2B	0.14214	-0.0441829	0.0175452	WNT2B	0.0441829	log2FoldChange.abs<=0.025
10890	0.09895	3.63391	2.38117	0.017546	0.14214	-3.47717	RAB10	RAB10, member RAS oncogene family	0.14214	0.09895	0.017546	RAB10	0.09895	log2FoldChange.abs<=0.025
51752	0.0636245	3.17184	2.38111	0.0175486	0.14214	-3.4773	ERAP1	endoplasmic reticulum aminopeptidase 1	0.14214	0.0636245	0.0175486	ERAP1	0.0636245	log2FoldChange.abs<=0.025
1431	0.0514108	3.37883	2.38052	0.0175764	0.14214	-3.47863	CS	citrate synthase	0.14214	0.0514108	0.0175764	CS	0.0514108	log2FoldChange.abs<=0.025
51168	-0.041253	3.19688	-2.38018	0.0175924	0.14214	-3.4794	MYO15A	myosin XVA	0.14214	-0.041253	0.0175924	MYO15A	0.041253	log2FoldChange.abs<=0.025
148979	-0.0515826	3.655	-2.38008	0.0175972	0.14214	-3.47963	GLIS1	GLIS family zinc finger 1	0.14214	-0.0515826	0.0175972	GLIS1	0.0515826	log2FoldChange.abs<=0.025
477	-0.039768	3.21486	-2.37987	0.0176075	0.14214	-3.48012	ATP1A2	ATPase Na+/K+ transporting subunit alpha 2	0.14214	-0.039768	0.0176075	ATP1A2	0.039768	log2FoldChange.abs<=0.025
11325	0.0901308	3.42263	2.37975	0.0176131	0.14214	-3.48039	DDX42	DEAD-box helicase 42	0.14214	0.0901308	0.0176131	DDX42	0.0901308	log2FoldChange.abs<=0.025
161882	-0.0425471	4.27462	-2.3794	0.0176297	0.14214	-3.48118	ZFPM1	zinc finger protein, FOG family member 1	0.14214	-0.0425471	0.0176297	ZFPM1	0.0425471	log2FoldChange.abs<=0.025
55224	-0.0383936	3.29383	-2.37939	0.0176301	0.14214	-3.4812	ETNK2	ethanolamine kinase 2	0.14214	-0.0383936	0.0176301	ETNK2	0.0383936	log2FoldChange.abs<=0.025
9675	0.0393817	3.30118	2.37938	0.0176304	0.14214	-3.48121	TTI1	TELO2 interacting protein 1	0.14214	0.0393817	0.0176304	TTI1	0.0393817	log2FoldChange.abs<=0.025
1793	0.0788876	3.39907	2.37882	0.0176572	0.142239	-3.48249	DOCK1	dedicator of cytokinesis 1	0.142239	0.0788876	0.0176572	DOCK1	0.0788876	log2FoldChange.abs<=0.025
85300	-0.0483303	2.87152	-2.3785	0.0176723	0.142239	-3.48321	ATCAY	ATCAY, caytaxin	0.142239	-0.0483303	0.0176723	ATCAY	0.0483303	log2FoldChange.abs<=0.025
28955	0.0713067	4.49965	2.37836	0.0176786	0.142239	-3.48351	DEXI	Dexi homolog	0.142239	0.0713067	0.0176786	DEXI	0.0713067	log2FoldChange.abs<=0.025
9651	-0.0354004	3.88939	-2.37819	0.0176872	0.142239	-3.48392	PLCH2	phospholipase C eta 2	0.142239	-0.0354004	0.0176872	PLCH2	0.0354004	log2FoldChange.abs<=0.025
875	-0.0400388	3.69507	-2.37777	0.0177067	0.142239	-3.48485	CBS	cystathionine-beta-synthase	0.142239	-0.0400388	0.0177067	CBS	0.0400388	log2FoldChange.abs<=0.025
196441	0.0730296	2.39039	2.37768	0.0177112	0.142239	-3.48506	ZFC3H1	zinc finger C3H1-type containing	0.142239	0.0730296	0.0177112	ZFC3H1	0.0730296	log2FoldChange.abs<=0.025
130951	-0.0433393	2.5395	-2.37747	0.0177212	0.142239	-3.48554	M1AP	meiosis 1 associated protein	0.142239	-0.0433393	0.0177212	M1AP	0.0433393	log2FoldChange.abs<=0.025
25820	0.0889075	3.32535	2.37714	0.0177371	0.142239	-3.48629	ARIH1	ariadne RBR E3 ubiquitin protein ligase 1	0.142239	0.0889075	0.0177371	ARIH1	0.0889075	log2FoldChange.abs<=0.025
5322	-0.033466	2.89269	-2.37697	0.0177451	0.142239	-3.48667	PLA2G5	phospholipase A2 group V	0.142239	-0.033466	0.0177451	PLA2G5	0.033466	log2FoldChange.abs<=0.025
29114	-0.053634	3.05336	-2.37637	0.0177735	0.142239	-3.48802	TAGLN3	transgelin 3	0.142239	-0.053634	0.0177735	TAGLN3	0.053634	log2FoldChange.abs<=0.025
54800	0.0556491	3.14535	2.37635	0.0177747	0.142239	-3.48808	KLHL24	kelch like family member 24	0.142239	0.0556491	0.0177747	KLHL24	0.0556491	log2FoldChange.abs<=0.025
1796	-0.0502655	3.91133	-2.37634	0.0177751	0.142239	-3.4881	DOK1	docking protein 1	0.142239	-0.0502655	0.0177751	DOK1	0.0502655	log2FoldChange.abs<=0.025
1188	-0.0366403	3.51718	-2.37606	0.0177884	0.142239	-3.48872	CLCNKB	chloride voltage-gated channel Kb	0.142239	-0.0366403	0.0177884	CLCNKB	0.0366403	log2FoldChange.abs<=0.025
26	-0.0397064	3.35432	-2.37599	0.0177919	0.142239	-3.48889	AOC1	amine oxidase, copper containing 1	0.142239	-0.0397064	0.0177919	AOC1	0.0397064	log2FoldChange.abs<=0.025
25939	0.105101	2.84593	2.3757	0.0178055	0.142251	-3.48953	SAMHD1	SAM and HD domain containing deoxynucleoside triphosphate triphosphohydrolase 1	0.142251	0.105101	0.0178055	SAMHD1	0.105101	log2FoldChange.abs<=0.025
4135	-0.0504883	2.58282	-2.37522	0.0178289	0.142251	-3.49064	MAP6	microtubule associated protein 6	0.142251	-0.0504883	0.0178289	MAP6	0.0504883	log2FoldChange.abs<=0.025
902	0.0914492	2.56392	2.37519	0.0178301	0.142251	-3.4907	CCNH	cyclin H	0.142251	0.0914492	0.0178301	CCNH	0.0914492	log2FoldChange.abs<=0.025
3313	0.110197	3.58256	2.37469	0.0178541	0.142251	-3.49183	HSPA9	heat shock protein family A (Hsp70) member 9	0.142251	0.110197	0.0178541	HSPA9	0.110197	log2FoldChange.abs<=0.025
343413	-0.0411857	3.53857	-2.37468	0.0178547	0.142251	-3.49185	FCRL6	Fc receptor like 6	0.142251	-0.0411857	0.0178547	FCRL6	0.0411857	log2FoldChange.abs<=0.025
9099	-0.0395049	3.07744	-2.37462	0.0178573	0.142251	-3.49198	USP2	ubiquitin specific peptidase 2	0.142251	-0.0395049	0.0178573	USP2	0.0395049	log2FoldChange.abs<=0.025
6530	-0.0440265	2.73328	-2.374	0.0178873	0.142404	-3.49339	SLC6A2	solute carrier family 6 member 2	0.142404	-0.0440265	0.0178873	SLC6A2	0.0440265	log2FoldChange.abs<=0.025
55069	0.0712389	3.59687	2.3732	0.0179256	0.142566	-3.49519	TMEM248	transmembrane protein 248	0.142566	0.0712389	0.0179256	TMEM248	0.0712389	log2FoldChange.abs<=0.025
150921	-0.066419	3.84311	-2.37313	0.0179289	0.142566	-3.49534	TCF23	transcription factor 23	0.142566	-0.066419	0.0179289	TCF23	0.066419	log2FoldChange.abs<=0.025
55729	0.100829	2.99339	2.37265	0.017952	0.142664	-3.49643	ATF7IP	activating transcription factor 7 interacting protein	0.142664	0.100829	0.017952	ATF7IP	0.100829	log2FoldChange.abs<=0.025
27122	-0.036581	4.45987	-2.37195	0.017986	0.14285	-3.49802	DKK3	dickkopf WNT signaling pathway inhibitor 3	0.14285	-0.036581	0.017986	DKK3	0.036581	log2FoldChange.abs<=0.025
2155	-0.0476401	3.46168	-2.37171	0.0179976	0.142857	-3.49856	F7	coagulation factor VII	0.142857	-0.0476401	0.0179976	F7	0.0476401	log2FoldChange.abs<=0.025
54413	-0.0459384	2.96067	-2.3703	0.0180656	0.143291	-3.50173	NLGN3	neuroligin 3	0.143291	-0.0459384	0.0180656	NLGN3	0.0459384	log2FoldChange.abs<=0.025
11014	0.0484176	3.06474	2.37	0.0180802	0.143291	-3.50241	KDELR2	KDEL endoplasmic reticulum protein retention receptor 2	0.143291	0.0484176	0.0180802	KDELR2	0.0484176	log2FoldChange.abs<=0.025
8224	-0.0376003	3.37159	-2.36981	0.0180893	0.143291	-3.50284	SYN3	synapsin III	0.143291	-0.0376003	0.0180893	SYN3	0.0376003	log2FoldChange.abs<=0.025
11184	-0.0318452	3.5292	-2.36969	0.0180953	0.143291	-3.50311	MAP4K1	mitogen-activated protein kinase kinase kinase kinase 1	0.143291	-0.0318452	0.0180953	MAP4K1	0.0318452	log2FoldChange.abs<=0.025
653656	-0.0756448	3.87107	-2.36928	0.018115	0.143362	-3.50403	MBD3L4	methyl-CpG binding domain protein 3 like 4	0.143362	-0.0756448	0.018115	MBD3L4	0.0756448	log2FoldChange.abs<=0.025
57549	-0.0377659	3.46114	-2.36875	0.0181407	0.14348	-3.50522	IGSF9	immunoglobulin superfamily member 9	0.14348	-0.0377659	0.0181407	IGSF9	0.0377659	log2FoldChange.abs<=0.025
51322	0.0930525	3.83279	2.36749	0.0182023	0.14366	-3.50807	WAC	WW domain containing adaptor with coiled-coil	0.14366	0.0930525	0.0182023	WAC	0.0930525	log2FoldChange.abs<=0.025
2584	-0.0370057	4.46266	-2.36739	0.0182069	0.14366	-3.50829	GALK1	galactokinase 1	0.14366	-0.0370057	0.0182069	GALK1	0.0370057	log2FoldChange.abs<=0.025
22990	0.074098	2.96676	2.36737	0.0182079	0.14366	-3.50833	PCNX1	pecanex homolog 1 (Drosophila)	0.14366	0.074098	0.0182079	PCNX1	0.074098	log2FoldChange.abs<=0.025
10476	0.102684	5.07429	2.36678	0.0182368	0.14366	-3.50967	ATP5H	ATP synthase, H+ transporting, mitochondrial Fo complex subunit D	0.14366	0.102684	0.0182368	ATP5H	0.102684	log2FoldChange.abs<=0.025
1386	0.0844054	3.03297	2.36674	0.0182387	0.14366	-3.50975	ATF2	activating transcription factor 2	0.14366	0.0844054	0.0182387	ATF2	0.0844054	log2FoldChange.abs<=0.025
1608	-0.0382696	2.55003	-2.36663	0.018244	0.14366	-3.51	DGKG	diacylglycerol kinase gamma	0.14366	-0.0382696	0.018244	DGKG	0.0382696	log2FoldChange.abs<=0.025
6773	0.0803563	3.61491	2.36657	0.0182472	0.14366	-3.51014	STAT2	signal transducer and activator of transcription 2	0.14366	0.0803563	0.0182472	STAT2	0.0803563	log2FoldChange.abs<=0.025
55814	0.0483691	3.06012	2.36652	0.0182496	0.14366	-3.51025	BDP1	B double prime 1, subunit of RNA polymerase III transcription initiation factor IIIB	0.14366	0.0483691	0.0182496	BDP1	0.0483691	log2FoldChange.abs<=0.025
56344	-0.0576252	2.97258	-2.36612	0.0182692	0.14373	-3.51116	CABP5	calcium binding protein 5	0.14373	-0.0576252	0.0182692	CABP5	0.0576252	log2FoldChange.abs<=0.025
2171	0.11915	3.46284	2.36538	0.0183051	0.143843	-3.51281	FABP5	fatty acid binding protein 5	0.143843	0.11915	0.0183051	FABP5	0.11915	log2FoldChange.abs<=0.025
389119	-0.0806436	3.10394	-2.36538	0.0183052	0.143843	-3.51281	FAM212A	family with sequence similarity 212 member A	0.143843	-0.0806436	0.0183052	FAM212A	0.0806436	log2FoldChange.abs<=0.025
389799	-0.0500289	2.66561	-2.36515	0.0183165	0.143848	-3.51333	CFAP77	cilia and flagella associated protein 77	0.143848	-0.0500289	0.0183165	CFAP77	0.0500289	log2FoldChange.abs<=0.025
886	-0.0599147	2.80773	-2.36474	0.0183365	0.143858	-3.51425	CCKAR	cholecystokinin A receptor	0.143858	-0.0599147	0.0183365	CCKAR	0.0599147	log2FoldChange.abs<=0.025
9338	0.0783683	3.4945	2.36466	0.0183407	0.143858	-3.51444	TCEAL1	transcription elongation factor A like 1	0.143858	0.0783683	0.0183407	TCEAL1	0.0783683	log2FoldChange.abs<=0.025
78989	-0.0516994	2.87316	-2.36446	0.0183502	0.143858	-3.51488	COLEC11	collectin subfamily member 11	0.143858	-0.0516994	0.0183502	COLEC11	0.0516994	log2FoldChange.abs<=0.025
10410	0.135457	5.9083	2.36388	0.018379	0.143932	-3.5162	IFITM3	interferon induced transmembrane protein 3	0.143932	0.135457	0.018379	IFITM3	0.135457	log2FoldChange.abs<=0.025
2746	0.0828854	3.56471	2.36346	0.0183998	0.143932	-3.51715	GLUD1	glutamate dehydrogenase 1	0.143932	0.0828854	0.0183998	GLUD1	0.0828854	log2FoldChange.abs<=0.025
94234	-0.0852017	2.9265	-2.36339	0.0184031	0.143932	-3.5173	FOXQ1	forkhead box Q1	0.143932	-0.0852017	0.0184031	FOXQ1	0.0852017	log2FoldChange.abs<=0.025
30009	-0.0513361	2.79808	-2.3633	0.0184076	0.143932	-3.5175	TBX21	T-box 21	0.143932	-0.0513361	0.0184076	TBX21	0.0513361	log2FoldChange.abs<=0.025
388407	-0.10285	3.28772	-2.36318	0.0184135	0.143932	-3.51777	C17orf82	chromosome 17 open reading frame 82	0.143932	-0.10285	0.0184135	C17orf82	0.10285	log2FoldChange.abs<=0.025
162967	0.0428002	4.75083	2.36244	0.0184498	0.144131	-3.51943	ZNF320	zinc finger protein 320	0.144131	0.0428002	0.0184498	ZNF320	0.0428002	log2FoldChange.abs<=0.025
192134	-0.0625668	3.36215	-2.36207	0.0184681	0.144166	-3.52026	B3GNT6	UDP-GlcNAc:betaGal beta-1,3-N-acetylglucosaminyltransferase 6	0.144166	-0.0625668	0.0184681	B3GNT6	0.0625668	log2FoldChange.abs<=0.025
26959	0.0790373	3.12701	2.36191	0.0184759	0.144166	-3.52062	HBP1	HMG-box transcription factor 1	0.144166	0.0790373	0.0184759	HBP1	0.0790373	log2FoldChange.abs<=0.025
22992	0.0902996	3.77879	2.36011	0.0185653	0.1444	-3.52467	KDM2A	lysine demethylase 2A	0.1444	0.0902996	0.0185653	KDM2A	0.0902996	log2FoldChange.abs<=0.025
3594	-0.0378401	3.28563	-2.35945	0.0185979	0.1444	-3.52615	IL12RB1	interleukin 12 receptor subunit beta 1	0.1444	-0.0378401	0.0185979	IL12RB1	0.0378401	log2FoldChange.abs<=0.025
3145	-0.035802	2.53494	-2.35887	0.0186269	0.1444	-3.52746	HMBS	hydroxymethylbilane synthase	0.1444	-0.035802	0.0186269	HMBS	0.035802	log2FoldChange.abs<=0.025
3681	-0.0346577	3.23168	-2.3587	0.018635	0.1444	-3.52782	ITGAD	integrin subunit alpha D	0.1444	-0.0346577	0.018635	ITGAD	0.0346577	log2FoldChange.abs<=0.025
673	0.0905796	3.6817	2.35857	0.0186416	0.1444	-3.52812	BRAF	B-Raf proto-oncogene, serine/threonine kinase	0.1444	0.0905796	0.0186416	BRAF	0.0905796	log2FoldChange.abs<=0.025
6658	-0.0716276	2.6665	-2.35857	0.0186417	0.1444	-3.52812	SOX3	SRY-box 3	0.1444	-0.0716276	0.0186417	SOX3	0.0716276	log2FoldChange.abs<=0.025
6285	0.0504527	4.15761	2.35844	0.0186481	0.1444	-3.52841	S100B	S100 calcium binding protein B	0.1444	0.0504527	0.0186481	S100B	0.0504527	log2FoldChange.abs<=0.025
3780	-0.0438068	3.51097	-2.35788	0.0186759	0.1444	-3.52966	KCNN1	potassium calcium-activated channel subfamily N member 1	0.1444	-0.0438068	0.0186759	KCNN1	0.0438068	log2FoldChange.abs<=0.025
161753	-0.063672	2.68518	-2.35786	0.0186769	0.1444	-3.52971	ODF3L1	outer dense fiber of sperm tails 3 like 1	0.1444	-0.063672	0.0186769	ODF3L1	0.063672	log2FoldChange.abs<=0.025
2695	-0.0574393	2.82555	-2.35784	0.0186778	0.1444	-3.52975	GIP	gastric inhibitory polypeptide	0.1444	-0.0574393	0.0186778	GIP	0.0574393	log2FoldChange.abs<=0.025
5906	0.0714434	2.94251	2.35784	0.018678	0.1444	-3.52976	RAP1A	RAP1A, member of RAS oncogene family	0.1444	0.0714434	0.018678	RAP1A	0.0714434	log2FoldChange.abs<=0.025
6193	0.144921	4.79832	2.35759	0.0186904	0.1444	-3.53032	RPS5	ribosomal protein S5	0.1444	0.144921	0.0186904	RPS5	0.144921	log2FoldChange.abs<=0.025
57505	-0.0327577	3.47574	-2.35757	0.0186916	0.1444	-3.53037	AARS2	alanyl-tRNA synthetase 2, mitochondrial	0.1444	-0.0327577	0.0186916	AARS2	0.0327577	log2FoldChange.abs<=0.025
9475	0.110774	2.98904	2.35738	0.0187008	0.1444	-3.53078	ROCK2	Rho associated coiled-coil containing protein kinase 2	0.1444	0.110774	0.0187008	ROCK2	0.110774	log2FoldChange.abs<=0.025
11031	0.0944805	3.78841	2.35712	0.0187139	0.1444	-3.53137	RAB31	RAB31, member RAS oncogene family	0.1444	0.0944805	0.0187139	RAB31	0.0944805	log2FoldChange.abs<=0.025
3069	0.091816	4.57509	2.35708	0.0187159	0.1444	-3.53146	HDLBP	high density lipoprotein binding protein	0.1444	0.091816	0.0187159	HDLBP	0.091816	log2FoldChange.abs<=0.025
10096	0.114216	3.49337	2.35708	0.0187161	0.1444	-3.53147	ACTR3	ARP3 actin related protein 3 homolog	0.1444	0.114216	0.0187161	ACTR3	0.114216	log2FoldChange.abs<=0.025
6550	-0.0502409	3.0795	-2.35704	0.0187181	0.1444	-3.53156	SLC9A3	solute carrier family 9 member A3	0.1444	-0.0502409	0.0187181	SLC9A3	0.0502409	log2FoldChange.abs<=0.025
119504	0.0727972	3.88273	2.35693	0.0187234	0.1444	-3.5318	ANAPC16	anaphase promoting complex subunit 16	0.1444	0.0727972	0.0187234	ANAPC16	0.0727972	log2FoldChange.abs<=0.025
79400	-0.0371781	2.63551	-2.3569	0.0187249	0.1444	-3.53187	NOX5	NADPH oxidase 5	0.1444	-0.0371781	0.0187249	NOX5	0.0371781	log2FoldChange.abs<=0.025
84868	-0.0441091	2.4347	-2.35641	0.0187493	0.1444	-3.53296	HAVCR2	hepatitis A virus cellular receptor 2	0.1444	-0.0441091	0.0187493	HAVCR2	0.0441091	log2FoldChange.abs<=0.025
146956	-0.0483332	3.29367	-2.35611	0.0187642	0.1444	-3.53363	EME1	essential meiotic structure-specific endonuclease 1	0.1444	-0.0483332	0.0187642	EME1	0.0483332	log2FoldChange.abs<=0.025
84171	-0.0459791	3.02306	-2.356	0.0187699	0.1444	-3.53388	LOXL4	lysyl oxidase like 4	0.1444	-0.0459791	0.0187699	LOXL4	0.0459791	log2FoldChange.abs<=0.025
57715	-0.0393327	3.09622	-2.35586	0.0187772	0.1444	-3.53421	SEMA4G	semaphorin 4G	0.1444	-0.0393327	0.0187772	SEMA4G	0.0393327	log2FoldChange.abs<=0.025
25832	0.140684	5.4957	2.35566	0.0187869	0.1444	-3.53464	NBPF14	NBPF member 14	0.1444	0.140684	0.0187869	NBPF14	0.140684	log2FoldChange.abs<=0.025
84865	-0.041473	2.98032	-2.35565	0.0187872	0.1444	-3.53466	CCDC142	coiled-coil domain containing 142	0.1444	-0.041473	0.0187872	CCDC142	0.041473	log2FoldChange.abs<=0.025
1316	0.118998	4.30567	2.35516	0.0188123	0.144461	-3.53578	KLF6	Kruppel like factor 6	0.144461	0.118998	0.0188123	KLF6	0.118998	log2FoldChange.abs<=0.025
81570	-0.0365787	3.02434	-2.35507	0.0188168	0.144461	-3.53598	CLPB	ClpB homolog, mitochondrial AAA ATPase chaperonin	0.144461	-0.0365787	0.0188168	CLPB	0.0365787	log2FoldChange.abs<=0.025
23064	0.0850213	3.05016	2.35457	0.0188415	0.144508	-3.53708	SETX	senataxin	0.144508	0.0850213	0.0188415	SETX	0.0850213	log2FoldChange.abs<=0.025
10054	0.072806	2.67905	2.35414	0.0188631	0.144508	-3.53804	UBA2	ubiquitin like modifier activating enzyme 2	0.144508	0.072806	0.0188631	UBA2	0.072806	log2FoldChange.abs<=0.025
196374	-0.0418434	3.15762	-2.35364	0.0188883	0.144508	-3.53916	KRT78	keratin 78	0.144508	-0.0418434	0.0188883	KRT78	0.0418434	log2FoldChange.abs<=0.025
3064	0.0456598	3.16176	2.35352	0.0188943	0.144508	-3.53943	HTT	huntingtin	0.144508	0.0456598	0.0188943	HTT	0.0456598	log2FoldChange.abs<=0.025
51729	0.121295	4.55848	2.35331	0.0189049	0.144508	-3.5399	WBP11	WW domain binding protein 11	0.144508	0.121295	0.0189049	WBP11	0.121295	log2FoldChange.abs<=0.025
167465	-0.0472087	2.87448	-2.35319	0.0189114	0.144508	-3.54019	ZNF366	zinc finger protein 366	0.144508	-0.0472087	0.0189114	ZNF366	0.0472087	log2FoldChange.abs<=0.025
6201	0.0513614	3.61967	2.35309	0.018916	0.144508	-3.5404	RPS7	ribosomal protein S7	0.144508	0.0513614	0.018916	RPS7	0.0513614	log2FoldChange.abs<=0.025
3122	0.15754	4.16815	2.353	0.0189208	0.144508	-3.54061	HLA-DRA	major histocompatibility complex, class II, DR alpha	0.144508	0.15754	0.0189208	HLA-DRA	0.15754	log2FoldChange.abs<=0.025
143425	-0.046707	2.59612	-2.35292	0.0189248	0.144508	-3.54079	SYT9	synaptotagmin 9	0.144508	-0.046707	0.0189248	SYT9	0.046707	log2FoldChange.abs<=0.025
23272	0.0801026	2.59249	2.35279	0.0189312	0.144508	-3.54107	FAM208A	family with sequence similarity 208 member A	0.144508	0.0801026	0.0189312	FAM208A	0.0801026	log2FoldChange.abs<=0.025
222229	-0.040301	4.00369	-2.35252	0.0189449	0.144526	-3.54168	LRWD1	leucine rich repeats and WD repeat domain containing 1	0.144526	-0.040301	0.0189449	LRWD1	0.040301	log2FoldChange.abs<=0.025
51003	0.0826741	2.91406	2.35232	0.0189552	0.144526	-3.54214	MED31	mediator complex subunit 31	0.144526	0.0826741	0.0189552	MED31	0.0826741	log2FoldChange.abs<=0.025
4157	-0.0434652	3.28579	-2.35195	0.0189735	0.144528	-3.54294	MC1R	melanocortin 1 receptor	0.144528	-0.0434652	0.0189735	MC1R	0.0434652	log2FoldChange.abs<=0.025
84333	0.0677955	2.80718	2.35188	0.0189773	0.144528	-3.54311	PCGF5	polycomb group ring finger 5	0.144528	0.0677955	0.0189773	PCGF5	0.0677955	log2FoldChange.abs<=0.025
6932	-0.0334726	3.67631	-2.35158	0.0189924	0.144545	-3.54378	TCF7	transcription factor 7 (T-cell specific, HMG-box)	0.144545	-0.0334726	0.0189924	TCF7	0.0334726	log2FoldChange.abs<=0.025
9284	0.0929992	4.95869	2.35071	0.0190365	0.144545	-3.54573	NPIPA1	nuclear pore complex interacting protein family member A1	0.144545	0.0929992	0.0190365	NPIPA1	0.0929992	log2FoldChange.abs<=0.025
23352	0.0642511	3.42326	2.3506	0.0190421	0.144545	-3.54598	UBR4	ubiquitin protein ligase E3 component n-recognin 4	0.144545	0.0642511	0.0190421	UBR4	0.0642511	log2FoldChange.abs<=0.025
5713	0.0820186	3.58363	2.35034	0.0190555	0.144545	-3.54657	PSMD7	proteasome 26S subunit, non-ATPase 7	0.144545	0.0820186	0.0190555	PSMD7	0.0820186	log2FoldChange.abs<=0.025
9817	-0.0455005	3.75727	-2.34989	0.0190781	0.144545	-3.54756	KEAP1	kelch like ECH associated protein 1	0.144545	-0.0455005	0.0190781	KEAP1	0.0455005	log2FoldChange.abs<=0.025
153339	0.0715902	3.48574	2.34972	0.0190868	0.144545	-3.54794	TMEM167A	transmembrane protein 167A	0.144545	0.0715902	0.0190868	TMEM167A	0.0715902	log2FoldChange.abs<=0.025
9665	0.0719699	3.20824	2.34963	0.0190916	0.144545	-3.54815	MARF1	meiosis regulator and mRNA stability factor 1	0.144545	0.0719699	0.0190916	MARF1	0.0719699	log2FoldChange.abs<=0.025
6300	-0.0342575	3.89567	-2.34958	0.0190937	0.144545	-3.54825	MAPK12	mitogen-activated protein kinase 12	0.144545	-0.0342575	0.0190937	MAPK12	0.0342575	log2FoldChange.abs<=0.025
10501	-0.0430811	3.88911	-2.34957	0.0190943	0.144545	-3.54827	SEMA6B	semaphorin 6B	0.144545	-0.0430811	0.0190943	SEMA6B	0.0430811	log2FoldChange.abs<=0.025
326624	-0.0371813	3.10308	-2.34955	0.0190953	0.144545	-3.54832	RAB37	RAB37, member RAS oncogene family	0.144545	-0.0371813	0.0190953	RAB37	0.0371813	log2FoldChange.abs<=0.025
653583	-0.0370887	3.96377	-2.34949	0.0190986	0.144545	-3.54846	PHLDB3	pleckstrin homology like domain family B member 3	0.144545	-0.0370887	0.0190986	PHLDB3	0.0370887	log2FoldChange.abs<=0.025
10300	-0.0336399	4.07019	-2.3492	0.0191134	0.144558	-3.54911	KATNB1	katanin regulatory subunit B1	0.144558	-0.0336399	0.0191134	KATNB1	0.0336399	log2FoldChange.abs<=0.025
27347	0.0573599	3.29626	2.34903	0.019122	0.144558	-3.54949	STK39	serine/threonine kinase 39	0.144558	0.0573599	0.019122	STK39	0.0573599	log2FoldChange.abs<=0.025
116085	-0.0402653	3.50145	-2.34872	0.0191377	0.144578	-3.55018	SLC22A12	solute carrier family 22 member 12	0.144578	-0.0402653	0.0191377	SLC22A12	0.0402653	log2FoldChange.abs<=0.025
3660	0.0631324	3.30689	2.34855	0.0191463	0.144578	-3.55056	IRF2	interferon regulatory factor 2	0.144578	0.0631324	0.0191463	IRF2	0.0631324	log2FoldChange.abs<=0.025
28977	0.067011	2.8704	2.34803	0.0191728	0.144661	-3.55172	MRPL42	mitochondrial ribosomal protein L42	0.144661	0.067011	0.0191728	MRPL42	0.067011	log2FoldChange.abs<=0.025
349565	-0.0467632	3.00859	-2.34752	0.0191988	0.144661	-3.55285	NMNAT3	nicotinamide nucleotide adenylyltransferase 3	0.144661	-0.0467632	0.0191988	NMNAT3	0.0467632	log2FoldChange.abs<=0.025
83640	0.0817715	2.56747	2.34752	0.0191991	0.144661	-3.55287	FAM103A1	family with sequence similarity 103 member A1	0.144661	0.0817715	0.0191991	FAM103A1	0.0817715	log2FoldChange.abs<=0.025
10319	-0.0312768	3.84177	-2.34749	0.0192006	0.144661	-3.55294	LAMC3	laminin subunit gamma 3	0.144661	-0.0312768	0.0192006	LAMC3	0.0312768	log2FoldChange.abs<=0.025
199870	0.0342218	2.97503	2.34678	0.019237	0.144853	-3.55452	FAM76A	family with sequence similarity 76 member A	0.144853	0.0342218	0.019237	FAM76A	0.0342218	log2FoldChange.abs<=0.025
27012	-0.0750789	2.67782	-2.34597	0.0192783	0.145048	-3.55632	KCNV1	potassium voltage-gated channel modifier subfamily V member 1	0.145048	-0.0750789	0.0192783	KCNV1	0.0750789	log2FoldChange.abs<=0.025
9947	-0.0511313	2.74599	-2.34579	0.0192873	0.145048	-3.55672	MAGEC1	MAGE family member C1	0.145048	-0.0511313	0.0192873	MAGEC1	0.0511313	log2FoldChange.abs<=0.025
81671	0.100898	3.48558	2.34563	0.0192955	0.145048	-3.55707	VMP1	vacuole membrane protein 1	0.145048	0.100898	0.0192955	VMP1	0.100898	log2FoldChange.abs<=0.025
642	-0.0390465	2.93225	-2.34465	0.0193462	0.145292	-3.55928	BLMH	bleomycin hydrolase	0.145292	-0.0390465	0.0193462	BLMH	0.0390465	log2FoldChange.abs<=0.025
55287	-0.0399138	2.89108	-2.34458	0.0193498	0.145292	-3.55943	TMEM40	transmembrane protein 40	0.145292	-0.0399138	0.0193498	TMEM40	0.0399138	log2FoldChange.abs<=0.025
139728	-0.038602	4.30029	-2.3438	0.0193898	0.145362	-3.56116	PNCK	pregnancy up-regulated nonubiquitous CaM kinase	0.145362	-0.038602	0.0193898	PNCK	0.038602	log2FoldChange.abs<=0.025
9782	0.0875727	4.02873	2.34379	0.0193902	0.145362	-3.56118	MATR3	matrin 3	0.145362	0.0875727	0.0193902	MATR3	0.0875727	log2FoldChange.abs<=0.025
157769	0.0725126	2.2805	2.34361	0.0193997	0.145362	-3.56159	FAM91A1	family with sequence similarity 91 member A1	0.145362	0.0725126	0.0193997	FAM91A1	0.0725126	log2FoldChange.abs<=0.025
971	-0.0423172	3.01319	-2.3435	0.0194055	0.145362	-3.56184	CD72	CD72 molecule	0.145362	-0.0423172	0.0194055	CD72	0.0423172	log2FoldChange.abs<=0.025
6845	0.0676643	3.0254	2.3431	0.0194259	0.145362	-3.56272	VAMP7	vesicle associated membrane protein 7	0.145362	0.0676643	0.0194259	VAMP7	0.0676643	log2FoldChange.abs<=0.025
84722	-0.0374107	3.77791	-2.3431	0.0194261	0.145362	-3.56273	PSRC1	proline and serine rich coiled-coil 1	0.145362	-0.0374107	0.0194261	PSRC1	0.0374107	log2FoldChange.abs<=0.025
390259	-0.0779955	3.82106	-2.34289	0.0194365	0.145362	-3.56318	BSX	brain specific homeobox	0.145362	-0.0779955	0.0194365	BSX	0.0779955	log2FoldChange.abs<=0.025
283358	-0.0376054	3.04574	-2.34271	0.0194463	0.145362	-3.5636	B4GALNT3	beta-1,4-N-acetyl-galactosaminyltransferase 3	0.145362	-0.0376054	0.0194463	B4GALNT3	0.0376054	log2FoldChange.abs<=0.025
919	-0.0420132	2.94738	-2.34208	0.0194787	0.145489	-3.565	CD247	CD247 molecule	0.145489	-0.0420132	0.0194787	CD247	0.0420132	log2FoldChange.abs<=0.025
55897	-0.0616726	4.15442	-2.34196	0.019485	0.145489	-3.56527	MESP1	mesoderm posterior bHLH transcription factor 1	0.145489	-0.0616726	0.019485	MESP1	0.0616726	log2FoldChange.abs<=0.025
26873	-0.0388073	4.24009	-2.3417	0.0194981	0.145505	-3.56584	OPLAH	5-oxoprolinase (ATP-hydrolysing)	0.145505	-0.0388073	0.0194981	OPLAH	0.0388073	log2FoldChange.abs<=0.025
219981	-0.107111	2.98719	-2.34123	0.0195228	0.145608	-3.5669	OR5A2	olfactory receptor family 5 subfamily A member 2	0.145608	-0.107111	0.0195228	OR5A2	0.107111	log2FoldChange.abs<=0.025
55291	0.0914791	3.2869	2.34093	0.0195381	0.145616	-3.56756	PPP6R3	protein phosphatase 6 regulatory subunit 3	0.145616	0.0914791	0.0195381	PPP6R3	0.0914791	log2FoldChange.abs<=0.025
56269	-0.0956586	3.00098	-2.34079	0.0195457	0.145616	-3.56788	IRGC	immunity related GTPase cinema	0.145616	-0.0956586	0.0195457	IRGC	0.0956586	log2FoldChange.abs<=0.025
347853	-0.0471605	3.3228	-2.3405	0.0195607	0.145647	-3.56853	TBX10	T-box 10	0.145647	-0.0471605	0.0195607	TBX10	0.0471605	log2FoldChange.abs<=0.025
219348	-0.0488189	4.09404	-2.34011	0.019581	0.1457	-3.5694	PLAC9	placenta specific 9	0.1457	-0.0488189	0.019581	PLAC9	0.0488189	log2FoldChange.abs<=0.025
308	0.137312	4.18498	2.33994	0.0195897	0.1457	-3.56977	ANXA5	annexin A5	0.1457	0.137312	0.0195897	ANXA5	0.137312	log2FoldChange.abs<=0.025
27316	0.120494	4.1616	2.33913	0.019632	0.145868	-3.57158	RBMX	RNA binding motif protein, X-linked	0.145868	0.120494	0.019632	RBMX	0.120494	log2FoldChange.abs<=0.025
51340	0.0539411	2.64695	2.33908	0.0196341	0.145868	-3.57167	CRNKL1	crooked neck pre-mRNA splicing factor 1	0.145868	0.0539411	0.0196341	CRNKL1	0.0539411	log2FoldChange.abs<=0.025
390059	-0.0988555	2.51093	-2.33849	0.0196653	0.146018	-3.573	OR51M1	olfactory receptor family 51 subfamily M member 1	0.146018	-0.0988555	0.0196653	OR51M1	0.0988555	log2FoldChange.abs<=0.025
515	0.0707261	2.92041	2.33795	0.0196934	0.146145	-3.5742	ATP5F1	ATP synthase, H+ transporting, mitochondrial Fo complex subunit B1	0.146145	0.0707261	0.0196934	ATP5F1	0.0707261	log2FoldChange.abs<=0.025
10463	0.0644884	2.6118	2.33715	0.0197354	0.146376	-3.57599	SLC30A9	solute carrier family 30 member 9	0.146376	0.0644884	0.0197354	SLC30A9	0.0644884	log2FoldChange.abs<=0.025
80204	0.0881271	2.97249	2.33679	0.0197541	0.146433	-3.57678	FBXO11	F-box protein 11	0.146433	0.0881271	0.0197541	FBXO11	0.0881271	log2FoldChange.abs<=0.025
1939	0.0547815	3.35993	2.33653	0.0197675	0.14645	-3.57735	EIF2D	eukaryotic translation initiation factor 2D	0.14645	0.0547815	0.0197675	EIF2D	0.0547815	log2FoldChange.abs<=0.025
51412	-0.0430435	3.33688	-2.33632	0.0197788	0.146453	-3.57783	ACTL6B	actin like 6B	0.146453	-0.0430435	0.0197788	ACTL6B	0.0430435	log2FoldChange.abs<=0.025
10505	-0.0400984	3.02477	-2.33585	0.0198035	0.146527	-3.57887	SEMA4F	ssemaphorin 4F	0.146527	-0.0400984	0.0198035	SEMA4F	0.0400984	log2FoldChange.abs<=0.025
79873	-0.0512365	4.0715	-2.3356	0.0198166	0.146527	-3.57943	NUDT18	nudix hydrolase 18	0.146527	-0.0512365	0.0198166	NUDT18	0.0512365	log2FoldChange.abs<=0.025
7369	-0.0426202	2.58688	-2.33522	0.0198362	0.146527	-3.58026	UMOD	uromodulin	0.146527	-0.0426202	0.0198362	UMOD	0.0426202	log2FoldChange.abs<=0.025
93664	0.0510802	2.54587	2.33511	0.0198422	0.146527	-3.58051	CADPS2	calcium dependent secretion activator 2	0.146527	0.0510802	0.0198422	CADPS2	0.0510802	log2FoldChange.abs<=0.025
6194	0.13322	5.3739	2.3349	0.0198532	0.146527	-3.58098	RPS6	ribosomal protein S6	0.146527	0.13322	0.0198532	RPS6	0.13322	log2FoldChange.abs<=0.025
389384	-0.0443314	2.51135	-2.33484	0.0198563	0.146527	-3.58111	C6orf222	chromosome 6 open reading frame 222	0.146527	-0.0443314	0.0198563	C6orf222	0.0443314	log2FoldChange.abs<=0.025
286	-0.035976	3.0645	-2.33466	0.0198656	0.146527	-3.5815	ANK1	ankyrin 1	0.146527	-0.035976	0.0198656	ANK1	0.035976	log2FoldChange.abs<=0.025
93185	-0.0382933	3.86988	-2.33439	0.0198801	0.146552	-3.58211	IGSF8	immunoglobulin superfamily member 8	0.146552	-0.0382933	0.0198801	IGSF8	0.0382933	log2FoldChange.abs<=0.025
283219	-0.0624998	4.3383	-2.33408	0.0198962	0.14659	-3.58279	KCTD21	potassium channel tetramerization domain containing 21	0.14659	-0.0624998	0.0198962	KCTD21	0.0624998	log2FoldChange.abs<=0.025
5972	-0.0517764	2.82667	-2.33377	0.0199129	0.146633	-3.58349	REN	renin	0.146633	-0.0517764	0.0199129	REN	0.0517764	log2FoldChange.abs<=0.025
5166	0.201542	3.73867	2.33327	0.019939	0.146646	-3.58459	PDK4	pyruvate dehydrogenase kinase 4	0.146646	0.201542	0.019939	PDK4	0.201542	log2FoldChange.abs<=0.025
23234	0.0595705	2.81241	2.33316	0.0199451	0.146646	-3.58485	DNAJC9	DnaJ heat shock protein family (Hsp40) member C9	0.146646	0.0595705	0.0199451	DNAJC9	0.0595705	log2FoldChange.abs<=0.025
1132	-0.0641798	4.09635	-2.3331	0.0199482	0.146646	-3.58498	CHRM4	cholinergic receptor muscarinic 4	0.146646	-0.0641798	0.0199482	CHRM4	0.0641798	log2FoldChange.abs<=0.025
5199	-0.0415126	3.35654	-2.33253	0.0199785	0.146646	-3.58625	CFP	complement factor properdin	0.146646	-0.0415126	0.0199785	CFP	0.0415126	log2FoldChange.abs<=0.025
127943	-0.0448444	2.98801	-2.33252	0.0199789	0.146646	-3.58627	FCRLB	Fc receptor like B	0.146646	-0.0448444	0.0199789	FCRLB	0.0448444	log2FoldChange.abs<=0.025
6767	0.136782	4.57046	2.33232	0.0199893	0.146646	-3.5867	ST13	ST13, Hsp70 interacting protein	0.146646	0.136782	0.0199893	ST13	0.136782	log2FoldChange.abs<=0.025
80178	-0.0452602	4.13453	-2.33223	0.0199941	0.146646	-3.58691	C16orf59	chromosome 16 open reading frame 59	0.146646	-0.0452602	0.0199941	C16orf59	0.0452602	log2FoldChange.abs<=0.025
6493	-0.0441399	2.70204	-2.33207	0.0200027	0.146646	-3.58727	SIM2	single-minded family bHLH transcription factor 2	0.146646	-0.0441399	0.0200027	SIM2	0.0441399	log2FoldChange.abs<=0.025
972	0.124633	4.93962	2.33174	0.0200203	0.146695	-3.588	CD74	CD74 molecule	0.146695	0.124633	0.0200203	CD74	0.124633	log2FoldChange.abs<=0.025
7675	0.10784	4.13616	2.33114	0.0200518	0.146776	-3.58932	ZNF121	zinc finger protein 121	0.146776	0.10784	0.0200518	ZNF121	0.10784	log2FoldChange.abs<=0.025
5257	0.0646699	2.56667	2.33084	0.0200681	0.146776	-3.59	PHKB	phosphorylase kinase regulatory subunit beta	0.146776	0.0646699	0.0200681	PHKB	0.0646699	log2FoldChange.abs<=0.025
2186	0.126194	3.89374	2.33077	0.0200714	0.146776	-3.59014	BPTF	bromodomain PHD finger transcription factor	0.146776	0.126194	0.0200714	BPTF	0.126194	log2FoldChange.abs<=0.025
321	-0.0382353	2.51947	-2.33061	0.02008	0.146776	-3.5905	APBA2	amyloid beta precursor protein binding family A member 2	0.146776	-0.0382353	0.02008	APBA2	0.0382353	log2FoldChange.abs<=0.025
23392	0.0817592	3.04307	2.33007	0.0201086	0.146776	-3.59169	KIAA0368	KIAA0368	0.146776	0.0817592	0.0201086	KIAA0368	0.0817592	log2FoldChange.abs<=0.025
9582	-0.0446987	2.81319	-2.33005	0.0201097	0.146776	-3.59174	APOBEC3B	apolipoprotein B mRNA editing enzyme catalytic subunit 3B	0.146776	-0.0446987	0.0201097	APOBEC3B	0.0446987	log2FoldChange.abs<=0.025
51429	0.0964251	3.63637	2.32995	0.0201154	0.146776	-3.59197	SNX9	sorting nexin 9	0.146776	0.0964251	0.0201154	SNX9	0.0964251	log2FoldChange.abs<=0.025
7594	0.0693706	2.90627	2.32987	0.0201194	0.146776	-3.59214	ZNF43	zinc finger protein 43	0.146776	0.0693706	0.0201194	ZNF43	0.0693706	log2FoldChange.abs<=0.025
7695	0.0567369	2.74969	2.32924	0.020153	0.146869	-3.59354	ZNF136	zinc finger protein 136	0.146869	0.0567369	0.020153	ZNF136	0.0567369	log2FoldChange.abs<=0.025
28968	-0.0387337	2.52866	-2.32909	0.0201607	0.146869	-3.59386	SLC6A16	solute carrier family 6 member 16	0.146869	-0.0387337	0.0201607	SLC6A16	0.0387337	log2FoldChange.abs<=0.025
3615	0.0845424	4.17056	2.32882	0.0201756	0.146869	-3.59448	IMPDH2	inosine monophosphate dehydrogenase 2	0.146869	0.0845424	0.0201756	IMPDH2	0.0845424	log2FoldChange.abs<=0.025
29127	-0.0367298	2.41147	-2.32874	0.0201795	0.146869	-3.59464	RACGAP1	Rac GTPase activating protein 1	0.146869	-0.0367298	0.0201795	RACGAP1	0.0367298	log2FoldChange.abs<=0.025
51742	0.0907091	2.94267	2.32849	0.020193	0.146869	-3.5952	ARID4B	AT-rich interaction domain 4B	0.146869	0.0907091	0.020193	ARID4B	0.0907091	log2FoldChange.abs<=0.025
9717	-0.0422157	3.23612	-2.32839	0.0201981	0.146869	-3.59542	SEC14L5	SEC14 like lipid binding 5	0.146869	-0.0422157	0.0201981	SEC14L5	0.0422157	log2FoldChange.abs<=0.025
7110	0.0833067	2.99233	2.32778	0.0202307	0.146946	-3.59676	TMF1	TATA element modulatory factor 1	0.146946	0.0833067	0.0202307	TMF1	0.0833067	log2FoldChange.abs<=0.025
55867	-0.0420702	3.35692	-2.3276	0.0202404	0.146946	-3.59717	SLC22A11	solute carrier family 22 member 11	0.146946	-0.0420702	0.0202404	SLC22A11	0.0420702	log2FoldChange.abs<=0.025
2147	-0.0534019	3.21593	-2.32758	0.0202418	0.146946	-3.59722	F2	coagulation factor II, thrombin	0.146946	-0.0534019	0.0202418	F2	0.0534019	log2FoldChange.abs<=0.025
29842	-0.0631295	3.08318	-2.32732	0.0202557	0.146967	-3.5978	TFCP2L1	transcription factor CP2 like 1	0.146967	-0.0631295	0.0202557	TFCP2L1	0.0631295	log2FoldChange.abs<=0.025
1452	0.10686	3.37974	2.32633	0.0203088	0.147198	-3.59999	CSNK1A1	casein kinase 1 alpha 1	0.147198	0.10686	0.0203088	CSNK1A1	0.10686	log2FoldChange.abs<=0.025
51592	0.0884064	3.01547	2.32631	0.0203096	0.147198	-3.60003	TRIM33	tripartite motif containing 33	0.147198	0.0884064	0.0203096	TRIM33	0.0884064	log2FoldChange.abs<=0.025
8668	0.0697072	3.45269	2.32591	0.0203309	0.147272	-3.6009	EIF3I	eukaryotic translation initiation factor 3 subunit I	0.147272	0.0697072	0.0203309	EIF3I	0.0697072	log2FoldChange.abs<=0.025
90527	-0.040761	3.3959	-2.32554	0.020351	0.14732	-3.60173	DUOXA1	dual oxidase maturation factor 1	0.14732	-0.040761	0.020351	DUOXA1	0.040761	log2FoldChange.abs<=0.025
7546	-0.0601714	3.59725	-2.32523	0.0203678	0.14732	-3.60243	ZIC2	Zic family member 2	0.14732	-0.0601714	0.0203678	ZIC2	0.0601714	log2FoldChange.abs<=0.025
27075	0.101569	3.93295	2.32518	0.0203706	0.14732	-3.60254	TSPAN13	tetraspanin 13	0.14732	0.101569	0.0203706	TSPAN13	0.101569	log2FoldChange.abs<=0.025
374819	0.0701617	3.77005	2.32454	0.020405	0.147405	-3.60395	LRRC37A3	leucine rich repeat containing 37 member A3	0.147405	0.0701617	0.020405	LRRC37A3	0.0701617	log2FoldChange.abs<=0.025
5730	-0.0361117	4.38142	-2.32431	0.0204175	0.147405	-3.60447	PTGDS	prostaglandin D2 synthase	0.147405	-0.0361117	0.0204175	PTGDS	0.0361117	log2FoldChange.abs<=0.025
146850	-0.0352636	3.31921	-2.32422	0.0204221	0.147405	-3.60465	PIK3R6	phosphoinositide-3-kinase regulatory subunit 6	0.147405	-0.0352636	0.0204221	PIK3R6	0.0352636	log2FoldChange.abs<=0.025
131405	-0.0556239	3.27042	-2.32414	0.0204266	0.147405	-3.60484	TRIM71	tripartite motif containing 71	0.147405	-0.0556239	0.0204266	TRIM71	0.0556239	log2FoldChange.abs<=0.025
27294	-0.0550356	3.14816	-2.32392	0.0204384	0.147411	-3.60532	DHDH	dihydrodiol dehydrogenase	0.147411	-0.0550356	0.0204384	DHDH	0.0550356	log2FoldChange.abs<=0.025
3964	0.056857	3.18932	2.3236	0.0204554	0.147454	-3.60602	LGALS8	galectin 8	0.147454	0.056857	0.0204554	LGALS8	0.056857	log2FoldChange.abs<=0.025
29881	-0.0332195	3.2165	-2.32234	0.0205236	0.147835	-3.60881	NPC1L1	NPC1 like intracellular cholesterol transporter 1	0.147835	-0.0332195	0.0205236	NPC1L1	0.0332195	log2FoldChange.abs<=0.025
2248	-0.0662851	3.25248	-2.32206	0.0205387	0.147835	-3.60942	FGF3	fibroblast growth factor 3	0.147835	-0.0662851	0.0205387	FGF3	0.0662851	log2FoldChange.abs<=0.025
7867	-0.0458402	3.83628	-2.32201	0.0205416	0.147835	-3.60954	MAPKAPK3	mitogen-activated protein kinase-activated protein kinase 3	0.147835	-0.0458402	0.0205416	MAPKAPK3	0.0458402	log2FoldChange.abs<=0.025
6532	-0.0453194	2.90888	-2.32139	0.0205752	0.147997	-3.61091	SLC6A4	solute carrier family 6 member 4	0.147997	-0.0453194	0.0205752	SLC6A4	0.0453194	log2FoldChange.abs<=0.025
1345	0.137883	3.48237	2.3209	0.0206017	0.148048	-3.61199	COX6C	cytochrome c oxidase subunit 6C	0.148048	0.137883	0.0206017	COX6C	0.137883	log2FoldChange.abs<=0.025
55591	0.0670176	2.72378	2.32085	0.0206044	0.148048	-3.6121	VEZT	vezatin, adherens junctions transmembrane protein	0.148048	0.0670176	0.0206044	VEZT	0.0670176	log2FoldChange.abs<=0.025
63893	-0.0335408	3.46215	-2.3202	0.0206398	0.148055	-3.61354	UBE2O	ubiquitin conjugating enzyme E2 O	0.148055	-0.0335408	0.0206398	UBE2O	0.0335408	log2FoldChange.abs<=0.025
50506	-0.0352419	3.12552	-2.31995	0.0206533	0.148055	-3.61408	DUOX2	dual oxidase 2	0.148055	-0.0352419	0.0206533	DUOX2	0.0352419	log2FoldChange.abs<=0.025
53981	0.056318	2.44076	2.31988	0.0206572	0.148055	-3.61424	CPSF2	cleavage and polyadenylation specific factor 2	0.148055	0.056318	0.0206572	CPSF2	0.056318	log2FoldChange.abs<=0.025
547	-0.0403034	3.62957	-2.31982	0.0206604	0.148055	-3.61437	KIF1A	kinesin family member 1A	0.148055	-0.0403034	0.0206604	KIF1A	0.0403034	log2FoldChange.abs<=0.025
138050	0.0393456	3.12191	2.31982	0.0206609	0.148055	-3.61439	HGSNAT	heparan-alpha-glucosaminide N-acetyltransferase	0.148055	0.0393456	0.0206609	HGSNAT	0.0393456	log2FoldChange.abs<=0.025
11235	0.0630664	3.13293	2.31941	0.020683	0.148134	-3.61529	PDCD10	programmed cell death 10	0.148134	0.0630664	0.020683	PDCD10	0.0630664	log2FoldChange.abs<=0.025
9324	0.0955433	3.81436	2.31837	0.0207398	0.148328	-3.61758	HMGN3	high mobility group nucleosomal binding domain 3	0.148328	0.0955433	0.0207398	HMGN3	0.0955433	log2FoldChange.abs<=0.025
9913	0.0532999	2.90329	2.31815	0.0207518	0.148328	-3.61807	SUPT7L	SPT7 like, STAGA complex gamma subunit	0.148328	0.0532999	0.0207518	SUPT7L	0.0532999	log2FoldChange.abs<=0.025
27067	0.0498886	2.48038	2.31788	0.0207663	0.148328	-3.61865	STAU2	staufen double-stranded RNA binding protein 2	0.148328	0.0498886	0.0207663	STAU2	0.0498886	log2FoldChange.abs<=0.025
8541	-0.0401391	3.63887	-2.31787	0.020767	0.148328	-3.61868	PPFIA3	PTPRF interacting protein alpha 3	0.148328	-0.0401391	0.020767	PPFIA3	0.0401391	log2FoldChange.abs<=0.025
8225	-0.0656817	4.36717	-2.31773	0.0207746	0.148328	-3.61899	GTPBP6	GTP binding protein 6 (putative)	0.148328	-0.0656817	0.0207746	GTPBP6	0.0656817	log2FoldChange.abs<=0.025
11177	0.0867005	3.52044	2.31721	0.0208033	0.148328	-3.62014	BAZ1A	bromodomain adjacent to zinc finger domain 1A	0.148328	0.0867005	0.0208033	BAZ1A	0.0867005	log2FoldChange.abs<=0.025
124599	-0.0623749	2.8145	-2.31718	0.0208051	0.148328	-3.62021	CD300LB	CD300 molecule like family member b	0.148328	-0.0623749	0.0208051	CD300LB	0.0623749	log2FoldChange.abs<=0.025
7402	0.139855	3.99011	2.31705	0.0208119	0.148328	-3.62049	UTRN	utrophin	0.148328	0.139855	0.0208119	UTRN	0.139855	log2FoldChange.abs<=0.025
114790	-0.0321979	3.57886	-2.31672	0.0208303	0.148328	-3.62123	STK11IP	serine/threonine kinase 11 interacting protein	0.148328	-0.0321979	0.0208303	STK11IP	0.0321979	log2FoldChange.abs<=0.025
55054	-0.0451256	2.79184	-2.31662	0.0208357	0.148328	-3.62144	ATG16L1	autophagy related 16 like 1	0.148328	-0.0451256	0.0208357	ATG16L1	0.0451256	log2FoldChange.abs<=0.025
199786	-0.0345164	3.61472	-2.31639	0.0208481	0.148328	-3.62194	FAM129C	family with sequence similarity 129 member C	0.148328	-0.0345164	0.0208481	FAM129C	0.0345164	log2FoldChange.abs<=0.025
7991	0.0710441	2.67425	2.31618	0.02086	0.148328	-3.62242	TUSC3	tumor suppressor candidate 3	0.148328	0.0710441	0.02086	TUSC3	0.0710441	log2FoldChange.abs<=0.025
10787	0.108908	2.93359	2.31607	0.0208657	0.148328	-3.62265	NCKAP1	NCK associated protein 1	0.148328	0.108908	0.0208657	NCKAP1	0.108908	log2FoldChange.abs<=0.025
2483	0.0989771	3.60241	2.31605	0.0208668	0.148328	-3.62269	FRG1	FSHD region gene 1	0.148328	0.0989771	0.0208668	FRG1	0.0989771	log2FoldChange.abs<=0.025
27335	0.0772318	4.07844	2.31587	0.0208768	0.148328	-3.6231	EIF3K	eukaryotic translation initiation factor 3 subunit K	0.148328	0.0772318	0.0208768	EIF3K	0.0772318	log2FoldChange.abs<=0.025
8837	0.0564355	3.30087	2.31487	0.0209321	0.148641	-3.62531	CFLAR	CASP8 and FADD like apoptosis regulator	0.148641	0.0564355	0.0209321	CFLAR	0.0564355	log2FoldChange.abs<=0.025
63929	0.0341807	3.07447	2.3133	0.0210183	0.149174	-3.62875	XPNPEP3	X-prolyl aminopeptidase 3	0.149174	0.0341807	0.0210183	XPNPEP3	0.0341807	log2FoldChange.abs<=0.025
3200	-0.0437175	2.74503	-2.31248	0.021064	0.149396	-3.63057	HOXA3	homeobox A3	0.149396	-0.0437175	0.021064	HOXA3	0.0437175	log2FoldChange.abs<=0.025
9057	0.0550165	3.08097	2.31233	0.0210719	0.149396	-3.63088	SLC7A6	solute carrier family 7 member 6	0.149396	0.0550165	0.0210719	SLC7A6	0.0550165	log2FoldChange.abs<=0.025
23380	0.11353	4.41359	2.31146	0.0211205	0.149661	-3.63281	SRGAP2	SLIT-ROBO Rho GTPase activating protein 2	0.149661	0.11353	0.0211205	SRGAP2	0.11353	log2FoldChange.abs<=0.025
57215	-0.105489	2.90147	-2.3107	0.0211626	0.149804	-3.63447	THAP11	THAP domain containing 11	0.149804	-0.105489	0.0211626	THAP11	0.105489	log2FoldChange.abs<=0.025
9098	-0.0275913	2.62192	-2.31069	0.0211632	0.149804	-3.6345	USP6	ubiquitin specific peptidase 6	0.149804	-0.0275913	0.0211632	USP6	0.0275913	log2FoldChange.abs<=0.025
1297	-0.0329344	3.18757	-2.31015	0.0211932	0.149899	-3.63568	COL9A1	collagen type IX alpha 1 chain	0.149899	-0.0329344	0.0211932	COL9A1	0.0329344	log2FoldChange.abs<=0.025
2914	-0.0373975	3.4827	-2.31005	0.0211991	0.149899	-3.63591	GRM4	glutamate metabotropic receptor 4	0.149899	-0.0373975	0.0211991	GRM4	0.0373975	log2FoldChange.abs<=0.025
88455	0.0668998	3.02815	2.30955	0.0212265	0.149953	-3.637	ANKRD13A	ankyrin repeat domain 13A	0.149953	0.0668998	0.0212265	ANKRD13A	0.0668998	log2FoldChange.abs<=0.025
57827	-0.0608815	3.19211	-2.30951	0.0212292	0.149953	-3.6371	C6orf47	chromosome 6 open reading frame 47	0.149953	-0.0608815	0.0212292	C6orf47	0.0608815	log2FoldChange.abs<=0.025
9728	0.0880047	3.26398	2.30917	0.0212478	0.150005	-3.63784	SECISBP2L	SECIS binding protein 2 like	0.150005	0.0880047	0.0212478	SECISBP2L	0.0880047	log2FoldChange.abs<=0.025
146853	-0.0613441	4.07621	-2.3087	0.0212741	0.15002	-3.63887	C17orf50	chromosome 17 open reading frame 50	0.15002	-0.0613441	0.0212741	C17orf50	0.0613441	log2FoldChange.abs<=0.025
1778	0.0844732	3.78862	2.30842	0.0212896	0.15002	-3.63948	DYNC1H1	dynein cytoplasmic 1 heavy chain 1	0.15002	0.0844732	0.0212896	DYNC1H1	0.0844732	log2FoldChange.abs<=0.025
10927	0.0539355	4.28862	2.30814	0.0213056	0.15002	-3.64011	SPIN1	spindlin 1	0.15002	0.0539355	0.0213056	SPIN1	0.0539355	log2FoldChange.abs<=0.025
9884	0.10194	4.20667	2.30804	0.0213109	0.15002	-3.64032	LRRC37A	leucine rich repeat containing 37A	0.15002	0.10194	0.0213109	LRRC37A	0.10194	log2FoldChange.abs<=0.025
6496	-0.081647	3.31088	-2.30788	0.02132	0.15002	-3.64067	SIX3	SIX homeobox 3	0.15002	-0.081647	0.02132	SIX3	0.081647	log2FoldChange.abs<=0.025
23185	0.0562362	3.82456	2.30782	0.0213235	0.15002	-3.64081	LARP4B	La ribonucleoprotein domain family member 4B	0.15002	0.0562362	0.0213235	LARP4B	0.0562362	log2FoldChange.abs<=0.025
5544	-0.0508173	3.66351	-2.30738	0.0213479	0.15002	-3.64177	PRB3	proline rich protein BstNI subfamily 3	0.15002	-0.0508173	0.0213479	PRB3	0.0508173	log2FoldChange.abs<=0.025
1305	-0.0314445	4.15805	-2.30722	0.0213568	0.15002	-3.64212	COL13A1	collagen type XIII alpha 1 chain	0.15002	-0.0314445	0.0213568	COL13A1	0.0314445	log2FoldChange.abs<=0.025
64756	0.043041	3.03805	2.30713	0.0213619	0.15002	-3.64231	ATPAF1	ATP synthase mitochondrial F1 complex assembly factor 1	0.15002	0.043041	0.0213619	ATPAF1	0.043041	log2FoldChange.abs<=0.025
112885	-0.040345	3.59814	-2.30712	0.0213627	0.15002	-3.64235	PHF21B	PHD finger protein 21B	0.15002	-0.040345	0.0213627	PHF21B	0.040345	log2FoldChange.abs<=0.025
92086	-0.0423088	3.93151	-2.30662	0.021391	0.15002	-3.64345	GGTLC1	gamma-glutamyltransferase light chain 1	0.15002	-0.0423088	0.021391	GGTLC1	0.0423088	log2FoldChange.abs<=0.025
64147	-0.0313565	2.54233	-2.30646	0.0213997	0.15002	-3.64379	KIF9	kinesin family member 9	0.15002	-0.0313565	0.0213997	KIF9	0.0313565	log2FoldChange.abs<=0.025
84978	-0.0327406	2.40158	-2.30643	0.0214014	0.15002	-3.64386	FRMD5	FERM domain containing 5	0.15002	-0.0327406	0.0214014	FRMD5	0.0327406	log2FoldChange.abs<=0.025
23588	0.0681149	2.72352	2.30632	0.0214074	0.15002	-3.64409	KLHDC2	kelch domain containing 2	0.15002	0.0681149	0.0214074	KLHDC2	0.0681149	log2FoldChange.abs<=0.025
220988	0.113919	5.47334	2.30541	0.0214586	0.1503	-3.64609	HNRNPA3	heterogeneous nuclear ribonucleoprotein A3	0.1503	0.113919	0.0214586	HNRNPA3	0.113919	log2FoldChange.abs<=0.025
91369	0.0622295	3.36002	2.3049	0.0214876	0.150425	-3.64722	ANKRD40	ankyrin repeat domain 40	0.150425	0.0622295	0.0214876	ANKRD40	0.0622295	log2FoldChange.abs<=0.025
79827	0.0664471	3.74432	2.30463	0.0215027	0.150451	-3.64781	CLMP	CXADR like membrane protein	0.150451	0.0664471	0.0215027	CLMP	0.0664471	log2FoldChange.abs<=0.025
5178	-0.0483349	2.84507	-2.30424	0.021525	0.150485	-3.64867	PEG3	paternally expressed 3	0.150485	-0.0483349	0.021525	PEG3	0.0483349	log2FoldChange.abs<=0.025
6542	0.0848083	2.8663	2.30404	0.0215359	0.150485	-3.6491	SLC7A2	solute carrier family 7 member 2	0.150485	0.0848083	0.0215359	SLC7A2	0.0848083	log2FoldChange.abs<=0.025
58491	-0.0558626	3.54007	-2.30395	0.0215414	0.150485	-3.64931	ZNF71	zinc finger protein 71	0.150485	-0.0558626	0.0215414	ZNF71	0.0558626	log2FoldChange.abs<=0.025
146059	-0.0297729	3.66914	-2.30357	0.0215624	0.150553	-3.65013	CDAN1	codanin 1	0.150553	-0.0297729	0.0215624	CDAN1	0.0297729	log2FoldChange.abs<=0.025
84063	-0.0377101	3.49201	-2.30297	0.0215964	0.150693	-3.65145	KIRREL2	kin of IRRE like 2 (Drosophila)	0.150693	-0.0377101	0.0215964	KIRREL2	0.0377101	log2FoldChange.abs<=0.025
6198	0.0668015	2.67688	2.30217	0.021642	0.150693	-3.65321	RPS6KB1	ribosomal protein S6 kinase B1	0.150693	0.0668015	0.021642	RPS6KB1	0.0668015	log2FoldChange.abs<=0.025
23059	0.0517489	2.78594	2.30182	0.0216617	0.150693	-3.65397	CLUAP1	clusterin associated protein 1	0.150693	0.0517489	0.0216617	CLUAP1	0.0517489	log2FoldChange.abs<=0.025
8036	0.0774402	3.25381	2.30146	0.0216822	0.150693	-3.65476	SHOC2	SHOC2, leucine rich repeat scaffold protein	0.150693	0.0774402	0.0216822	SHOC2	0.0774402	log2FoldChange.abs<=0.025
6229	0.0933412	4.11202	2.30132	0.0216904	0.150693	-3.65508	RPS24	ribosomal protein S24	0.150693	0.0933412	0.0216904	RPS24	0.0933412	log2FoldChange.abs<=0.025
23499	0.111009	4.09186	2.30119	0.0216978	0.150693	-3.65536	MACF1	microtubule-actin crosslinking factor 1	0.150693	0.111009	0.0216978	MACF1	0.111009	log2FoldChange.abs<=0.025
7073	0.0582879	2.69842	2.30113	0.0217008	0.150693	-3.65548	TIAL1	TIA1 cytotoxic granule associated RNA binding protein like 1	0.150693	0.0582879	0.0217008	TIAL1	0.0582879	log2FoldChange.abs<=0.025
83887	-0.0446048	3.41651	-2.30096	0.0217105	0.150693	-3.65585	TTLL2	tubulin tyrosine ligase like 2	0.150693	-0.0446048	0.0217105	TTLL2	0.0446048	log2FoldChange.abs<=0.025
10861	-0.0459446	4.01928	-2.30068	0.0217265	0.150693	-3.65647	SLC26A1	solute carrier family 26 member 1	0.150693	-0.0459446	0.0217265	SLC26A1	0.0459446	log2FoldChange.abs<=0.025
55234	0.0594963	2.36787	2.30065	0.0217282	0.150693	-3.65653	SMU1	DNA replication regulator and spliceosomal factor	0.150693	0.0594963	0.0217282	SMU1	0.0594963	log2FoldChange.abs<=0.025
3799	0.147189	3.93553	2.30057	0.0217329	0.150693	-3.65671	KIF5B	kinesin family member 5B	0.150693	0.147189	0.0217329	KIF5B	0.147189	log2FoldChange.abs<=0.025
5756	0.0441092	3.28327	2.30021	0.0217536	0.150693	-3.65751	TWF1	twinfilin actin binding protein 1	0.150693	0.0441092	0.0217536	TWF1	0.0441092	log2FoldChange.abs<=0.025
221035	0.0728188	3.25072	2.29999	0.021766	0.150693	-3.65798	REEP3	receptor accessory protein 3	0.150693	0.0728188	0.021766	REEP3	0.0728188	log2FoldChange.abs<=0.025
4794	-0.0453038	3.79682	-2.29999	0.0217661	0.150693	-3.65799	NFKBIE	NFKB inhibitor epsilon	0.150693	-0.0453038	0.0217661	NFKBIE	0.0453038	log2FoldChange.abs<=0.025
1485	-0.0602347	3.88741	-2.29996	0.0217674	0.150693	-3.65804	CTAG1B	cancer/testis antigen 1B	0.150693	-0.0602347	0.0217674	CTAG1B	0.0602347	log2FoldChange.abs<=0.025
8761	0.0440364	3.82216	2.29967	0.0217843	0.150693	-3.65869	PABPC4	poly(A) binding protein cytoplasmic 4	0.150693	0.0440364	0.0217843	PABPC4	0.0440364	log2FoldChange.abs<=0.025
79007	-0.0383344	3.92152	-2.29959	0.0217888	0.150693	-3.65886	DBNDD1	dysbindin domain containing 1	0.150693	-0.0383344	0.0217888	DBNDD1	0.0383344	log2FoldChange.abs<=0.025
57498	0.0669675	2.98133	2.29915	0.0218139	0.150693	-3.65982	KIDINS220	kinase D interacting substrate 220	0.150693	0.0669675	0.0218139	KIDINS220	0.0669675	log2FoldChange.abs<=0.025
80326	-0.0547756	3.19005	-2.29899	0.021823	0.150693	-3.66017	WNT10A	Wnt family member 10A	0.150693	-0.0547756	0.021823	WNT10A	0.0547756	log2FoldChange.abs<=0.025
4722	0.0424662	3.40234	2.29897	0.0218241	0.150693	-3.66021	NDUFS3	NADH:ubiquinone oxidoreductase core subunit S3	0.150693	0.0424662	0.0218241	NDUFS3	0.0424662	log2FoldChange.abs<=0.025
4289	0.100106	3.02465	2.29891	0.0218275	0.150693	-3.66034	MKLN1	muskelin 1	0.150693	0.100106	0.0218275	MKLN1	0.100106	log2FoldChange.abs<=0.025
10458	-0.0350605	3.43023	-2.29885	0.0218309	0.150693	-3.66047	BAIAP2	BAI1 associated protein 2	0.150693	-0.0350605	0.0218309	BAIAP2	0.0350605	log2FoldChange.abs<=0.025
114819	-0.0343022	3.62532	-2.29853	0.0218491	0.150741	-3.66117	CROCCP3	ciliary rootlet coiled-coil, rootletin pseudogene 3	0.150741	-0.0343022	0.0218491	CROCCP3	0.0343022	log2FoldChange.abs<=0.025
51258	0.0528945	3.60136	2.29813	0.0218724	0.150823	-3.66206	MRPL51	mitochondrial ribosomal protein L51	0.150823	0.0528945	0.0218724	MRPL51	0.0528945	log2FoldChange.abs<=0.025
2017	0.0754925	4.31343	2.29672	0.0219531	0.151302	-3.66514	CTTN	cortactin	0.151302	0.0754925	0.0219531	CTTN	0.0754925	log2FoldChange.abs<=0.025
54900	-0.0406415	2.64443	-2.29622	0.021982	0.151423	-3.66624	LAX1	lymphocyte transmembrane adaptor 1	0.151423	-0.0406415	0.021982	LAX1	0.0406415	log2FoldChange.abs<=0.025
388581	-0.0434506	4.6587	-2.29566	0.0220139	0.151496	-3.66745	C1QTNF12	C1q and TNF related 12	0.151496	-0.0434506	0.0220139	C1QTNF12	0.0434506	log2FoldChange.abs<=0.025
8502	0.0854118	3.70657	2.29564	0.0220153	0.151496	-3.6675	PKP4	plakophilin 4	0.151496	0.0854118	0.0220153	PKP4	0.0854118	log2FoldChange.abs<=0.025
114990	-0.0613179	3.181	-2.29526	0.0220368	0.151538	-3.66831	VASN	vasorin	0.151538	-0.0613179	0.0220368	VASN	0.0613179	log2FoldChange.abs<=0.025
146206	-0.035145	3.89916	-2.29506	0.0220488	0.151538	-3.66877	CARMIL2	capping protein regulator and myosin 1 linker 2	0.151538	-0.035145	0.0220488	CARMIL2	0.035145	log2FoldChange.abs<=0.025
1128	-0.0612461	3.68694	-2.29493	0.0220563	0.151538	-3.66905	CHRM1	cholinergic receptor muscarinic 1	0.151538	-0.0612461	0.0220563	CHRM1	0.0612461	log2FoldChange.abs<=0.025
55692	0.056459	3.65824	2.29474	0.0220669	0.151538	-3.66946	LUC7L	LUC7 like	0.151538	0.056459	0.0220669	LUC7L	0.056459	log2FoldChange.abs<=0.025
1310	-0.0315876	2.94212	-2.29399	0.0221101	0.151757	-3.67109	COL19A1	collagen type XIX alpha 1 chain	0.151757	-0.0315876	0.0221101	COL19A1	0.0315876	log2FoldChange.abs<=0.025
284759	-0.0363888	2.458	-2.29168	0.0222442	0.152599	-3.67614	SIRPB2	signal regulatory protein beta 2	0.152599	-0.0363888	0.0222442	SIRPB2	0.0363888	log2FoldChange.abs<=0.025
57659	0.0537852	4.45049	2.29115	0.0222749	0.152698	-3.67729	ZBTB4	zinc finger and BTB domain containing 4	0.152698	0.0537852	0.0222749	ZBTB4	0.0537852	log2FoldChange.abs<=0.025
5524	-0.0320399	3.50564	-2.29104	0.0222816	0.152698	-3.67754	PTPA	protein phosphatase 2 phosphatase activator	0.152698	-0.0320399	0.0222816	PTPA	0.0320399	log2FoldChange.abs<=0.025
124912	-0.0538478	2.85162	-2.29046	0.022315	0.152849	-3.67879	SPACA3	sperm acrosome associated 3	0.152849	-0.0538478	0.022315	SPACA3	0.0538478	log2FoldChange.abs<=0.025
84624	-0.0496688	2.5913	-2.28979	0.0223543	0.153039	-3.68027	FNDC1	fibronectin type III domain containing 1	0.153039	-0.0496688	0.0223543	FNDC1	0.0496688	log2FoldChange.abs<=0.025
6169	0.178119	6.90301	2.28947	0.0223727	0.153074	-3.68095	RPL38	ribosomal protein L38	0.153074	0.178119	0.0223727	RPL38	0.178119	log2FoldChange.abs<=0.025
204	0.0650707	3.43691	2.28931	0.0223823	0.153074	-3.68131	AK2	adenylate kinase 2	0.153074	0.0650707	0.0223823	AK2	0.0650707	log2FoldChange.abs<=0.025
10376	0.130377	4.28655	2.28908	0.0223958	0.153088	-3.68181	TUBA1B	tubulin alpha 1b	0.153088	0.130377	0.0223958	TUBA1B	0.130377	log2FoldChange.abs<=0.025
5623	-0.0794338	3.95936	-2.2885	0.0224295	0.153239	-3.68307	PSPN	persephin	0.153239	-0.0794338	0.0224295	PSPN	0.0794338	log2FoldChange.abs<=0.025
8318	-0.0344156	2.84517	-2.28787	0.0224663	0.153325	-3.68444	CDC45	cell division cycle 45	0.153325	-0.0344156	0.0224663	CDC45	0.0344156	log2FoldChange.abs<=0.025
4735	0.0545332	4.32773	2.28765	0.0224795	0.153325	-3.68493	2021-09-02	septin 2	0.153325	0.0545332	0.0224795	2021-09-02	0.0545332	log2FoldChange.abs<=0.025
124404	-0.0448762	3.17553	-2.28742	0.022493	0.153325	-3.68543	2021-09-12	septin 12	0.153325	-0.0448762	0.022493	2021-09-12	0.0448762	log2FoldChange.abs<=0.025
5685	0.0559729	2.5301	2.28701	0.0225171	0.153325	-3.68632	PSMA4	proteasome subunit alpha 4	0.153325	0.0559729	0.0225171	PSMA4	0.0559729	log2FoldChange.abs<=0.025
4038	-0.0303821	2.91371	-2.28679	0.0225296	0.153325	-3.68679	LRP4	LDL receptor related protein 4	0.153325	-0.0303821	0.0225296	LRP4	0.0303821	log2FoldChange.abs<=0.025
54	-0.049997	3.59018	-2.2867	0.022535	0.153325	-3.68698	ACP5	acid phosphatase 5, tartrate resistant	0.153325	-0.049997	0.022535	ACP5	0.049997	log2FoldChange.abs<=0.025
5153	-0.0368637	2.94512	-2.28665	0.0225378	0.153325	-3.68709	PDE1B	phosphodiesterase 1B	0.153325	-0.0368637	0.0225378	PDE1B	0.0368637	log2FoldChange.abs<=0.025
2210	-0.0534876	2.40726	-2.2866	0.0225413	0.153325	-3.68722	FCGR1B	Fc fragment of IgG receptor Ib	0.153325	-0.0534876	0.0225413	FCGR1B	0.0534876	log2FoldChange.abs<=0.025
83891	0.0397578	2.57327	2.28627	0.0225607	0.153325	-3.68794	SNX25	sorting nexin 25	0.153325	0.0397578	0.0225607	SNX25	0.0397578	log2FoldChange.abs<=0.025
401089	-0.061117	2.95734	-2.28596	0.0225788	0.153325	-3.68861	FOXL2NB	FOXL2 neighbor	0.153325	-0.061117	0.0225788	FOXL2NB	0.061117	log2FoldChange.abs<=0.025
9575	0.0751024	2.58553	2.28579	0.0225889	0.153325	-3.68898	CLOCK	clock circadian regulator	0.153325	0.0751024	0.0225889	CLOCK	0.0751024	log2FoldChange.abs<=0.025
201305	-0.0400465	4.02343	-2.28539	0.0226125	0.153325	-3.68985	SPNS3	sphingolipid transporter 3 (putative)	0.153325	-0.0400465	0.0226125	SPNS3	0.0400465	log2FoldChange.abs<=0.025
339366	-0.0451123	4.31941	-2.28531	0.0226168	0.153325	-3.69001	ADAMTSL5	ADAMTS like 5	0.153325	-0.0451123	0.0226168	ADAMTSL5	0.0451123	log2FoldChange.abs<=0.025
6741	0.0701174	2.96976	2.28521	0.0226229	0.153325	-3.69024	SSB	Sjogren syndrome antigen B	0.153325	0.0701174	0.0226229	SSB	0.0701174	log2FoldChange.abs<=0.025
5018	0.0740057	3.78528	2.2852	0.0226236	0.153325	-3.69026	OXA1L	OXA1L, mitochondrial inner membrane protein	0.153325	0.0740057	0.0226236	OXA1L	0.0740057	log2FoldChange.abs<=0.025
23514	-0.0460733	3.16432	-2.28468	0.0226542	0.153325	-3.69139	SPIDR	scaffolding protein involved in DNA repair	0.153325	-0.0460733	0.0226542	SPIDR	0.0460733	log2FoldChange.abs<=0.025
1974	0.091413	3.66606	2.28444	0.0226681	0.153325	-3.6919	EIF4A2	eukaryotic translation initiation factor 4A2	0.153325	0.091413	0.0226681	EIF4A2	0.091413	log2FoldChange.abs<=0.025
6125	0.138323	4.84949	2.28424	0.0226798	0.153325	-3.69233	RPL5	ribosomal protein L5	0.153325	0.138323	0.0226798	RPL5	0.138323	log2FoldChange.abs<=0.025
29115	0.0549073	3.52225	2.28417	0.0226841	0.153325	-3.69249	SAP30BP	SAP30 binding protein	0.153325	0.0549073	0.0226841	SAP30BP	0.0549073	log2FoldChange.abs<=0.025
374887	-0.0499755	3.95849	-2.28387	0.0227021	0.153325	-3.69315	YJEFN3	YjeF N-terminal domain containing 3	0.153325	-0.0499755	0.0227021	YJEFN3	0.0499755	log2FoldChange.abs<=0.025
29979	0.0996541	3.63251	2.28383	0.0227042	0.153325	-3.69323	UBQLN1	ubiquilin 1	0.153325	0.0996541	0.0227042	UBQLN1	0.0996541	log2FoldChange.abs<=0.025
574036	-0.0587969	2.41555	-2.2837	0.0227122	0.153325	-3.69352	SERTAD4-AS1	SERTAD4 antisense RNA 1	0.153325	-0.0587969	0.0227122	SERTAD4-AS1	0.0587969	log2FoldChange.abs<=0.025
91754	0.0601566	2.90077	2.28354	0.0227216	0.153325	-3.69387	NEK9	NIMA related kinase 9	0.153325	0.0601566	0.0227216	NEK9	0.0601566	log2FoldChange.abs<=0.025
10099	0.0554549	3.18989	2.28353	0.0227222	0.153325	-3.69389	TSPAN3	tetraspanin 3	0.153325	0.0554549	0.0227222	TSPAN3	0.0554549	log2FoldChange.abs<=0.025
89887	-0.054591	3.81288	-2.28341	0.0227292	0.153325	-3.69415	ZNF628	zinc finger protein 628	0.153325	-0.054591	0.0227292	ZNF628	0.054591	log2FoldChange.abs<=0.025
6191	0.120562	5.82911	2.28279	0.0227661	0.153484	-3.6955	RPS4X	ribosomal protein S4, X-linked	0.153484	0.120562	0.0227661	RPS4X	0.120562	log2FoldChange.abs<=0.025
7173	-0.0339005	2.98984	-2.28262	0.0227758	0.153484	-3.69586	TPO	thyroid peroxidase	0.153484	-0.0339005	0.0227758	TPO	0.0339005	log2FoldChange.abs<=0.025
84634	-0.0541604	3.82882	-2.28237	0.0227909	0.153508	-3.69641	KISS1R	KISS1 receptor	0.153508	-0.0541604	0.0227909	KISS1R	0.0541604	log2FoldChange.abs<=0.025
10959	0.125003	4.75784	2.28171	0.0228303	0.153681	-3.69785	TMED2	transmembrane p24 trafficking protein 2	0.153681	0.125003	0.0228303	TMED2	0.125003	log2FoldChange.abs<=0.025
124093	-0.0331309	4.02893	-2.28138	0.0228496	0.153681	-3.69856	CCDC78	coiled-coil domain containing 78	0.153681	-0.0331309	0.0228496	CCDC78	0.0331309	log2FoldChange.abs<=0.025
22809	-0.0481982	3.74131	-2.28136	0.0228511	0.153681	-3.69861	ATF5	activating transcription factor 5	0.153681	-0.0481982	0.0228511	ATF5	0.0481982	log2FoldChange.abs<=0.025
221786	0.0492411	3.43429	2.28107	0.0228679	0.153716	-3.69922	FAM200A	family with sequence similarity 200 member A	0.153716	0.0492411	0.0228679	FAM200A	0.0492411	log2FoldChange.abs<=0.025
9406	0.111847	3.72672	2.28041	0.0229072	0.153776	-3.70066	ZRANB2	zinc finger RANBP2-type containing 2	0.153776	0.111847	0.0229072	ZRANB2	0.111847	log2FoldChange.abs<=0.025
784	-0.0369444	3.61334	-2.28012	0.0229247	0.153776	-3.70129	CACNB3	calcium voltage-gated channel auxiliary subunit beta 3	0.153776	-0.0369444	0.0229247	CACNB3	0.0369444	log2FoldChange.abs<=0.025
81669	0.0480137	4.21125	2.28003	0.02293	0.153776	-3.70149	CCNL2	cyclin L2	0.153776	0.0480137	0.02293	CCNL2	0.0480137	log2FoldChange.abs<=0.025
80179	0.0441717	3.55343	2.27955	0.0229588	0.153776	-3.70254	MYO19	myosin XIX	0.153776	0.0441717	0.0229588	MYO19	0.0441717	log2FoldChange.abs<=0.025
11078	-0.027891	3.91625	-2.27939	0.0229685	0.153776	-3.70289	TRIOBP	TRIO and F-actin binding protein	0.153776	-0.027891	0.0229685	TRIOBP	0.027891	log2FoldChange.abs<=0.025
83699	0.0993235	3.1046	2.27937	0.0229696	0.153776	-3.70293	SH3BGRL2	SH3 domain binding glutamate rich protein like 2	0.153776	0.0993235	0.0229696	SH3BGRL2	0.0993235	log2FoldChange.abs<=0.025
114787	-0.0494456	4.32502	-2.27927	0.0229756	0.153776	-3.70314	GPRIN1	G protein regulated inducer of neurite outgrowth 1	0.153776	-0.0494456	0.0229756	GPRIN1	0.0494456	log2FoldChange.abs<=0.025
55966	-0.0472645	2.53218	-2.27899	0.0229921	0.153776	-3.70374	AJAP1	adherens junctions associated protein 1	0.153776	-0.0472645	0.0229921	AJAP1	0.0472645	log2FoldChange.abs<=0.025
1653	0.0739953	2.67127	2.27898	0.022993	0.153776	-3.70378	DDX1	DEAD-box helicase 1	0.153776	0.0739953	0.022993	DDX1	0.0739953	log2FoldChange.abs<=0.025
124044	-0.0539294	4.24536	-2.27893	0.0229956	0.153776	-3.70387	SPATA2L	spermatogenesis associated 2 like	0.153776	-0.0539294	0.0229956	SPATA2L	0.0539294	log2FoldChange.abs<=0.025
10204	0.0847868	5.02732	2.2788	0.0230036	0.153776	-3.70416	NUTF2	nuclear transport factor 2	0.153776	0.0847868	0.0230036	NUTF2	0.0847868	log2FoldChange.abs<=0.025
4548	0.0626708	3.27499	2.27837	0.0230296	0.153873	-3.7051	MTR	5-methyltetrahydrofolate-homocysteine methyltransferase	0.153873	0.0626708	0.0230296	MTR	0.0626708	log2FoldChange.abs<=0.025
4901	-0.0445861	3.15984	-2.27787	0.0230591	0.153904	-3.70617	NRL	neural retina leucine zipper	0.153904	-0.0445861	0.0230591	NRL	0.0445861	log2FoldChange.abs<=0.025
[truncated: 11,345 more rows]
