# Supplementary material for: Association of early menarche with breast tumor molecular features and recurrence
Source: Breast Cancer Res. 2024 Jun 17;26:102. doi: 10.1186/s13058-024-01839-0 (PMC11181557; doi:10.1186/s13058-024-01839-0)
Supplement: Supplementary file 6 — Additional file6 [file 13058_2024_1839_MOESM6_ESM.xlsx]

## Sheet: Pathways_MenarcheContinuous_all
Table S5. Pathway enrichment analysis of age at menarche modeled as a continuous variable.
Tumor (unstratified)
	N	Direction	PValue	FDR
HALLMARK_MYC_TARGETS_V1	187	Down	2.24538e-13	1.12269e-11
HALLMARK_UNFOLDED_PROTEIN_RESPONSE	105	Down	6.45349e-07	1.61337e-05
HALLMARK_PROTEIN_SECRETION	83	Down	1.95701e-06	3.26168e-05
HALLMARK_OXIDATIVE_PHOSPHORYLATION	185	Down	2.64093e-06	3.30116e-05
HALLMARK_INTERFERON_GAMMA_RESPONSE	154	Down	2.26634e-05	0.000226634
HALLMARK_MTORC1_SIGNALING	165	Down	5.1015e-05	0.000425125
HALLMARK_INTERFERON_ALPHA_RESPONSE	76	Down	8.3843e-05	0.000598878
HALLMARK_G2M_CHECKPOINT	149	Down	0.000168183	0.00105114
HALLMARK_KRAS_SIGNALING_DN	140	Up	0.000259444	0.00144136
HALLMARK_ANDROGEN_RESPONSE	88	Down	0.00150948	0.00754738
HALLMARK_PI3K_AKT_MTOR_SIGNALING	92	Down	0.00234495	0.0106588
HALLMARK_E2F_TARGETS	147	Down	0.0201255	0.0838563
HALLMARK_MITOTIC_SPINDLE	166	Down	0.0233922	0.0899701
Normal (unstratified)
	N	Direction	PValue	FDR
HALLMARK_MYC_TARGETS_V1	187	Down	1.54e-15	7.69e-14
HALLMARK_PROTEIN_SECRETION	83	Down	1e-12	2.51e-11
HALLMARK_OXIDATIVE_PHOSPHORYLATION	185	Down	3.41e-12	5.69e-11
HALLMARK_UNFOLDED_PROTEIN_RESPONSE	105	Down	8.49e-07	1.06e-05
HALLMARK_ANDROGEN_RESPONSE	88	Down	4.75e-06	4.75e-05
HALLMARK_MTORC1_SIGNALING	165	Down	1.48e-05	0.00012366
HALLMARK_ADIPOGENESIS	183	Down	5.07e-05	0.00033235
HALLMARK_UV_RESPONSE_DN	128	Down	5.32e-05	0.00033235
HALLMARK_MITOTIC_SPINDLE	166	Down	7.48e-05	0.00041544
HALLMARK_KRAS_SIGNALING_DN	140	Up	9.49e-05	0.00047427
HALLMARK_APOPTOSIS	142	Down	0.00013079	0.00059449
HALLMARK_G2M_CHECKPOINT	149	Down	0.00026709	0.00111287
HALLMARK_EPITHELIAL_MESENCHYMAL_TRANSITION	174	Down	0.00094828	0.00364723
HALLMARK_TGF_BETA_SIGNALING	53	Down	0.00135868	0.00485242
HALLMARK_FATTY_ACID_METABOLISM	124	Down	0.00242253	0.00807511
HALLMARK_PI3K_AKT_MTOR_SIGNALING	92	Down	0.0035931	0.0112284
HALLMARK_CHOLESTEROL_HOMEOSTASIS	64	Down	0.0215333	0.0633333
HALLMARK_HEME_METABOLISM	173	Down	0.025138	0.0698279
HALLMARK_E2F_TARGETS	147	Down	0.035276	0.0913788
HALLMARK_GLYCOLYSIS	166	Down	0.0365515	0.0913788
HALLMARK_REACTIVE_OXIGEN_SPECIES_PATHWAY	42	Down	0.0400982	0.0954719
