# Supplementary material for: Association of early menarche with breast tumor molecular features and recurrence
Source: Breast Cancer Res. 2024 Jun 17;26:102. doi: 10.1186/s13058-024-01839-0 (PMC11181557; doi:10.1186/s13058-024-01839-0)
Supplement: Supplementary file 7 — Additional file7 [file 13058_2024_1839_MOESM7_ESM.xlsx]

## Sheet: Figuresmenarche_CAMERA_normal_e
Table S6. Pathway enrichment analysis of age at menarche modeled as a continuous variable in tumor and tumor-adjacent normal tissues from women with ER+ breast cancer.
Tumor (ER-positive)
	N	Direction	P-Value	FDR
HALLMARK_MYC_TARGETS_V1	187	Down	6.23e-18	3.12e-16
HALLMARK_OXIDATIVE_PHOSPHORYLATION	185	Down	1.02e-09	2.55e-08
HALLMARK_MTORC1_SIGNALING	165	Down	1.23e-07	1.83e-06
HALLMARK_G2M_CHECKPOINT	149	Down	1.47e-07	1.83e-06
HALLMARK_PROTEIN_SECRETION	83	Down	4.09e-07	4.09e-06
HALLMARK_UNFOLDED_PROTEIN_RESPONSE	105	Down	2.5e-06	2.08e-05
HALLMARK_KRAS_SIGNALING_DN	140	Up	7.83e-05	0.00050195
HALLMARK_E2F_TARGETS	147	Down	8.03e-05	0.00050195
HALLMARK_PI3K_AKT_MTOR_SIGNALING	92	Down	0.0003433	0.00190724
HALLMARK_INTERFERON_GAMMA_RESPONSE	154	Down	0.00044867	0.00224333
HALLMARK_ANDROGEN_RESPONSE	88	Down	0.0011912	0.00541457
HALLMARK_INTERFERON_ALPHA_RESPONSE	76	Down	0.00130724	0.00544682
HALLMARK_MYOGENESIS	178	Up	0.00756015	0.0290775
HALLMARK_PANCREAS_BETA_CELLS	28	Up	0.0131331	0.0469039
Normal (ER-positive)
	N	Direction	P-Value	FDR
HALLMARK_OXIDATIVE_PHOSPHORYLATION	185	Down	7.39436e-12	2.71166e-10
HALLMARK_PROTEIN_SECRETION	83	Down	1.08466e-11	2.71166e-10
HALLMARK_MYC_TARGETS_V1	187	Down	2.61097e-09	4.35162e-08
HALLMARK_ADIPOGENESIS	183	Down	1.57983e-05	0.000152318
HALLMARK_MTORC1_SIGNALING	165	Down	1.68346e-05	0.000152318
HALLMARK_UNFOLDED_PROTEIN_RESPONSE	105	Down	1.82781e-05	0.000152318
HALLMARK_ANDROGEN_RESPONSE	88	Down	2.51857e-05	0.000179898
HALLMARK_KRAS_SIGNALING_DN	140	Up	0.000120026	0.000750166
HALLMARK_APOPTOSIS	142	Down	0.000181666	0.00100926
HALLMARK_FATTY_ACID_METABOLISM	124	Down	0.00036056	0.0018028
HALLMARK_UV_RESPONSE_DN	128	Down	0.00045889	0.00194741
HALLMARK_MITOTIC_SPINDLE	166	Down	0.000467378	0.00194741
HALLMARK_G2M_CHECKPOINT	149	Down	0.00121111	0.0046581
HALLMARK_CHOLESTEROL_HOMEOSTASIS	64	Down	0.00595226	0.0212581
HALLMARK_PI3K_AKT_MTOR_SIGNALING	92	Down	0.00725931	0.0241977
HALLMARK_EPITHELIAL_MESENCHYMAL_TRANSITION	174	Down	0.00974261	0.0304457
