# Supplementary material for: Association of early menarche with breast tumor molecular features and recurrence
Source: Breast Cancer Res. 2024 Jun 17;26:102. doi: 10.1186/s13058-024-01839-0 (PMC11181557; doi:10.1186/s13058-024-01839-0)
Supplement: Supplementary file 8 — Additional file8 [file 13058_2024_1839_MOESM8_ESM.xlsx]

## Sheet: Pathways_MenarcheContinuous_ER-
Table S7. Pathway enrichment analysis of age at menarche modeled as a continuous variable in tumor and tumor-adjacent normal tissues from women with ER- breast cancer.
Tumor (ER-negative)
	N	Direction	P-Value	FDR
HALLMARK_UNFOLDED_PROTEIN_RESPONSE	105	Down	0.00046168	0.023084
HALLMARK_MYC_TARGETS_V1	187	Down	0.00103689	0.0259222
Normal (ER-negative)
	N	Direction	P-Value	FDR
HALLMARK_MYC_TARGETS_V1	187	Down	9.06e-17	4.53e-15
HALLMARK_PROTEIN_SECRETION	83	Down	4.73e-07	1.18e-05
HALLMARK_TGF_BETA_SIGNALING	53	Down	9.06e-06	0.00015104
HALLMARK_OXIDATIVE_PHOSPHORYLATION	185	Down	1.7e-05	0.00020259
HALLMARK_MITOTIC_SPINDLE	166	Down	2.03e-05	0.00020259
HALLMARK_UNFOLDED_PROTEIN_RESPONSE	105	Down	3.06e-05	0.0002547
HALLMARK_EPITHELIAL_MESENCHYMAL_TRANSITION	174	Down	0.00017687	0.00120023
HALLMARK_UV_RESPONSE_DN	128	Down	0.00019204	0.00120023
HALLMARK_ANDROGEN_RESPONSE	88	Down	0.00024631	0.00136837
HALLMARK_G2M_CHECKPOINT	149	Down	0.00228038	0.0114019
HALLMARK_MTORC1_SIGNALING	165	Down	0.00258384	0.0117447
HALLMARK_APOPTOSIS	142	Down	0.00820503	0.0341876
HALLMARK_KRAS_SIGNALING_DN	140	Up	0.0108248	0.0402784
HALLMARK_DNA_REPAIR	129	Down	0.011278	0.0402784
HALLMARK_PI3K_AKT_MTOR_SIGNALING	92	Down	0.0134855	0.0449517
HALLMARK_ANGIOGENESIS	30	Down	0.0203956	0.0637362
HALLMARK_ADIPOGENESIS	183	Down	0.0335605	0.097014
HALLMARK_REACTIVE_OXIGEN_SPECIES_PATHWAY	42	Down	0.034925	0.097014
HALLMARK_MYC_TARGETS_V2	49	Down	0.0370902	0.0976059
