# Supplementary material for: Association of early menarche with breast tumor molecular features and recurrence
Source: Breast Cancer Res. 2024 Jun 17;26:102. doi: 10.1186/s13058-024-01839-0 (PMC11181557; doi:10.1186/s13058-024-01839-0)
Supplement: Supplementary file 9 — Additional file9 [file 13058_2024_1839_MOESM9_ESM.xlsx]

## Sheet: Sheet1
Table S8. TCGA Participant Characteristics
	Age at Menarche
	Early	Later
	(< 12 years old)	(> 12 years old)
Covariate	N = 23	N = 93
Age at Breast Cancer Diagnosis [mean (SD)]	56.8 (12.5)	55.4 (12.2)
Year of Breast Cancer Diagnosis [median (IQR)]	2008 (2)	2008 (2)
Breast Cancer Stage [n (%)]
1	7 (30.4%)	21 (22.6%)
2	11 (47.8%)	56 (60.2%)
3	5 (21.7%)	16 (17.2%)
Race [n (%) white]	20 (87.0%)	88 (94.6%)
Parous [n, (%) parous]	21 (91.3%)	77 (82.8%)
BMI [mean (SD)]	31.2 (7.2)	28.2 (6.4)
Menopausal Status [n (%) postmenopausal]	13 (56.5%)	57 (61.3%)
ER Status [n (%) ER+]	16 (70.0%)	75 (80.7%)
