# Supplementary material for: Association of early menarche with breast tumor molecular features and recurrence
Source: Breast Cancer Res. 2024 Jun 17;26:102. doi: 10.1186/s13058-024-01839-0 (PMC11181557; doi:10.1186/s13058-024-01839-0)
Supplement: Supplementary file 10 — Additional file10 [file 13058_2024_1839_MOESM10_ESM.xlsx]

## Sheet: Sheet1
Table S7. METABRIC Participant Characteristics
	Early Menarche Gene Expression Signature Score Category
	1 (Lowest)	2	3	4 (Highest)
Covariate	N = 233	N = 257	N = 230	N = 232
Age at Breast Cancer Diagnosis [mean (SD)]	59.76 (11.70)	59.49 (12.79)	60.19 (13.78)	59.49 (14.16)
Breast Cancer Stage [n (%)]
1	91 (39.1%)	104 (40.5%)	79 (34.3%)	57 (24.6%)
2	123 (52.8%)	141 (54.9%)	122 (53.0%)	151 (65.1%)
3	19 (8.2%)	12 (4.7%)	29 (12.6%)	24 (10.3%)
Chemotherapy [n (%)]	44 (18.9%)	59 (23.0%)	65 (28.3%)	89 (38.4%)
Radiation Therapy [n (%)]	152 (65.2%)	173 (67.3#)	165 (71.7%)	177 (76.3%)
Endocrine Therapy [n (%)]	160 (68.7%)	182 (70.8%)	145 (63.0%)	129 (55.6%)
Batch
1	123 (52.8%)	118 (45.9%)	111 (48.3%)	109 (47.0%)
2	62 (26.6%)	75 (29.2%)	71 (30.9%)	58 (25.0%)
3	47 (20.2%)	53 (20.6%)	41 (17.8%)	59 (25.4%)
5	1 ( 0.4%)	11 (4.3%)	7 (3.0%)	6 ( 2.6%)
Menopausal Status [n (%) postmenopausal]	179 (76.8%)	186 (72.4%)	175 (76.1%)	171 (73.7%)
ER Status [n (%) ER+]	210 (90.1%)	223 (86.8%)	165 (71.7%)	133 (57.3%)
